# Supplementary material for: The UlaG protein family defines novel structural and functional motifs grafted on an ancient RNase fold
Source: BMC Evol Biol. 2011 Sep 26;11:273. doi: 10.1186/1471-2148-11-273 (PMC3219644; doi:10.1186/1471-2148-11-273)
Supplement: Additional file 4 — Bacterial UlaGL sequences. FASTA file containing the complete set of bacterial UlaGL sequences. [file 1471-2148-11-273-S4.FASTA]

>NP_290822.1 putative L-ascorbate 6-phosphate lactonase [Escherichia coli O157:H7 EDL933].
MAMSKVKSITRESWILSTFPEWGSWLNEEIEQEQVAPGTFAMWWLGCTGIWLKSEGGTNV
CVDFWCGTGKQSHGNPLMKQGHQMQRMAGVKKLQPNLRTTPFVLDPFAIRQIDAVLATHD
HNDHIDVNVAAAVMQNCADDVPFIGPKTCVDLWIGWGVPKERCIVVKPGDVVKVKDIEIH
ALDAFDRTALITLPADQKAAGVLPDGMDDRAVNYLFKTPGGSLYHSGDSHYSNYYAKHGN
EHQIDVALGSYGENPRGITDKMTSADMLRMGEALNAKVVIPFHHDIWSNFQADPQEIRVL
WEMKKDRLKYGFKPFIWQVGGKFTWPLDKDNFEYHYPRGFDDCFTIEPDLPFKSFL

>AP_004692.1 L-ascorbate 6-phosphate lactonase [Escherichia coli str. K-12 substr. W3110].
MSKVKSITRESWILSTFPEWGSWLNEEIEQEQVAPGTFAMWWLGCTGIWLKSEGGTNVCV
DFWCGTGKQSHGNPLMKQGHQMQRMAGVKKLQPNLRTTPFVLDPFAIRQIDAVLATHDHN
DHIDVNVAAAVMQNCADDVPFIGPKTCVDLWIGWGVPKERCIVVKPGDVVKVKDIEIHAL
DAFDRTALITLPADQKAAGVLPDGMDDRAVNYLFKTPGGSLYHSGDSHYSNYYAKHGNEH
QIDVALGSYGENPRGITDKMTSADMLRMGEALNAKVVIPFHHDIWSNFQADPQEIRVLWE
MKKDRLKYGFKPFIWQVGGKFTWPLDKDNFEYHYPRGFDDCFTIEPDLPFKSFL

>ZP_04871289.1 conserved hypothetical protein [Escherichia sp. 1_1_43].
MAMSKVKSITRESWILSTFPEWGSWLNEEIEQEQVAPGTFAMWWLGCTGIWLKSEGGTNV
CVDFWCGTGKQSHGNPLMKQGHQMQRMAGVKKLQPNLRTTPFVLDPFAIRQVDAVLATHD
HNDHIDVNVAAAVMQNCADDVPFIGPKTCVDLWIGWGVPKERCIVVKPGDVVKVKDIEIH
ALDAFDRTALITLPADQKAAGVLPDGMDDRAVNYLFKTPGGSLYHSGDSHYSNYYAKHGN
EHQIDVALGSYGENPRGITDKMTSADMLRMGEALNAKVVIPFHHDIWSNFQADPQEIRVL
WEMKKDRLKYGFKPFIWQVGGKFTWPLDKDNFEYHYPRGFDDCFTIEPDLPFKSFL

>ZP_07155240.1 conserved hypothetical protein [Escherichia coli MS 21-1].
MAMSKVKSITRESWILSTFPEWGSWLNEEIEQEQVAPGTFAMWWLGCTGIWLKSEGGTNV
CVDFWCGTGKQSHGNPLMKQGHQMQRMAGVKKLQPNLRTTPFVLDPFAIRQIDAVLATHD
HNDHIDVNVAAAVMQNCADDVPFIGPKTCVDLWIGWGVPKERCIVVKPGDVVKVKDIEIH
ALDAFDRTALITLPADQKAAGVLPDGMDDRAVNYLFKTPGGTLYHSGDSHYSNYYAKHGN
EHQIDVALGSYGENPRGITDKMTSADMLRMGEALNAKVVIPFHHDIWSNFQADPQEIRVL
WEMKKDRLKYGFKPFIWQVGGKFTWPLDKDNFEYHYPRGFDDCFTIEPDLPFKSFL

>ZP_03071617.1 putative L-ascorbate-6-phosphate lactonase ulaG [Escherichia coli 101-1].
MSKVKSITRESWILSTFPEWGSWLNEEIEQEQVAPGTFAMWWLGCTGIWLKSEGGTNVCV
DFWCGTGKQSHGNPLMKQGHQMQRMAGVKKLQPNLRTTPFVLDPFAIRQVDAVLATHDHN
DHIDVNVAAAVMQNCADDVPFIGPKTCVDLWIGWGVPKERCIVVKPGDVVKVKDIEIHAL
DAFDRTALITLPADQKAAGVLPDGMDDRAVNYLFKTPGGSLYHSGDSHYSNYYAKHGNEH
QIDVALGSYGENPRGITDKMTSADMLRMGEALNAKVVIPFHHDIWSNFQADPQEIRVLWE
MKKDRLKYGFKPFIWQVGGKFTWPLDKDNFEYHYPRGFDDCFTIEPDLPFKSFL

>ZP_07219377.1 conserved hypothetical protein [Escherichia coli MS 78-1].
MAMSKVKSITRESWILSTFPEWGSWLNEEIEQEQVAPGTFAMWWLGCTGIWLKSEGGTNV
CVDFWCGTGKQSHGNPLMKQGHQMQRMAGVKKLQPNLRTTPFVLDPFAIRQIDAVLATHD
HNDHIDVNVAAAVMQNCADDVPFIGPKTCVDLWIGWGVPKERCIVVKPGDVVKVKDIEIH
ALDAFDRTALITLPADQKAAGVLPDGMDERAVNYLFKTPGGSLYHSGDSHYSNYYAKHGN
EHQIDVALGSYGENPRGITDKMTSADMLRMGEALNAKVVIPFHHDIWSNFQADPQEIRVL
WEMKKDRLKYGFKPFIWQVGGKFTWPLDKDNFEYHYPRGFDDCFTIEPDLPFKSFL

>ZP_03002371.1 putative L-ascorbate-6-phosphate lactonase ulaG [Escherichia coli 53638].
MSKVKSITRESWILSTFPEWGSWLNEEIEQEQVAPGTFAMWWLGCTGIWLKSEGGTNVCV
DFWCGTGKQSHGNPLMKQGHQMQRMAGVKKLQPNLRTTPFVLDPFAIRQVDAVLATHDHN
DHIDVNVAAAVMQNCADDVPFIGPKTCVDLWIGWGVPKERCIVVKPGDVVKVKDIEIHAI
DAFDRTALITLPADQKAAGVLPDGMDDRAVNYLFKTPGGSLYHSGDSHYSNYYAKHGNEH
QIDVALGSYGENPRGITDKMTSADMLRMGEALNAKVVIPFHHDIWSNFQADPQEIRVLWE
MKKDRLKYGFKPFIWQVGGKFTWPLDKDNFEYHYPRGFDDCFTIEPDLPFKSFL

>NP_710057.1 putative L-ascorbate 6-phosphate lactonase [Shigella flexneri 2a str. 301].
MAMSKVKSITRESWILSTFPEWGSWLNEEIEQEQVAPGTFAMWWLGCTGIWLKSEGGTNV
CVDFWCGTGKQSHGNPLMKQGHQMQRMAGVKKLQPNLRTTPFVLDPFAIRQIDAVLATHD
HNDHIDVNVAAAVMQNCADDVPFIGPKTCVDLWIGWGVPKERCIVVKPGDVVKVKDIEIH
ALDAFDRTALITLPADQKAAGVLPDGMDDRAVNYLFKTPGGSLYHSGDSHYSNYYAKHGN
EHQIDVALGSYGENPRGITDKMTSADMLRMGEALNAKVVIPFHHDIWSNFQADPQEIRVL
WEIKKDRLKYGFKPFIWQVGGKFTWPLDKDNFEYHYPRGFDDCFTIEPDLPFKSFL

>Q83IJ0.2 RecName: Full=Probable L-ascorbate-6-phosphate lactonase ulaG; AltName: Full=L-ascorbate utilization protein G.
MSKVKSITRESWILSTFPEWGSWLNEEIEQEQVAPGTFAMWWLGCTGIWLKSEGGTNVCV
DFWCGTGKQSHGNPLMKQGHQMQRMAGVKKLQPNLRTTPFVLDPFAIRQIDAVLATHDHN
DHIDVNVAAAVMQNCADDVPFIGPKTCVDLWIGWGVPKERCIVVKPGDVVKVKDIEIHAL
DAFDRTALITLPADQKAAGVLPDGMDDRAVNYLFKTPGGSLYHSGDSHYSNYYAKHGNEH
QIDVALGSYGENPRGITDKMTSADMLRMGEALNAKVVIPFHHDIWSNFQADPQEIRVLWE
IKKDRLKYGFKPFIWQVGGKFTWPLDKDNFEYHYPRGFDDCFTIEPDLPFKSFL

>ZP_03047059.1 putative L-ascorbate-6-phosphate lactonase ulaG [Escherichia coli E22].
MSKVKSITRESWILSTFPEWGSWLNEEIEQEQVASGTFAMWWLGCTGIWLKSEGGTNVCV
DFWCGTGKQSHGNPLMKQGHQMQRMAGVKKLQPNLRTTPFVLDPFAIRQIDAVLATHDHN
DHIDVNVAAAVMQNCADDVPFIGPKTCVDLWIGWGVPKERCIVVKPGDVVKVKDIEIHAL
DAFDRTALITLPADQKAAGVLPDGMDDRAVNYLFKTPGGSLYHSGDSHYSNYYAKHGNEH
QIDVALGSYGENPRGITDKMTSADMLRMGEALNAKVVIPFHHDIWSNFQADPQEIRVLWE
MKKDRLKYGFKPFIWQVGGKFTWPLDKDNFEYHYPRGFDDCFTIEPDLPFKSFL

>ACX41403.1 putative L-ascorbate 6-phosphate lactonase [Escherichia coli DH1].
MSKVKSITRESWILSTFPEWGSWLNEEIEQEQVAPGTFAMWWLGCTGIWLKSEGGTNVCV
DFWCGTGKQSHGNPLMKQGHQMQRMAGVKKLQPNLRTTPFVLDPFAIRQIDAVLATHDHN
DHIDVNVAAAVMQNCADDVPFIGPKTCVDLWIGWGVPKERCIVVKPGDVVKVKDIEIHAL
DAFDRTALITLPADQKAAGVLPDGMDDRAVNYLFKTPGGSLYHSGDSHYSNYYAKHGNEH
QIDVALGSYGENPRDITDKMTSADMLRMGEALNAKVVIPFHHDIWSNFQADPQEIRVLWE
MKKDRLKYGFKPFIWQVGGKFTWPLDKDNFEYHYPRGFDDCFTIEPDLPFKSFL

>YP_001746587.1 putative L-ascorbate-6-phosphate lactonase ulaG [Escherichia coli SMS-3-5].
MSKVKSITRESWILSTFPEWGSWLNEEIEQEQVAPGTFAMWWLGCTGIWLKSEGGTNVCV
DFWCGTGKQSHGNPLMKQGHQMQRMAGVKKLQPNLRTTPFVLDPFAIRQIDAVLATHDHN
DHIDVNVAAAVMQNCADDVPFIGPKTCVDLWIGWGVPKERCIVVKPGDVVKVKDIEIHAL
DAFDRTALITLPADQKAAGVLPDGMDDRAVNYLFKTPGGTLYHSGDSHYSNYYAKHGNEH
QIDVALGSYGENPRGITDKMTSADILRMGEALNAKVVIPFHHDIWSNFQADPQEIRVLWE
MKKDRLKYGFKPFIWQVGGKFTWPLDKDNFEYHYPRGFDDCFTIEPDLPFKSFL

>ZP_07622127.1 putative L-ascorbate 6-phosphate lactonase [Escherichia coli H299].
MSKVKSITRESWILSTFPEWGSWLNEEIEQEQVAPGTFAMWWLGCTGIWLKSEGGTNVCV
DFWCGTGKQSHGNPFMKQGHQMQRMAGVKKLQPNLRTTPFVLDPFAIRQIDAVLATHDHN
DHIDVNVAAAVMQNCADDVPFIGPKTCVDLWIGWGVPKERCIVVKPGDVVKVKDIEIHAL
DAFDRTALITLPADQKAAGVLPDGMDDRAVNYLFKTPGGSLYHSGDSHYSNYYAKHGNEH
QIDVALGSYGENPRGITDKMTSADILRMGEALNAKVVIPFHHDIWSNFQADPQEIRVLWE
MKKDRLKYGFKPFIWQVGGKFTWPLDKDNFEYHYPRGFDDCFTIEPDLPFKSFL

>ZP_07505366.1 putative L-ascorbate 6-phosphate lactonase [Escherichia coli M605].
MSKVKSITRESWILSTFPEWGSWLNEEIEQEQVAPGTFAMWWLGCTGIWLKSEGGANVCV
DFWCGTGKQSHGNPLMKQGHQMQRMAGVKKLQPNLRTTPFVLDPFAIRQIDAVLATHDHN
DHIDVNVAAAVMQNCADDVPFIGPKTCVDLWIGWGVPKERCIVVKPGDVVKVKDIEIHAL
DAFDRTALITLPADQKAAGVLPDGMDDRAVNYLFKTPGGSLYHSGDSHYSNYYAKHGNEH
QIDVALGSYGENPRGITDKMTSADILRMGEALNAKVVIPFHHDIWSNFQADPQEIRVLWE
MKKDRLKYGFKPFIWQVGGKFTWPLDKDNFEYHYPRGFDDCFTIEPDLPFKSFL

>YP_001882881.1 putative L-ascorbate-6-phosphate lactonase ulaG [Shigella boydii CDC 3083-94].
MSKVKSITRESWILSTFPEWGSWLNEEIEQEQVAPGTFAMWWLGCTGIWLKSEGGTNVCV
DFWCGTGKQSHGNPLMKQGHQMQRMAGVKKLQPNLRTTPFVLDPFAIRQIDAVLATHDHN
DHIDVNVAAAVMQNCADDVPFIGPKTCVDLWIGWGVPKERCIVVKPGDVVKVKDIEIHAL
DAFDRTALITLPADQKAAGVLPDGMDDRAVNYLFKTPGGSLYHSGDSHYSNYYAKHGNEH
QIDVALGSYGENPRGITDKMTSADMLRMGEALNAKVVIPFHHDIWSNFQAAPQEIRVLWE
MKKDRLKYGFKPFIWQVGGKFTWPLDKDNLEYHYPRGFDDCFTIEPDLPFKSFL

>NP_757127.1 putative L-ascorbate 6-phosphate lactonase [Escherichia coli CFT073].
MAMSKVKSITRESWILSTFPEWGSWLNEEIEQEQVAPGTFAMWWLGCTGIWLKSEGGANV
CVDFWCGTGKQSHGNPLMKQGHQMQRMAGVKKLQPNLRTTPFVLDPFAIRQIDAVLATHD
HNDHIDVNVAAAVMQNCADDVPFIGPKTCVDLWIGWGVPKERCIVVKPGDVVKVKDIEIH
ALDAFDRTALITLPADQKAAGVLPDGMDDRAVNYLFKTPGGTLYHSGDSHYSNYYAKHGN
EHQIDVALGSYGENPRGITDKMTSADILRMGEALNAKVVIPFHHDIWSNFQADPQEIRVL
WEMKKDRLKYGFKPFIWQVGGKFTWPLDKDNFEYHYPRGFDDCFTIEPDLPFKSFL

>YP_002394264.1 putative L-ascorbate 6-phosphate lactonase [Escherichia coli S88].
MSKVKSITRESWILSTFPEWGSWLNEEIEQEQVAPGTFAMWWLGCTGIWLKSEGGANVCV
DFWCGTGKQSHGNPLMKQGHQMQRMAGVKKLQPNLRTTPFVLDPFAIRQIDAVLATHDHN
DHIDVNVAAAVMQNCADDVPFIGPKTCVDLWIGWGVPKERCIVVKPGDVVKVKDIEIHAL
DAFDRTALITLPADQKAAGVLPDGMDDRAVNYLFKTPGGTLYHSGDSHYSNYYAKHGNEH
QIDVALGSYGENPRGITDKMTSADILRMGEALNAKVVIPFHHDIWSNFQADPQEIRVLWE
MKKDRLKYGFKPFIWQVGGKFTWPLDKDNFEYHYPRGFDDCFTIEPDLPFKSFL

>YP_672279.1 putative L-ascorbate 6-phosphate lactonase [Escherichia coli 536].
MSKVKSITRESWILSTFPEWGSWLNEEIEQEQVAPGTFAMWWLGCTGIWLKSEGGANVCV
DFWCGTGKQSHGNPFMKQGHQMQRMAGVKKLQPNLRTTPFVLDPFAIRQIDAVLATHDHN
DHIDVNVAAAVMQNCADDVPFIGPKTCVDLWIGWGVPKERCIVVKPGDVVKVKDIEIHAL
DAFDRTALITLPADQKAAGVLPDGMDDRAVNYLFKTPGGTLYHSGDSHYSNYYAKHGNEH
QIDVALGSYGENPRGITDKMTSADILRMGEALNAKVVIPFHHDIWSNFQADPQEIRVLWE
MKKDRLKYGFKPFIWQVGGKFTWPLDKDNFEYHYPRGFDDCFTIEPDLPFKSFL

>Q328K5.2 RecName: Full=Probable L-ascorbate-6-phosphate lactonase ulaG; AltName: Full=L-ascorbate utilization protein G.
MSKVKSITRESWILSTFPEWGSWLNEEIEQEQVAPGTFAMWWLGCTGIWLKSEGGTNVCV
DFWCDTGKQSHGNPLMKQGHQMQRMAGVKKLQPNLRTNPFVLDPFAIRQIDAVLANHDHN
DHIDVNVAAAVMQNCADDVPFIGPKTCVDLWIGWGVPKERCIVVKPGDVVKVKDIEIHAL
DAFDRTALITLPADQKAAGILPDGMDDRAVNYLFKTPGGSLYHSGDSHYSNYYAKHGNEH
QIDVALGSYGENPRGITDKMTSADMLRMGEALNAKVVIPFHHDIWSNFQADPQEIRVLWE
MKKDRLKYGFKPFIWQVGGKFTWPLDKDNFEYHYPRGFDDCFTIEPDLPFKSFL

>YP_410513.1 putative L-ascorbate 6-phosphate lactonase [Shigella boydii Sb227].
MAMSKVKSITRESWILSTFPEWGSWLNEEIEQEQVAPGTFAMWWLGCTGIWLKSEGGTNV
CVDFWCGTGKQSHGNPLMKQGHQMQRMAGVKKLQPNLRTPPFVLDPFAIRQIDAVLATHD
HNDHIDVNVAAAVMQNCADDVPFIGPKTCVDLWIGWGVPKERCIVVKPGDVVKVKDIEIH
ALDAFDRTALITLPADQKAAGVLPDGMDDRAVNYLFKTPGGSLYHSGDSHYSNYYAKHGN
EHQIDVALGSYGENPRGITDKMTSADMLRMGEALNAKVVIPFHHDIWSNFQAAPQEIRVQ
WEMKKDRLKYGFKPFIWQVGGKFTWPLDKDNFEYHYPRGFDDCFTIEPDLPFKSFL

>ZP_07515309.1 putative L-ascorbate 6-phosphate lactonase [Escherichia coli TA206].
MSKVKSITRESWILSTFPEWGSWLNEEIEQEQVAPGTFAMWWLGCTGIWLKSEGGANVCV
DFWCGTGKQSHGNPLMKQGHQMQRMAGVKKLQPNLRTTPFVLDPFAIRQIDAVLATHDHN
DHIDVNVAAAVMQNCADDVPFIGPKTCVDLWIGWGVPKERCIVVKPGDVVKVKDIEIHAL
DAFDRTALITLPADQKAAGVLPDGMDDRAVNYLFKTPGGTLYHSGDSHYSNYYAKHGNEH
QIDVALGSYGENPRGITDKMTSADILRMGEALNAKVVIPFHHDIWSNFQADPQEIRVLWE
MKKDRLKYGFKPFIWQVGGKFTWPLDKDNFEYHYQRGFDDCFTIEPDLPFKSFL

>Q31TC3.2 RecName: Full=Probable L-ascorbate-6-phosphate lactonase ulaG; AltName: Full=L-ascorbate utilization protein G.
MSKVKSITRESWILSTFPEWGSWLNEEIEQEQVAPGTFAMWWLGCTGIWLKSEGGTNVCV
DFWCGTGKQSHGNPLMKQGHQMQRMAGVKKLQPNLRTPPFVLDPFAIRQIDAVLATHDHN
DHIDVNVAAAVMQNCADDVPFIGPKTCVDLWIGWGVPKERCIVVKPGDVVKVKDIEIHAL
DAFDRTALITLPADQKAAGVLPDGMDDRAVNYLFKTPGGSLYHSGDSHYSNYYAKHGNEH
QIDVALGSYGENPRGITDKMTSADMLRMGEALNAKVVIPFHHDIWSNFQAAPQEIRVQWE
MKKDRLKYGFKPFIWQVGGKFTWPLDKDNFEYHYPRGFDDCFTIEPDLPFKSFL

>ZP_02901398.1 putative L-ascorbate-6-phosphate lactonase ulaG [Escherichia albertii TW07627].
MAMSKVKSITRESWILSTFPEWGSWLNEEIEQERVAPGTFAMWWLGCTGIWLKSEGGTNV
CVDFWCGTGKQSHGNPLMKQGHQMQRMAGVKKLQPNLRTTPFVLDPFAIRQIDAVLATHD
HNDHIDVNVAAAVMQNCADDVPFIGPKTCVDLWIGWGVPKERCIVVKPGDVVKVKDIEIH
ALDAFDRTALITLPADQKAAGVLPDGMDDRAVNYLFKTPGGSLYHSGDSHYSNYYAKHGN
EHQIDVALGSYGENPRGITDKMTSADILRMAEALNTKVVIPFHHDIWSNFQADPQEIRVL
WEMKKDRLKYGFKPFIWQVGGKFTWPLDKDNLEYHYPRGFDDCFTIEPDLPFKSFL

>ZP_04559601.1 conserved hypothetical protein [Citrobacter sp. 30_2].
MKVIAMSKVKSITRESWILSTFPEWGSWLNEEIEQEQVAPGTFAMWWLGCTGIWLKSEGG
TNVCVDFWCGTGKQSHGNPLMKTGHQMQRMAGVKKLQPNLRTTPFVLDPFAIRQIDAVLA
THDHNDHIDVNVAAAVMQNCADDVPFIGPQTCVDLWIGWGVPKERCIVVKPGDVVKVKDI
EIHALDAFDRTALITLPADQKAAGVLPDGMDARAVNYLFKTPGGTLYHSGDSHYSNYYAK
HGNEHQIDVALGSYGENPRGITDKMTSSDMLRMAEALNTKVVIPFHHDIWSNFQADPQEI
RVLWEMKKDRLKYGFKPFIWQVGGKFTWPLDKDNFEYHYPRGFDDCFTIEPDLPFKSFL

>YP_001455160.1 putative L-ascorbate 6-phosphate lactonase [Citrobacter koseri ATCC BAA-895].
MKVNAMSKVKSITRESWILSTFPEWGSWLNEEIEQEQVAPGTFAMWWLGCTGIWLKSEGG
TNVCVDFWCGTGKQSHGNPLMKTGHQMQRMAGVKKLQPNLRTTPFVLDPFAIRQIDAVLA
THDHNDHIDVNVAAAVMQNCADDVPFIGPQTCVDLWIGWGVPKERCIVVKPGDVVKVKDI
EIHALDAFDRTALITLPADQKAAGVLPDGMDARAVNYLFKTPGGTLYHSGDSHYSNYYAK
HGNEHQIDVALGSYGENPRGITDKMTSADMLRMAEALNTKVVIPFHHDIWSNFQADPQEI
RVLWEMKKDRLKYGFKPFIWQVGGKFTWPLDKDNFEYHYPRGFDDCFTMEPDLPFKSFL

>ZP_06354552.2 putative L-ascorbate-6-phosphate lactonase UlaG [Citrobacter youngae ATCC 29220].
MKVNAMSKVKSITRESWILSTFPEWGSWLNEEIEQEQVAPGTFAMWWLGCTGIWLKSEGG
TNVCVDFWCGTGKQSHGNPLMKTGHQMQRMAGVKKLQPNLRTTPFVLDPFAIRQIDAVLA
THDHNDHIDVNVAAAVMQNCADDVPFIGPQTCVDLWVGWGVPKERCIVVKPGDVVKVKDI
EIHALDAFDRTALITLPADQKAAGVLPDGMDARAVNYLFKTPGGTLYHSGDSHYSNYYAK
HGNEHQIDVALGSYGENPRGITDKMTSSDMLRMAEALNTKVVIPFHHDIWSNFQADPQEI
RVLWEMKKDRLKYGFKPFIWQVGGKFTWPLDKDNFEYHYPRGFDDCFTIEPDLPFKSFL

>YP_691627.1 putative L-ascorbate 6-phosphate lactonase [Shigella flexneri 5 str. 8401].
MKSITRESWILSTFPEWGSWLNEEIEQEQVAPGTFAMWWLGCTGIWLKSEGGTNVCVDFW
CGTGKQSHGNPLMKQGHQMQRMAGVKKLQPNLRTTPFVLDPFAIRQIDAVLATHDHNDHI
DVNVAAAVMQNCADDVPFIGPKTCVDLWIGWGVPKERCIVVKPGDVVKVKDIEIHALDAF
DRTALITLPADQKAAGVLPDGMDDRAVNYLFKTPGGSLYHSGDSHYSNYYAKHGNEHQID
VALGSYGENPRGITDKMTSADMLRMGEALNAKVVIPFHHDIWSNFQADPQEIRVLWEIKK
DRLKYGFKPFIWQVGDKFTWPLDKDNFEYHYPRGFDDCFTIEPDLPFKSFL

>YP_002385254.1 putative L-ascorbate 6-phosphate lactonase [Escherichia fergusonii ATCC 35469].
MSKVKSITRESWILSTFPEWGSWLNEEIEQEQVAPGTFAMWWLGCTGIWLKSEGGTNVCV
DFWCGTGKQSHGNPLMKAGHQMQRMAGVKKLQPNLRTTPFVLDPFAIRQIDAVLATHDHN
DHIDVNVAAAVMQNCADDVPFIGPKTCVDLWIGWGVPKERCIVVKPGDVVKVKDIEIHAL
DAFDRTALITLPAEQKAAGVLPDGMDERAVNYLFKTPGGTLYHSGDSHYSNYYAKHGNEH
QIDVALGSYGENPRGITDKMTSADILRMAEALNTKVVIPFHHDIWSNFQADPQEIRVLWE
MKKDRLKYGFKPFIWQVGGKFTWPLDKDNFEYHYPRGFDDCFTIEPDLPFKSFL

>YP_001572230.1 putative L-ascorbate 6-phosphate lactonase [Salmonella enterica subsp. arizonae serovar 62:z4,z23:-- str. RSK2980].
MKVNAMSKVQSITRESWILSTFPEWGSWLNEEIEQEQVAPGTFAMWWLGCTGIWLKSEGG
TNVCVDFWCGTGKQSHGNPLMKTGHQMQRMAGVKKLQPNLRTTPFVLDPFAIRQVDAILA
THDHNDHIDVNVAAAVMQNCADDVPFIGPQTCVDLWVGWGVPKERCIVIKPGDVVKVKDI
EIHALDAFDRTALITLPADQKAAGVLPDGMDVRAVNYLFKTPGGSLYHSGDSHYSNYYAK
HGNEHQIDVALGSYGENPRGITDKMTSADILRMAESLNTKVVIPFHHDIWSNFQADPQEI
RVLWEMKKDRLKYGFKPFIWQVGGKFTWPLDKDNFEYHYPRGFDDCFTIEPDLPFKSFL

>AAX68162.1 putative Zn-dependent hydrolases of the beta-lactamase fold [Salmonella enterica subsp. enterica serovar Choleraesuis str. SC-B67].
MKVNAMSKVQSITRESWILSTFPEWGSWLNEEIEQEQVAPGTFAMWWLGCTGIWLKSEGG
TNVCVDFWCGTGKQSHGNPLMKTGHQMQRMAGVKKLQPNLRTTPFVLDPFAIRQIDAVLA
THDHNDHIDVNVAAAVMQNCADDVPFIGPQTCVDLWVGWGVPKERCIVVKPGDVVKVKDI
EIHALDAFDRTALITLPADQKAAGVLPEGMDVRAVNYLFKTPGGNLYHSGDSHYSNYYAK
HGNEHQIDVALGSYGENPRGITDKMTSADILRMAESLNTKVVIPFHHDIWSNFQADPQEI
RVLWEMKKDRLKYGFKPFIWQVGGKFTWPLDKDNFEYHYPRGFDDCFTIEPDLPFKSFL

>NP_458816.1 putative L-ascorbate 6-phosphate lactonase [Salmonella enterica subsp. enterica serovar Typhi str. CT18].
MSKVQSITRESWILSTFPEWGSWLNEEIEQEQVAPGTFAMWWLGCTGIWLKSEGGTNVCV
DFWCGTGKQSHGNPLMKTGHQMQRMAGVKKLQPNLRTTPFVLDPFAIRQIDAVLATHDHN
DHIDVNVAAAVMQNCADDVPFIGPQTCVDLWVGWGVPKERCIVVKPGDVVKVKDIEIHAL
DAFDRTALITLPADQKAAGVLPDGMDVRAVNYLFKTPGGNLYHSGDSHYSNYYAKHGNEH
QIDVALGSYGENPRGITDKMTSADILRMAESLNTKVVIPFHHDIWSNFQADPQEIRVLWE
MKKDRLKYGFKPFIWQVGGKFTWPLDKDNFEYHYPRGFDDCFTIEPDLPFKSFL

>CBK87429.1 L-ascorbate 6-phosphate lactonase [Enterobacter cloacae subsp. cloacae NCTC 9394].
MSKVKTITRESWILSTFPEWGSWLNEEIEQEQVAPGTFAMWWLGCTGIWLKSEGGANICV
DFWCGTGKQSHGNPLMKKGHQMQRMAGVEKLQPNLRTTPFVLDPFAIRQIDAVLSTHDHN
DHIDVNVAAAVMQNCADDVPFIGPQTCVDLWIGWGVPKERCIVMKPGDVVKIKDIEIHAL
DAFDRTALITLPADQKAAGVLPDGMDERAVNYLFKTPGGSLYHSGDSHYSNYYAKHGNEH
QIDVALGSYGENPRGITDKMTSADMLRMAEALNTKVVIPFHHDIWSNFQADPQEIRVLWE
MKKDRLKYGFKPFIWQVGGKFTWPLDKDNLEYHYPRGFDDCFTIEPDLPFKSFL

>YP_219243.2 putative L-ascorbate 6-phosphate lactonase [Salmonella enterica subsp. enterica serovar Choleraesuis str. SC-B67].
MSKVQSITRESWILSTFPEWGSWLNEEIEQEQVAPGTFAMWWLGCTGIWLKSEGGTNVCV
DFWCGTGKQSHGNPLMKTGHQMQRMAGVKKLQPNLRTTPFVLDPFAIRQIDAVLATHDHN
DHIDVNVAAAVMQNCADDVPFIGPQTCVDLWVGWGVPKERCIVVKPGDVVKVKDIEIHAL
DAFDRTALITLPADQKAAGVLPEGMDVRAVNYLFKTPGGNLYHSGDSHYSNYYAKHGNEH
QIDVALGSYGENPRGITDKMTSADILRMAESLNTKVVIPFHHDIWSNFQADPQEIRVLWE
MKKDRLKYGFKPFIWQVGGKFTWPLDKDNFEYHYPRGFDDCFTIEPDLPFKSFL

>ZP_02670102.1 conserved hypothetical protein [Salmonella enterica subsp. enterica serovar Heidelberg str. SL486].
MSKVQSITRESWILSTFPEWGSWLNEEIEQEQVAPGTFAMWWLGCTGIWLKSEGGTNVCV
DFWCGTGKQSHGNPLMKTGHQMQRMAGVKKLQPNLRTTPFVLDPFAIRQIDAVLATHDHN
DHIDVNVAAAVMQNCADNVPFIGPQTCVDLWVGWGVPKERCIVVKPGDVVKVKDIEIHAL
DAFDRTALITLPADQKAAGVLPDGMDVRAVNYLFKTPGGNLYHSGDSHYSNYYAKHGNEH
QIDVALGSYGENPRGITDKMTSADILRMAESLNTKVVIPFHHDIWSNFQADPQEIRVLWE
MKKDRLKYGFKPFIWQVGGKFTWPLDKDNFEYHYPRGFDDCFTIEPDLPFKSFL

>YP_002228938.1 putative L-ascorbate 6-phosphate lactonase [Salmonella enterica subsp. enterica serovar Gallinarum str. 287/91].
MSKVQSITRESWILSTFPEWGSWLNEEIEQEQVAPGTFAMWWLGCTGIWLKSEGGTNVCV
DFWCGTGKQSHGNPLMKTGHQMQRMAGVKKLQPNLRTTPFVLDPFAIRQIDAVLATHDHN
DHIDVNVAAAVMQNCADDVPFIGPQTCVDLWVGWGVPKERCIVVKPGDVVKVKDIEIHAL
DAFDRTALITLPADQKAAGVLPDGMDVRAVNYLFKTPGGNLYHSGDSHYSNYYAKHGNEH
QIDVALGSYGENPRGITDKMTSTDILRMAESLNTKVVIPFHHDIWSNFQADPQEIRVLWE
MKKDRLKYGFKPFIWQVGGKFTWPLDKDNFEYHYPRGFDDCFTIEPDLPFKSFL

>YP_002640020.1 hypothetical protein SPC_4529 [Salmonella enterica subsp. enterica serovar Paratyphi C strain RKS4594].
MKVNAMSKVQSITRESWILSTFPEWGSWLNEEIEQEQVAPGTFAMWWLGCTGIWLKSEGG
TNVCVDFWCGTGKQSHGNPLMKTGHQMQRMAGVKKLQPNLRTTPFVLDPFAIRQIDAVLA
THDHNDHIDVNVAAAVMQNCADDVPFIGPQICVDLWVGWGVPKERCIVVKPGDVVKVKDI
EIHALDAFDRTALITLPADQKAAGVLPEGMDVRAVNYLFKTPGGNLYHSGDSHYSNYYAK
HGNEHQIDVALGSYGENPRGITDKMTSADILRMAESLNTKVVIPFHHDIWSNFQADPQEI
RVLWEMKKDRLKYGFKPFIWQVGGKFTWPLDKDNFEYHYPRGFDDCFTIEPDLPFKSFL

>YP_003611101.1 putative beta-lactamase-like protein [Enterobacter cloacae subsp. cloacae ATCC 13047].
MSKVNTITRESWILSTFPEWGSWLNEEIEQEQVAPGTFAMWWLGCTGIWLKSEGGANICV
DFWCGTGKQSHGNPLMKKGHQMQRMAGVEKLQPNLRTTPFVLDPFAIRQIDAVLSTHDHN
DHIDVNVAAAVMQNCADDVPFIGPQTCVDLWIGWGVPKERCIVMKPGDVVKIKDIEIHAL
DAFDRTALITLPADQKAAGVLPDGMDERAVNYLFKTPGGSLYHSGDSHYSNYYAKHGNEH
QIDVALGSYGENPRGITDKMTSADMLRMAEALNTKVVIPFHHDIWSNFQADPQEIRVLWE
MKKDRLKYGFKPFIWQVGGKFTWPLDKDNLEYHYPRGFDDCFTIEPDLPFKSFL

>ZP_05970707.1 putative L-ascorbate-6-phosphate lactonase UlaG [Enterobacter cancerogenus ATCC 35316].
MSKVNTITRESWILSTFPEWGCWLNEEIEQEQVAPGTFAMWWLGCTGIWLKSEGGANICV
DFWCGTGKQSHGNPLMKKGHQMQRMAGVEKLQPNLRTTPFVLDPFAIRQIDAVLSTHDHN
DHIDVNVAAAVMQNCADDVPFIGPQTCVDLWIGWGVPKERCIVMKPGDVVKIKDTEIHAL
DAFDRTALITLPADQKAAGVLPDGMDERAVNYLFKTPGGSLYHSGDSHYSNYYAKHGNEH
QIDVALGSYGENPRGITDKMTSADMLRMAEALNTKVVIPFHHDIWSNFQADPQEIRVLWE
MKKDRLKYGFKPFIWQVGGKFTWPLDKDNLEYHYPRGFDDCFTIEPDLPFKSFL

>YP_003441573.1 putative enzyme with metallo-hydrolase domain protein [Klebsiella variicola At-22].
MSKVQTITRESWILNTFPEWGSWLNEEIEQEQVAPGTFAMWWLGCTGIWLKSEGGANVCV
DFWCGTGKQSHGNPLMKTGHQMQRMAGVKKLQPNLRTTPFVLDPFAIRQIDAVLATHDHN
DHIDVNVAAAVMQNCPADVPFIGPKTCVDLWIGWGVPKARCIVMKPGDVVKIKDIEIHAL
DAFDRTALITLPADQKAAGVLPDGMDQRAVNYLFKTPGGNLYHSGDSHYSNYYAKHGNEH
QIDVALGSYGENPRGITDKMTSADILRMAESLNAKVVIPFHHDIWSNFQADPQEIRVLWE
MKKDRLKYGFKPFIWQVGGKFTWPLDKDNFEYHYPRGFDDCFTIEPDLPFKSFL

>YP_003943493.1 putative beta-lactamase-like protein [Enterobacter cloacae SCF1].
MSKVNSITRESWILSTFPEWGSWLNEEIEQERVAPGTFAMWWLGCTGIWLKSEGNANLCV
DFWCGTGKQSHGNPLMKKGHQMQRMAGVEKLQPNLRTTPFVLDPFSIRQIDAVLSTHDHN
DHIDVNVAAAVMQNCADDVPFIGPQTCVDLWIGWGVPKERCIVVKPGDVVKIKDIEIHAL
DAFDRTALITLPADQKAAGVLPDGMDERAVNYLFKTPGGTLYHSGDSHYSNYYAKHGNEH
QIDVALGSYGENPRGITDKMTSADILRMAESLNAKVVIPFHHDIWSNFQADPQEIRVLWE
MKKDRLKYGFKPFIWQVGGKFTWPVDKDSFEYHYPRGFDDCFTIEPDLPFKSFL

>YP_001338203.1 putative L-ascorbate 6-phosphate lactonase [Klebsiella pneumoniae subsp. pneumoniae MGH 78578].
MSKVQTITRESWILNTFPEWGSWLNEEIEQEQVAPGTFAMWWLGCTGIWLKSEGGANVCV
DFWCGTGKQSHGNPLMKTGHQMQRMAGVKKLQPNLRTTPFVLDPFAIRQIDAVLATHDHN
DHIDVNVAAAVMQNCPADVPFIGPKTCVDLWIGWGVPKARCIVMKPGDVVKIKDIEIHAL
DAFDRTALITLPADQKAAGVLPDGMDQRAVNYLFKTPGGNLYHSGDSHYSNYYAKHGNEH
RIDVALGSYGENPRGITDKMTSADILRMAESLNAKVVIPFHHDIWSNFQADPQEIRVLWE
MKKDRLKYGFKPFIWQVGGKFTWPLDKDNFEYHYPRGFDDCFTIEPDLPFKSFL

>YP_002240857.1 putative L-ascorbate-6-phosphate lactonase ulaG [Klebsiella pneumoniae 342].
MSKVQTITRESWILNTFPEWGSWLNEEIEQEQVAPGTFAMWWLGCTGIWLKSEGGANVCV
DFWCGTGKQSHGNPLMKTGHQMQRMAGVKKLQPNLRTTPFVLDPFAIRQIDAVLATHDHN
DHIDVNVAAAVMQNCPADVPFIGPKTCVDLWIGWGVPKARCIVMKPGDVVKIKDIEIHAL
DAFDRTALITLPADQKAAGVLPDGMDQRAVNYLFKTPGGNLYHSGDSHYSNYYAKHGNEH
QIDVALGSYGENPRGITDKMTSADILRMAESLNAKVVIPFHHDIWSNFQADPQEIRVLWE
MKKDRLKYSFKPFIWQVGGKFTWPLDKDNFEYHYPRGFDDCFTIEPDLPFKSFL

>YP_003366730.1 probable L-ascorbate-6-phosphate lactonase (L ascorbate utilization protein G) [Citrobacter rodentium ICC168].
MSKVNTITRESWILNTFPEWGSWLNEEIEQEQVAPGTFAMWWLGCTGIWLKSEGSANICV
DFWCGTGKQSHGNPLMKTGHQMQRMAGVKKLQPNLRTTPFVLDPFAIRQIDAVLATHDHN
DHIDVNVAAAVIQNCADDVPFIGPQTCVDLWIGWGVPEARCIVVKPGDVVKVKDIEIHAL
DAFDRTALITLPADRKAAGILPDGMDARAVNYLFKTPGGTLYHSGDSHYSNYYAKHGNEH
QIDVALGSYGENPRGITDKMTSADILRMAEALNTKVVIPFHHDIWSNFQADPQEIRVLWE
MKKNRLQYGFKPFIWQVGGKFTWPADKDNFEYHYPRGFDDCFTIEPDLPFKSFL

>YP_405741.1 putative L-ascorbate 6-phosphate lactonase [Shigella dysenteriae Sd197].
MNEEIEQEQVAPGTFAMWWLGCTGIWLKSEGGTNVCVDFWCDTGKQSHGNPLMKQGHQMQ
RMAGVKKLQPNLRTNPFVLDPFAIRQIDAVLANHDHNDHIDVNVAAAVMQNCADDVPFIG
PKTCVDLWIGWGVPKERCIVVKPGDVVKVKDIEIHALDAFDRTALITLPADQKAAGILPD
GMDDRAVNYLFKTPGGSLYHSGDSHYSNYYAKHGNEHQIDVALGSYGENPRGITDKMTSA
DMLRMGEALNAKVVIPFHHDIWSNFQADPQEIRVLWEMKKDRLKYGFKPFIWQVGGKFTW
PLDKDNFEYHYPRGFDDCFTIEPDLPFKSFL

>ZP_03370315.1 putative L-ascorbate 6-phosphate lactonase [Salmonella enterica subsp. enterica serovar Typhi str. E98-2068].
MSKVQSITRESWILSTFPEWGSWLNEEIEQEQVAPGTFAMWWLGCTGIWLKSEGGTNVCV
DFWCGTGKQSHGNPLMKTGHQMQRMAGVKKLQPNLRTTPFVLDPFAIRQIDAVLATHDHN
DHIDVNVAAAVMQNCADDVPFIGPQTCVDLWVGWGVPKERCIVVKPGDVVKVKDIEIHAL
DAFDRTALITLPADQKAAGVLPDGMDVRAVNYLFKTPGGNLYHSGDSHYSNYYAKHGNEH
QIDVALGSYGENPRGITDKMTSADILRMAESLNTKVVIPFHHDIWSNFQADPQEIRVLWE
MKKDRLKYGFKPFIWQVGGKFTWPLDKDNFRIPLSAWF

>ZP_05947969.1 putative L-ascorbate 6-phosphate lactonase [Escherichia coli O157:H7 str. FRIK966].
MAMSKVKSITRESWILSTFPEWGSWLNEEIEQEQVAPGTFAMWWLGCTGIWLKSEGGTNV
CVDFWCGTGKQSHGNPLMKQGHQMQRMAGVKKLQPNLRTTPFVLDPFAIRQIDAVLATHD
HNDHIDVNVAAAVMQNCADDVPFIGPKTCVDLWIGWGVPKERCIVVKPGDVVKVKDIEIH
ALDAFDRTALITLPADQKAAGVLPDGMDDRAVNYLFKTPGGSLYHSGDSHYSNYYAKHGN
EHQIDVALGSYGENPRGITDKMTSADMLRMGEALNAKVVIPFHHDIWSNFQADPQEIRVL
WEMKKDRLKYGFKPFIWQVGGKFT

>ZP_05939593.1 putative L-ascorbate 6-phosphate lactonase [Escherichia coli O157:H7 str. FRIK2000].
MSKVKSITRESWILSTFPEWGSWLNEEIEQEQVAPGTFAMWWLGCTGIWLKSEGGTNVCV
DFWCGTGKQSHGNPLMKQGHQMQRMAGVKKLQPNLRTTPFVLDPFAIRQIDAVLATHDHN
DHIDVNVAAAVMQNCADDVPFIGPKTCVDLWIGWGVPKERCIVVKPGDVVKVKDIEIHAL
DAFDRTALITLPADQKAAGVLPDGMDDRAVNYLFKTPGGSLYHSGDSHYSNYYAKHGNEH
QIDVALGSYGENPRGITDKMTSADMLRMGEALNAKVVIPFHHDIWSNFQADPQEIRVLWE
MKKDRLKYGFKPFIWQVGGKFT

>YP_003297332.1 putative L-ascorbate 6-phosphate lactonase [Edwardsiella tarda EIB202].
MSKLDDITRESWILNTFPEWGTWLNEEIEQATVDPGSFAMWWLGCTGIWLKSEGGANLCI
DFWCGTGKRSHANPWMATGHQMQRMAGVQKLQPNLRTSPFVLDPFAIREIDAVLATHDHN
DHIDINVAAAVLRNAAPDVPFIGPQRCVDLWVSWGVPRDRCRVVVPGDTIRIKDTEIVAL
DAFDRTALITLPPSERAQGTLPDGMDLRAVNYLFKTPAGSLYHSGDSHYSNYYAKHGNDH
RIDVALGSYGENPRGITDKMTSADILRMAEALKAKVVIPFHHDIWSNFQADPQEIRVLWQ
MKKDRLGYDFTPFIWQVGGKFTWPQDQGRLEYHYPRGFDDCFTQEPDLPFKAFL

>YP_002935020.1 putative L-ascorbate 6-phosphate lactonase [Edwardsiella ictaluri 93-146].
MSKLDGITRESWILNTFPEWGTWLNEEIEQTTVDPGSFAMWWLGCTGIWLKSAGGANLCV
DFWCGTGKRSHANPWMAAGHQMQRMAGVRKLQPNLRTSPFVLDPFAIREIDVLLATHDHN
DHIDINVAAAVLRNAAPDVPFIGPQRCVDLWVSWGVPRDRCRVVVPGDTIRIKDTEIVAL
DAFDRTALITLPPSERAQGTLPDGMDLRAVNYLFKTPAGSLYHSGDSHYSNYYAKHGNDH
RIDVALGSYGENPRGITDKMTSADILRMAEALKVKVVIPFHHDIWSNFQADPQEIRVLWQ
MKKDRLGYGFTPFIWQVGGKFTWPQDQGRLEYHYPRGFDDCFTREPDLPFKAFL

>ZP_07500243.1 putative L-ascorbate 6-phosphate lactonase [Escherichia coli H736].
MSKVKSITRESWILSTFPEWGSWLNEEIEQEQVAPGTFAMWWLGCTGIWLKSEGGTNVCV
DFWCGTGKQSHGNPLMKQGHQMQRMAGVKKLQPNLRTTPFVLDPFAIRQIDAVLATHDHN
DHIDVNVAAAVMQNCADDVPFIGPKTCVDLWIGWGVPKERCIVVKPGDVVKVKDIEIHAL
DAFDRTALITLPADQKAAGVLPDGMDDRAVNYLFKTPGGSLYHSGDSHYSNYYAKHGNEH
QIDVALGSYGENPRGITDKMTSADMLRMGEALNAKVVIPFHHDIWSNF

>ZP_04822288.1 metal-dependent hydrolase [Clostridium botulinum E1 str. 'BoNT E Beluga'].
MSQVKNITRESWILNTFPEWGTWLNEEIEQEVVKPGTFSMWWLGCTGIWIKSEGNTSLCI
DFWCGSGKKTKSNPYINPEHQMARMCGGKKLQPNLRVAPFVLDPFGIKEIDAVLSTHDHN
DHIDVNVAAAVMQNCDPSIPFIGPQACVDKWMGWGVPKERCIVVKPGDTVKIKDIEIVAL
EAFDRTALITAPPEGDLRGTMPINMDIKAVNYLIKTPGGNLYHSGDSHYSNYYAKHGNDH
KIDVALGSYGENPRGITDKMTSIDILRMAESLNTKVVIPFHHDIWSNFQADTKEILELFD
MRKDRLQYKFNPFIWQVGGKFTFPIDNEKREYHYPRGFDDCFATEINLPYPSFL

>YP_001887453.1 putative L-ascorbate 6-phosphate lactonase [Clostridium botulinum B str. Eklund 17B].
MSQVKNITRESWILNTFPEWGTWLNEEIEQEVIKPGTFSMWWLGCTGIWIKSEGNTNLCI
DFWCGSGKKTKSNPYINPEHQMARMCGGKKLQPNLRVAPFVLDPFGIKEIDAVLSTHDHN
DHIDVNVAAAVMQNCDSTIPFIGPQACVDKWIGWGVPKERCIVVKPGDTVKINDIEIVAL
EAFDRTALITAPPEGDLRGTMPINMDIKAVNYLIKTPGGNLYHSGDSHYSNYYAKHGNDY
KIDVALGSYGENPRGITDKMTSIDILRMAESLNTKVVIPFHHDIWSNFQADTKEILELFD
MRKDRLQYKFNPFIWQVGGKFTFPIDNEKREYHYPRGFDDCFSTEINLPYPSFL

>YP_001922397.1 putative L-ascorbate 6-phosphate lactonase [Clostridium botulinum E3 str. Alaska E43].
MSQVKNITRESWILNTFPEWGTWLNEEIEQEVVKPGTFSMWWLGCTGIWVKSEGNTSLCI
DFWCGSGKKTKSNPYINPEHQMARMCGGKKLQPNLRVAPFVLDPFGIKEIDAVLSTHDHN
DHIDVNVAAAVMQNCDPSIPFIGPQACVDKWMGWGVPKERCIVVKPGDTVKIKDIEIVAL
EAFDRTALITAPPEGDLRGTMPINMDIKAVNYLIKTPGGNLYHSGDSHYSNYYAKHGNDH
KIDVALGSYGENPRGITDKMTSIDILRMAESLNTKVVIPFHHDIWSNFQADTKEILELFD
MRKDRLQYKFNPFIWQVGGKFTFPIDNEKREYHYPRGFDDCFDTEINLPYPSFL

>YP_695096.1 putative L-ascorbate 6-phosphate lactonase [Clostridium perfringens ATCC 13124].
MSKVNEITRESWILNTFPEWGTWLNEEIENEVVKPGTFSMWWLGCTGIWLKTQGNTNICI
DFWCGSGKRTKKNPYINPEHQMARMCGGKKLQPNLRVAPFVLDPFAIKNVDAIISTHDHN
DHIDINVAAAVLKNCSEDVPFIGPQACVDKWIGWGVPKERCIVVKPGDVIKIKDIQLHAL
ESFDRTALITAPPEGDLRGKMPVDMDYKAVNYLIETPGGNLYHSGDSHYSNYYAKHGNDY
KIDVALGSYGENPRGITDKMTSVDILRMAEALNTQVVIPFHHDIWSNFQADTNEILALYD
MKKYRLQYKFTPFIWQVGGKFTFPEDKDKREYHYPRGFDDCFSVDINLPYNSFL

>ZP_02951926.1 conserved hypothetical protein [Clostridium perfringens D str. JGS1721].
MSKVNEITRESWILNTFPEWGTWLNEEIENEVVKPGTFSMWWLGCTGIWLKTQGNTNICI
DFWCGSGKRTKKNPYINPEHQMARMCGGKKLQPNLRVAPFVLDPFEIKNVDAIISTHDHN
DHIDINVAAAVLKNCSEDVPFIGPQACVDKWIGWGVPKERCIVVKPGDVIKIKDIELHAL
ESFDRTALITAPPEGDLRGKMPVDMDYKAVNYLIETPGGNLYHSGDSHYSNYYAKHGNDY
KIDVALGSYGENPRGITDKMTSVDILRMAEALNTQVVIPFHHDIWSNFQADTNEILALYD
MKKYRLQYKFTPFIWQVGGKFTFPEDKDKREYHYPRGFDDCFSVDINLPYNSFL

>ZP_02642840.1 conserved hypothetical protein [Clostridium perfringens NCTC 8239].
MSKVNEITRESWILNTFPEWGTWLNEEIENEVVKPGTFSMWWLGCTGIWLKTQGNTNICI
DFWCGSGKRTKKNPYINPEHQMARMCGGKKLQPNLRVAPFVLDPFAIKNVDAIISTHDHN
DHIDINVAAAVLKNCSEDVPFIGPQACVDKWIGWGVPKERCIVVKPGDVIKIKDIQLHAL
ESFDRTALITAPPEGDLRGKMPVDMDYKAVNYLIETPGGNIYHSGDSHYSNYYAKHGNDY
KIDVALGSYGENPRGITDKMTSVDILRMAEALNTQVVIPFHHDIWSNFQADTNEILALYD
MKKYRLQYKFTPFIWQVGGKFTFPEDKEKREYHYPRGFDDCFSVDINLPYNSFL

>ZP_02630698.1 conserved hypothetical protein [Clostridium perfringens E str. JGS1987].
MSKVNEITRESWILNTFPEWGTWLNEEIENEVVKPGTFSMWWLGCTGIWLKTQGNTNICI
DFWCGSGKRTKKNPYINPEHQMARMCGGKKLQTNLRVAPFVLDPFAIKNVDAIISTHDHN
DHIDINVAAAVLKNCSEDVPFIGPQACVDKWIGWGVPKERCIVVKPGDVIKIKDIQLHAL
ESFDRTALITAPPEGDLRGKMPVDMDYKAVNYLIETPGGNLYHSGDSHYSNYYAKHGNDY
KIDVALGSYGENPRGITDKMTSVDILRMAEALNTQVVIPFHHDIWSNFQADTNEILALYD
MKKYRLQYKFIPFIWQVGGKFTFPEDKDKREYHYPRGFDDCFSVDINLPYNSFL

>YP_002985760.1 putative L-ascorbate 6-phosphate lactonase [Dickeya dadantii Ech703].
MSKIDEITRESWILSTFPEWGTWLNEEIEQEQVAPGTFAMWWLGCTGIWLKSAGDTNISI
DFWCGTGKKTHANPFMKQQHQMMRMGGVRKLQPNLRTSPFVLDPFGIKKIDAVLATHDHA
DHIDVNVAAAVLQNCSKHVKFIGPQACVDLWTRWGVPAERCIVARVGDEIPVGDITIKVL
DAFDRTALVTLPEGVSSRDKNILDGMDDRAVNYLVKTTGGNLYHSGDSHYSNYFARHGNE
YRVDVALLSYGENPRGVTDKMTASDILRAGESLNAQVVIPFHHDIWANFQSDPREIEVLW
QMKKGRLNYGFRPFFWQVGGKYTFPTDQTKMHYQHPRGFDDIFIDEPELPYKSFL

>ZP_02950532.1 metal-dependent hydrolase [Clostridium butyricum 5521].
MNVWCIIKSWIGNKYYLREKLKMRIGMGEFKMSQVEEITRESWILNTFPEWGTWLNEEIE
MEEVKKGTFAMWWLGCTGIWLKSEGGTNISIDFWCGSGKKTKANPYINPQHQMARMCGGK
KLQPNLRVAPFVLDPFGIKNIDAVLATHDHNDHIDVNVAAAVLKNCSKDIPFVGPQACVD
KWIGWGVPSERCIVVKPGDTVQIKDITIVALESFDRTALITEPPKGDIRGKMPVDMDIKA
VNYLIKTPGGNLYHSGDSHYSNFYAKHGNEYKIDVALGSYGENPRGITDKMTSVDILRMA
EALKTKVVIPFHHDIWSNFQADTKEILELFDMRKDRLQYEFNPFIWQVGGKFTFPDDSKK
REYHYPRGFDDCFTTDINIPYTSFL

>ZP_04528710.1 Zn-dependent hydrolase of the beta-lactamase fold [Clostridium butyricum E4 str. BoNT E BL5262].
MRIGMGEFKMSQVEEITRESWILNTFPEWGTWLNEEIEMEEVKKGTFAMWWLGCTGIWLK
SEGGTNISIDFWCGSGKKTKANPYINPQHQMARMCGGKKLQPNLRVAPFVLDPFGIKNID
AVLATHDHNDHIDVNVAAAVLKNCSKDIPFVGPQACVDKWIGWGVPSERCIVVKPGDTVQ
IKDITIVALESFDRTALITEPPKGDIRGKMPVDMDIKAVNYLIKTPGGNLYHSGDSHYSN
FYAKHGNEYKIDVALGSYGENPRGITDKMTSVDILRMAEALKTKVVIPFHHDIWSNFQAD
TKEILELFDMRKDRLQYEFNPFIWQVGGKFTFPDDSKKREYHYPRGFDDCFTTDINIPYT
SFL

>YP_003676136.1 putative L-ascorbate 6-phosphate lactonase [Thermoanaerobacter mathranii subsp. mathranii str. A3].
MTKIEEITRETWILNTFPEWGTWLNEEIEEEVVQPNTFAMWWLGCAGIWIKTENGTNICI
DFWVGSGKRTKTKQYMDAHHQMARMTGGRKLQPNLRNVPVVLDPFAIRKIDAVLATHDHS
DHIDINVAAAIIKNCDDSVPFIGPKTCADLWISWGVPKERCIIVKPGDAIKIKDVEILAL
ESFDRTAAITAPKGITLKGRLLDDLNKKAVNYLVKTPGGNIYHSGDSHYSNYYAKHGNDH
QIDVALASFGENPRGVTDKMTACDVLRMAEALNTKVIIPVHYDIWTNFQADPKEISVLYE
MKKNRLQYKFKPFIWQVGGKFVYPDDKDKIEYHYPRGFDDCFTNEPDLPYIFYL

>YP_003802056.1 putative L-ascorbate 6-phosphate lactonase [Spirochaeta smaragdinae DSM 11293].
MSKIDTITRESWILSTFPEWGTWLNEEIDEENVRPGTFAMWWLGCTGIWVKSEGNTNICI
DLWTKSGKRTKQNPLMKEQHQHQRMIGCRKLQPNLRNVPCVIDPFAIRKVEAILATHDHG
DHIDENVAAAVLQNISAEVPFVGPQACVDLWTSWGVPKERCRVVRPGDSLQIGDVQIIVL
DSFDRTELVTAPKGVVLKGKMPQDMDRLAVNYLIKTPGGTIYHSGDSHYSNYYAKHGNDH
EIDVALGSYGENPRGMTDKMTSVDILRMAESLRTKVVIPFHHDIWTNFQADPMEILVLWN
MRKDRLQYRFKPFIWQVGGKFVYPDDKELLEYHYPRGFDDAFSIEPDLPFKSLL

>YP_003002657.1 putative L-ascorbate 6-phosphate lactonase [Dickeya zeae Ech1591].
MSKIDEITRESWILSTFPEWGTWLNEEIEQEEVKQDTFAMWWLGCTGIWLKSAGNTHISI
DFWCGTGKKTHANPYMNKQHQMMRMGGVRKLQPNLRTSPFVLDPFGIKQIDAVLATHDHA
DHIDVNVAAAVLKNCGSHVKFIGPKACVELWQRWGVPAERCIVARVGDEIPVGDIVIQVL
DAFDRTALVTLPAGVSSKDKSILDGMDDRAVNYLVKTSGGNLYHSGDSHYSNYYAKHGND
YQIDVALLSYGENPRGVTDKMTSSDILRAGESLNAQVVIPFHHDIWANFQSDPREIEVLW
NMKKDRLGYDFRPFFWQVGGKYTFPTDKNTLHYQHPRGFDDIFVDEPELPYKSFL

>ZP_04636843.1 L-ascorbate-6-phosphate lactonase ulaG [Yersinia intermedia ATCC 29909].
MSKIDEITRESWILSTFPEWGTWLNEEIEQEDVKLNTFTMWWLGCTGIWLKSEGNTNIAI
DFWCGTGKRTHGNPHMNKQHQMMRMGGVRKLQPNLRTSPFVLDPFGIKQIDAVLATHDHA
DHIDVNVAAAVLQNCGEHVKFIGPKACVELWQRWGVPAERCVVAHVGDEIPVGDIIIQVL
DAFDRTALVTLPAGVSSQDKSILDGMDDRAVNYLVKTSGGNLYHSGDSHYSNYYAKHGND
YQIDVALLSYGENPRGVTDKMTSSDILRAGESLNTKVVIPFHHDIWANFQSDPREIEVLW
NMKKERLGYRFSPFFWQVGGKYTFPTDQNKRHYQHPRGFDDIFIDEPELPYKSFL

>YP_131944.1 putative L-ascorbate 6-phosphate lactonase [Photobacterium profundum SS9].
MSKVDEITRESWILNTFPEWGTWLNEEIDHEDVQPGTFAMWWLGCTGIWLKSEGNTNISI
DFWCGTGKRTHGNPHMKNQHQMMRMGGVRNLQPNLRTSPFVLDPFGIKNIDAVLATHDHA
DHIDINVASAVLHNCGEHVKFIGPKACVDLWTGWGVPEERCIIAKVGDEIPVGDITIKVL
DAFDRTALVTLPEGTSSYDKSILDGMDDRAVNYLVKTTGGNVYHSGDSHYSNYYAKHGND
NQIDVALLSYGENPRGVTDKMTASDILRAGESLDAQVVMPFHHDIWANFQNDPREIEVLW
KMKKDRLGYGFSPFFWQVGGKYTFPTDQAKMYYQHPRGFADIFTDEPELPFKAFL

>YP_002894240.1 putative L-ascorbate 6-phosphate lactonase [Tolumonas auensis DSM 9187].
MSKIDEITRESWILSTFPEWGTWLNEEIAQEKVAPNTFAMWWLGCTGIWLKSAGNTNISI
DFWCGTGKRSHGNPLMNKQHQMMRMGGVRNLQPNLRTSPFVLDPFGIKDIDAVLATHDHA
DHIDINVAASVLQNCGKHVKFIGPQACVDLWTKWGVPAERCIVAKVGDEIPVGDITIKVL
DAFDRTALVTLPQGTSSLDKDILDGMDQRAVNYLVQTSGGNLYHSGDSHYSNYYAKHGND
NQIDVALLSYGENPRGVTDKMTSSDILRAGESLKTNVVIPFHHDIWANFQSDPREIEVLW
NMKKERLNYGFRPFFWQVGGKYTYPTDQAKLHYQHPRGFDDIFIDDPELPYKSFL

>YP_003306949.1 putative L-ascorbate 6-phosphate lactonase [Sebaldella termitidis ATCC 33386].
MSKVEEITRESWILNTFPEWGTWLNEEIEEEAVEKGTFAMWWLGCTGIWVKSEGNTNIVI
DFWCGTGKRTKKNKLMKKQHQMQRMVGGVKLQPNLRTSVFVLDPFAIKELDAVLATHDHA
DHIDPNVAAAVLKNCDPSVPFIGPQACVDLWISWGVPAERCKAVKPGDTVKIKDIELVVL
ESFDRTELVTAPEGVILKDKMPQDMDRLAVNYLVKTPGGNLYHSGDSHYSNYYAKHGNEH
KVDVALGSYGENPRGMTDKMTSVDILRMGESLKTQVVIPFHHDIWSNFQADPYEIMMLWK
MKKDRLKYEFKPYIWQVGGKFIFPNDKDKLEFHFERGFEDCFTIEPDLPFKSML

>YP_003306957.1 putative L-ascorbate 6-phosphate lactonase [Sebaldella termitidis ATCC 33386].
MSKVEEITRESWILNTFPEWGTWLNEEIEEEAVEKGTFAMWWLGCTGIWVKSEGNTNIVI
DFWCGTGKRTKKNKLMKKQHQMQRMVGGLKLQPNLRTSVFVLDPFAIKELDAVLATHDHA
DHIDPNVAAAVLKNCDPSVPFIGPQACVDLWISWGVPAERCKAVKPGDTVKIKDIELVVL
ESFDRTELVTAPEGVILKDKMPQDMDRLAVNYLVKTPGGNLYHSGDSHYSNYYAKHGNEH
KVDVALGSYGENPRGMTDKMTSVDILRMGESLKTQVVIPFHHDIWSNFQADPYEIMMLWK
MKKDRLKYEFKPYIWQVGGKFIFPNDKDKLEFHFERGFEDCFTIEPDLPFKSML

>ZP_05882678.1 putative L-ascorbate 6-phosphate lactonase [Vibrio metschnikovii CIP 69.14].
MSKIDEITRDSWVLSTFPEWGTWLNEEIEKTEVEANTFAMWWLGCTGIWLKSAGNTNLSI
DFWCGTGKKTQKNPLMNQQHQMMRMGGVRELQPNLRTSPFVLDPFGIKEIDAVLATHDHA
DHIDINVAAAVLQNCGEHVKFIGPQACVDLWQGWGVPSERCIVAKVGDCIEVGDISIRVL
DSFDRTALITLPKGVSSYDKTILDGMDDRAVNYLIETSGGSIYHSGDSHYSNYYAKHGND
YNIDVALLSYGENPRGVTDKMTSSDILRAGESLNCEVVIPFHHDIWANFQNDPREIEVLW
QMKKDRLQYGFAPFFWQVGGKYTYPTDKERMHYQHFRGFRDIFVDEPELPYKAFL

>ZP_04614909.1 L-ascorbate-6-phosphate lactonase ulaG [Yersinia ruckeri ATCC 29473].
MSKVNEITHESWILNTFPEWGTWLNEEIEKTEVYPNTFAMWWLGCTGIWLKSAGDTNISI
DFWCGTGKKTQANPYMNAQHQMMRMGGVRALQPNLRTSPFVLDPFAIKKIDAVLATHDHA
DHIDINVAAAVLKNCGDHVKFIGPQACVNLWIGWGVPEDRCIVAKVGAIIEIGDIQITVL
DSFDRTALVTLPKGTSSKDKALLDTMDERAVNYLIKTSGGSIYHSGDSHYSNYYAKHGND
YDIDVALLSYGENPRGVTDKMTSSDILRAGESLNAQVVVPFHHDIWANFQSDTREIEVLW
KMKKDRLDYKFAPFFWQVGGKYTYPTDKNKMYYQHDRGFHDIFIDEPELPYKAFL

>ZP_05926845.1 putative L-ascorbate 6-phosphate lactonase [Vibrio sp. RC341].
MSKVNEITRESWILSTFPEWGTWLNEEIEQTVVEPNTFSMWWLGCTGIWLKSAGNTNLSI
DFWCGTGKKTQKNRLMNVQHQMMRMGGVEALQPNLRTSIFPLDPFAIKEIDAVLASHDHG
DHIDVNVAAAVLQNCGDHVKFIGPQACVDLWLGWGVPQERCIVAKVGDVLEIGDVKIRVL
DSFDRTALVTLPKGVSSYDKAILDGMDERAVNYLIETSGGSVYHSGDSHYSNYYAKHGND
YQIDVALLSYGENPRGVTDKMTSSDVLRAAESLDCQVVVPFHHDIWANFQNDPREIEVLW
NMKKDRLQYQFAPFFWQVGGKYTYPTDKGRMHYQYFRGFQDIFKNEPELPYKAFL

>ZP_06032581.1 putative L-ascorbate 6-phosphate lactonase [Vibrio mimicus VM223].
MSKVNEITRESWILSTFPEWGTWLNEEIEQTVVEPNTFSMWWLGCTGIWLKSAGNTNLSI
DFWCGTGKKTQKNRLMNTQHQMMRMGGVEALQPNLRTSIFPLDPFAIKEIDAVLASHDHA
DHIDVNVAAAVLQNCGDHVKFIGPQACVDLWLGWGVPQERCIVAKVGDVLEIGDVKIRVL
DSFDRTALVTLPKGVSSYDKTILDGMDERAVNYLIETSGGSVYHSGDSHYSNYYAKHGND
YQIDVALLSYGENPRGVTDKMTSSDILRAAESLDCQVVVPFHHDIWANFQNDPREIEVLW
NMKKDRLQYQFAPFFWQVGGKYTYPTDKGRMHYQHFRGFQDIFKNEPELPFKAFL

>ZP_06127455.1 putative L-ascorbate-6-phosphate lactonase UlaG [Providencia rettgeri DSM 1131].
MSKVNEITRESWILSTFPEWGTWLNEEIEKTVVEPNTFSMWWLGCTGIWLKSEGNTNVCI
DFWCGTGKKTQKNPLMNKQHQMMRMGGVEALQPNLRTAIFPLDPFAIKEVDAILASHDHA
DHIDVNVAAAVMQNCGDHVKFIGPQACVDLWIKWGVPTERCVVAKVGDVLEVGDMKIRVL
DSFDRTALVTLPQGVSSYDKQILDGMDSRAVNYLIETTGGSIYHSGDSHYSNYYAAHGNR
YQIDVALLSYGENPRGVTDKMTSSDILRAAESLDCERVIPFHHDIWANFQNDPREIEVLW
NMKKERLQYKFAPFFWQVGGKYTYPTDKDRMHYQHFRGFSDIFKNEPELPYKAFL

>ZP_05721952.1 Probable L-ascorbate-6-phosphate lactonase ulaG [Vibrio mimicus VM603].
MSKVNEITRESWILSTFPEWGTWLNEEIEQTVVEPNTFSMWWLGCTGIWLKSAGNTNLSI
DFWCGTGKKTQKNRLMNTQHQMMRMGGVEALQPNLRTSIFPLDPFAIKEIDAVLASHDHA
DHIDVNVAAAVLQNCGDHVKFIGPQACVDLWLGWGVPQERCIVAKVGDVLEIGDVKIRVL
DSFDRTALVTLPKGVSSCDKAILDGMDERAVNYLIETSGGSVYHSGDSHYSNYYAKHGND
YQIDVALLSYGENPRGVTDKMTSSDILRAAESLDCQVVVPFHHDIWANFQNDPREIEVLW
NMKKDRLQYQFAPFFWQVGGKYTYPTDKGRMHYQHFRGFQDIFKNEPELPFKAFL

>ZP_06041706.1 putative L-ascorbate 6-phosphate lactonase [Vibrio mimicus MB-451].
MSKVNEITRESWILSTFPEWGTWLNEEIEQTVVEPNTFSMWWLGCTGIWLKSAGNTNLSI
DFWCGTGKKTQKNRLMNTQHQMMRMGGVEALQPNLRTSIFPLDPFAIKEIDAVLASHDHA
DHIDVNVAAAVLQNCGDHVKFIGPQACVDLWLGWGVPQERCIVAKVGDVLEIGDVKIRVL
DSFDRTALVTLPKGVSSCDKAILDGMDERAVNYLIETSGGSVYHSGDSHYSNYYAKHGND
YQIDVALLSYGENPRGVTDKMTSSDILRAAESLDCQVVVPFHHDIWANFQNDPREIEVLW
NMKKDRLQYQFAPFFWQVGGKYTYPTDKGRMHYQHFRGFHDIFKNEPELPFKAFL

>ZP_04415535.1 hypothetical protein VCA_000240 [Vibrio cholerae bv. albensis VL426].
MSKVNEITRESWILSTFPEWGTWLNEEIEQTAVEPNTFSMWWLGCTGIWLKSAGNTNLSI
DFWCGTGKKTQKNRLMNTQHQMMRMGGVEALQPNLRTSIFPLDPFAIKEIDAVLASHDHA
DHIDVNVAAAVLQNCGEHVKFIGPQACVDLWLGWGVPQERCIVAKVGDVLEIGDVKIRVL
DSFDRTALVTLPKGVSSYDKAILDGMDERAVNYLIETSGGSVYHSGDSHYSNYYAKHGND
YQIDVALLSYGENPRGVTDKMTSSDVLRAAESLDCQVVVPFHHDIWANFQNDPREIEVLW
NMKKDRLQYQFAPFFWQVGGKYTYPTDKGRMHYQHFRGFQDIFKNEPELPYKAFL

>ZP_01982087.1 conserved hypothetical protein [Vibrio cholerae 623-39].
MSKVNEITRESWILSTFPEWGTWLNEEIEQTVVEPNTFSMWWLGCTGIWLKSAGNTNLSI
DFWCGTGKKTQKNRLMNTQHQMMRMGGVEALQPNLRTSIFPLDPFAIKEIDAVLASHDHA
DHIDVNVAAAVLQNCGEHVKFIGPQACVDLWLGWGVPQERCIVAKVGDVLEIGDVKIRVL
DSFDRTALVTLPKGVSSYDKAILDGMDERAVNYLLETSGGSVYHSGDSHYSNYYAKHGND
YQIDVALLSYGENPRGVTDKMTSSDVLRAAESLDCQVVVPFHHDIWANFQNDPREIEVLW
NMKKDRLQYQFAPFFWQVGGKYTYPTDKGRMHYQHFRGFQDIFKNEPELPYKAFL

>NP_232646.1 putative L-ascorbate 6-phosphate lactonase [Vibrio cholerae O1 biovar eltor str. N16961].
MSKVNEITRESWILSTFPEWGTWLNEEIEQTVVEPNTFSMWWLGCTGIWLKSAGNTNLSI
DFWCGTGKKTQKNRLMNTQHQMMRMGGVEALQPNLRTSIFPLDPFAIKEIDAVLASHDHA
DHIDVNVAAAVLQNCGEHVKFIGPQACVDLWLGWGVPQERCIVAKVGDVLEIGDVKIRVL
DSFDRTALVTLPKGVSSYDKAILDGMDERAVNYLIETSGGSVYHSGDSHYSNYYAKHGND
YQIDVALLSYGENPRGVTDKMTSSDVLRAAESLDCQVVVPFHHDIWANFQNDPREIEVLW
NMKKDRLQYQFAPFFWQVGGKYTYPTDKGRMHYQHFRGFQDIFKNEPELPYKAFL

>ZP_06941563.1 conserved hypothetical protein [Vibrio cholerae RC385].
MSKVNEITRESWILSTFPEWGTWLNEEIEQTVVEPNTFSMWWLGCTGIWLKSAGNTNLSI
DFWCGTGKKTQKNRLMNTQHQMMRMGGVEALQPNLRTSIFPLDPFAIKEIDAVLASHDHA
DHIDVNVAAAVLQNCGEHVKFIGPQACVDLWLGWGVPQERCIVAKVGDVLEIGDVKIRVL
DSFDRTALVTLPKGISSYDKAILDGMDERAVNYLIETSGGSVYHSGDSHYSNYYAKHGND
YQIDVALLSYGENPRGVTDKMTSSDVLRAAESLDCQVVVPFHHDIWANFQNDPREIEVLW
NMKKDRLQYQFAPFFWQVGGKYTYPTDKGRMYYQHFRGFQDIFKNEPELPYKAFL

>ZP_04919573.1 conserved hypothetical protein [Vibrio cholerae V51].
MSKVNEITRESWILSTFPEWGTWLNEEIEQTVVEPNTFSMWWLGCTGIWLKSAGNTNLSI
DFWCGTGKKTQKNRLMNVQHQMMRMGGVEALQPNLRTSIFPLDPFAIKEIDAVLASHDHG
DHIDVNVAAAVLQNCGEHVKFIGPQACVDLWLGWGVPQERCIVAKVGDVLEIGDVKIRVL
DSFDRTALVTLPKGVSSYDKAILDGMDERAVNYLIETSGGSVYHSGDSHYSNYYAKHGND
YQIDVALLSYGENPRGVTDKMTSSDVLRAAESLDCQVVVPFHHDIWANFQNDPREIEVLW
NMKKDRLQYQFAPFFWQVGGKYTYPTDKGRMHYQHFRGFQDIFKNEPELPYKAFL

>ZP_06173883.1 Probable L-ascorbate-6-phosphate lactonase ulaG [Vibrio harveyi 1DA3].
MSKVNEITRESWILNTFPEWGTWLNEEIENTVVEPNTFSMWWLGCTGIWLKSEGNTNISI
DFWCGTGKKTQKNAFMKNQHQMMRMGGVEALQPNLRTAIFPLDPFAIKEIDAVMASHDHA
DHIDVNVAAAVLQNCGDHVKFIGPQACVDLWMGWGVPEERCVVAKVGDVLEVGDMKIRVL
DSFDRTALVTLPEGTSSYDKEILDGMDKRAVNYLIETSGGSIYHSGDSHYSNYYAAHGNE
YQIDVALLSFGENPRGVTDKMTSSDILRAAESLNCDVVMPFHHDIWANFQNDPREIEVLW
NMKKDRLQYKFAPFFWQVGGKYTFPTDKGRMHYQHFRGFSDIFKNEPELPYKAFL

>ZP_01866148.1 Predicted Zn-dependent hydrolase of the beta-lactamase fold protein [Vibrio shilonii AK1].
MSNVNEITRESWILSTFPEWGTWLNEEIENTVVEPNTFSMWWLGCTGIWLKSEGNTNVTI
DFWCGTGKKTQKNQFMKNQHQMMRMGGVEALQPNLRTAIFPLDPFAIKDIDAVMASHDHA
DHIDVNVAAAVLQNCGDHVKFIGPQACVDLWMGWGVPEDRCIVAKVGDVLEVGDMKIRVL
DSFDRTALVTLPEGTSSYDKEILDGMDKRAVNYLIETTGGSVYHSGDSHYSNYYAAHGNE
YQIDVALLSYGENPRGVTDKMTSSDILRAAESLDCEVVMPFHHDIWANFQNDPKEIEVLW
NMKKDRLQYSFAPFFWQVGGKYTYPTDKGRMHYQHFRGFKDIFKNEPELPYKAFL

>AAO07985.1 Predicted Zn-dependent hydrolase of the beta-lactamase fold [Vibrio vulnificus CMCP6].
MKQEGVAMSKVNEITRESWILSTFPEWGTWLNEEIENTVVEPNTFSMWWLGCTGIWLKSE
GNTNISIDFWCGTGKKTQKNAFMKNQHQMMRMGGVEALQPNLRTAIFPLDPFAIKEIDAV
LASHDHGDHIDVNVAAAVLQNCGEHVKFIGPQACVDLWMGWGVPEDRCIVAKVGDVLEVG
DMKIRILDSFDRTALVTLPEGVSSYDKEILDGMDKRAVNYLIETSGGSVYHSGDSHYSNY
YAAHGNEYQIDVALLSFGENPRGVTDKMTSSDILRAAESLDCEVVVPFHHDIWANFQNDP
REIEVLWNMKKDRLQYKFAPFFWQVGGKYTFPTDKGRMHYQHFRGFSDIFKNEPELPYKA
FL

>BAC97628.1 conserved hypothetical protein [Vibrio vulnificus YJ016].
MAPYILNLIKVVKQEGVAMSKVNEITRESWILSTFPEWGTWLNEEIENTVVEPNTFSMWW
LGCTGIWLKSEGNTNISIDFWCGTGKKTQKNAFMKNQHQMMRMGGVEALQPNLRTAIFPL
DPFAVKEIDAVLASHDHGDHIDVNVAAAVLQNCGEHVKFIGPQACVDLWMGWGVPEDRCI
VAKVGDVLEVGDMKIRILDSFDRTALVTLPEGVSSYDKEILDGMDKRAVNYLIETSGGSV
YHSGDSHYSNYYAAHGNEYQIDVALLSFGENPRGVTDKMTSSDILRAAESLDCEVVVPFH
HDIWANFQNDPREIEVLWNMKKDRLQYKFAPFFWQVGGKYTFPTDKGRMHYQHFRGFSDI
FKNEPELPYKAFL

>NP_762995.2 putative L-ascorbate 6-phosphate lactonase [Vibrio vulnificus CMCP6].
MSKVNEITRESWILSTFPEWGTWLNEEIENTVVEPNTFSMWWLGCTGIWLKSEGNTNISI
DFWCGTGKKTQKNAFMKNQHQMMRMGGVEALQPNLRTAIFPLDPFAIKEIDAVLASHDHG
DHIDVNVAAAVLQNCGEHVKFIGPQACVDLWMGWGVPEDRCIVAKVGDVLEVGDMKIRIL
DSFDRTALVTLPEGVSSYDKEILDGMDKRAVNYLIETSGGSVYHSGDSHYSNYYAAHGNE
YQIDVALLSFGENPRGVTDKMTSSDILRAAESLDCEVVVPFHHDIWANFQNDPREIEVLW
NMKKDRLQYKFAPFFWQVGGKYTFPTDKGRMHYQHFRGFSDIFKNEPELPYKAFL

>NP_937658.2 putative L-ascorbate 6-phosphate lactonase [Vibrio vulnificus YJ016].
MSKVNEITRESWILSTFPEWGTWLNEEIENTVVEPNTFSMWWLGCTGIWLKSEGNTNISI
DFWCGTGKKTQKNAFMKNQHQMMRMGGVEALQPNLRTAIFPLDPFAVKEIDAVLASHDHG
DHIDVNVAAAVLQNCGEHVKFIGPQACVDLWMGWGVPEDRCIVAKVGDVLEVGDMKIRIL
DSFDRTALVTLPEGVSSYDKEILDGMDKRAVNYLIETSGGSVYHSGDSHYSNYYAAHGNE
YQIDVALLSFGENPRGVTDKMTSSDILRAAESLDCEVVVPFHHDIWANFQNDPREIEVLW
NMKKDRLQYKFAPFFWQVGGKYTFPTDKGRMHYQHFRGFSDIFKNEPELPYKAFL

>ZP_03320767.1 hypothetical protein PROVALCAL_03734 [Providencia alcalifaciens DSM 30120].
MSKVNEITRESWILSTFPEWGTWLNEEIEKTVVEPNTFSMWWLGCTGIWLKSAGNTNISI
DFWCGTGKKTQKNPLMNQQHQMMRMGGVEALQPNLRTSIFPLDPFAIKDVDAILASHDHA
DHIDVNVAAAVLQNCGDHVKFIGPQACVNLWTGWGVPEDRCIVAKVGDVIEVGDMKIRVL
DSFDRTALVTLPKGVSSYDKAILDGMDDRAVNYLIETTGGSLYHSGDSHYSNYYAAHGNR
YNIDVALLSFGENPRGVTDKMTSSDILRAAESLDCTTVIPFHHDIWANFQNDPREIEVLW
NMKKERLQYKFAPFFWQVGGKYTYPTDKGRMHYQHFRGFQDIFKNEPELPYKAFL

>ZP_05851536.1 L-ascorbate-6-phosphate lactonase UlaG [Granulicatella elegans ATCC 700633].
MANIKDVTKESWILSTFPEWGTWLNEEIEREEVKPGTFAMWWLGCTGIWLKSEKNTNILC
DLWCGTGKRSHGNGKMKTGHQMQRMSGCQNLQPNLRTQPFVIDPFEVKNVDALVVTHIHS
DHLDINTAAAVANNCPEAKFVGPQEVVNTWLGWGVPAERTIVVHPGDSVKIKDIEIVALE
AFDRTALVTAKDGEVLKGKMPQDMDEIAVNYLFKTSGGNLYHAGDSHYSNMFAKHGNEHE
IDVCLGAYGENPRGITDKVTSVDMLRMAESLNAKVVIPVHYDIWANFQADPKEITEIWKF
KKDRLEYKFKPFIWQVGGKYTYPTDKDKLEFNFYRGFDDVFSVENDVPFPSFL

>ZP_05974359.1 putative L-ascorbate-6-phosphate lactonase UlaG [Providencia rustigianii DSM 4541].
MSKVNEITRESWILSTFPEWGTWLNEEIEKTVVEPNTFSMWWLGCTGIWLKSEGNTNISI
DFWCGTGKKTQKNPLMNQQHQMMRMGGVEALQPNLRTSIFPLDPFAIKNVDAILASHDHA
DHIDVNVAAAVLQNCGDHVKFIGPQACVNLWTGWGVPEDRCIVAKVGDVIEVGDMKIRVL
DSFDRTALVTLPKGVSSYDKEILDGMDERAVNYLIETTGGSVYHSGDSHYSNYYAAHGNR
YNIDVALLSFGENPRGVTDKMTSSDILRAAESLDCTTVIPFHHDIWANFQNDPREIEVLW
NMKKERLQYKFAPFFWQVGGKYTYPTDKGRMHYQHFRGFQDIFKNEPELPYKAFL

>ZP_05737135.1 probable L-ascorbate-6-phosphate lactonase UlaG (L-ascorbate utilization protein G) [Granulicatella adiacens ATCC 49175].
MANIKDVTKESWILSTFPEWGTWLNEEIEREEVKPGTFAMWWLGCTGIWLKSEKNTNILC
DLWCGTGKRSHGNGKMKTGHQMQRMSGCQNLQPNLRTQPFVIDPFEVKNVDALVVTHIHS
DHLDINTAAAVANNCPEAKFVGPQEVVNTWLGWGVPAERTIVVHPGDSVKIKDIEIVALE
AFDRTALVTAKDGEVLKGKMPQDMDEIAVNYLFKTSGGNLYHAGDSHYSNMFAKHGNEHE
IDVCLGAYGENPRGITDKVTSVDMLRMAESLNAKVVIPVHYDIWANFQADPKEITEIWKF
KKDRLEYKFKPFIWQVGGKYTYPTDKDKLEFNFYRGFDDVFSIDNDVPFPSFL

>ZP_01811643.1 putative L-ascorbate 6-phosphate lactonase [Vibrionales bacterium SWAT-3].
MSNVNEITRESWILNTFPEWGTWLNEEIEQTVVEPGTFSMWWLGCTGIWLKSEEGANLSM
DFWCGTGKKTQAVQKMKNQHQMMRMGGVEALQPNLRTAIFPLDPFAIKEIDAVMASHDHG
DHIDINVAAAVLQNCGDHVKFIGPKACVDLWMKWGVPEDRCVIAKVGDEIRIKDVNIKVL
DAFDRTALVTLPEGTSSIDKDILDGMDDRAVNYLVETTGGSVYHSGDSHYSNYYAKHGND
HKIDVALLSYGENPRGVTDKMTSSDILRAAESLNCEVVVPFHHDIWANFQNDPREIEMLW
NMKKERLQYGFAPFFWQVGGKYTYPTDKGRMHYQHFRGFADIFKNDPELPYRAFL

>ZP_01062998.1 Predicted Zn-dependent hydrolase of the beta-lactamase fold [Vibrio sp. MED222].
MSNVNEITRESWILNTFPEWGTWLNEEIEQTVVQPNTFSMWWLGCTGIWLKSEGGANLSM
DFWCGTGKKTQAVQKMKNQHQMMRMGGVEALQPNLRTAIFPLDPFAIKEIDAVMASHDHG
DHIDINVAAAVLQNCGEHVKFIGPKACVDLWMKWGVPEDRCVIAKVGDEIKIKDVNIKVL
DAFDRTALVTLPEGTSSLDTDILGGMDDRAVNYLVETTGGSVYHSGDSHYSNYYAKHGND
HKIDVALLSYGENPRGVTDKMTSSDILRAAESLDCEVVVPFHHDIWANFQNDPREIEMLW
NMKKERLQYGFAPFFWQVGGRYTYPTDKSRMHYQHFRGFADIFKNDPELPYRAFL

>ZP_02444763.1 hypothetical protein ANACOL_04092 [Anaerotruncus colihominis DSM 17241].
MKKDGMEELSMGKVDEVTRESWILSTFPEWGTWLNEEIDEEQVEKGTFAMWWLGCTGVWI
KTEKATNICVDVWCGTGKRTRKKKRIDPQHQMARMSGGKKLQPNLRAVPAVFDPFAITSV
DAVLSTHDHNDHMDINVCAAVLKNCRPDVPFIGPRAVVDKLVGWGVPASRCVVVKPGDTL
TVGDLRVTAVESFDRTALITAPPDGDLYGITLDFMDKKAVNYVIETPAGTIYHSGDSHYS
NYYAKHGNDYRIDVAFGSFGENPRGITDKMTASDILRMAEALRARVVIPLHHDIWTNFQA
DPMEILDLYDRKKDLLQYAFTPFIWQVGGKFIWPGDAGKRRYHYPRGFDDCFTVPINIPY
NSFL

>ZP_02692147.1 putative L-ascorbate 6-phosphate lactonase [Epulopiscium sp. 'N.t. morphotype B'].
MSKVNEITRESWILSTFPEWGTWLNEEIDETTVPKGSVAMWWLGCTGLWLKSESNANVLV
DLWVKTGKRSHGDGLMAPGHQHRRMIGCEKLQPNLRNVPCVIDPFAIKNLDAVLATHDHG
DHIDENVAAAVIQNCSADVKFIGPKSCVDLWLKWGVPADRCVTVRPGDKIQVKDIEIVAL
DSFDRTELVTAHGHAVGALTNNMPQDMDDLAVNYLFNTPGGNVYHSGDSHYSNYFAKHGN
DYKIDVALGSFGENPRGMTDKLSAIDILRMAECLNTQVVIPIHHDIWTNFKADPAEILTL
WEMRRHRLQYAFKPFILEVGGMFMWPQDKDKLQYMYDRGFQDAFAHEPDLPFRSML

>ZP_05678575.1 conserved hypothetical protein [Enterococcus faecium Com15].
MSKTVNEVTKEKWILETFPEWGTYLNEEIESEVVEPGTFAMWWLGCTGIWLKSHEGTNIL
CDLWCGTGKRSHGNGMMKKGHQMMRMSGVQKMQPNLRTQPFVIDPFEIKNVDALIVTHIH
SDHLDIHTAAAVHQNCPEAIFIGPKEVVRTWQKWGIPEEKTIIVKPGDAVKIKDINVVAL
EAFDRTALVTCGDPEEVLKGKMPQEMDQIAVNYLFETSGGTLYHAGDSHYSNLFAKHGND
HKIDVCLGAYGENPRGITDKVTSVDMLRMAESLNAKVVIPVHYDIWSNFMADPKEITEIW
KFKKDRLQYGFKPYIWQVGGKFIYPTNKDDLEFNFYRGFEDVFSIENDTPFPSFL

>ZP_00604385.1 Zn-dependent hydrolases of the beta-lactamase fold [Enterococcus faecium DO].
MSKTVNEVTKEKWLVETFPEWGTYLNEEIETEVVDPGTFAMWWLGCTGIWLKSHEGTNIL
CDLWCGTGKRSHGNGMMKKGHQMMRMSGVQNMQPNLRTQPFVIDPFAIKNVDALIVTHIH
SDHLDIHTAAAVHQNCPEATFIGPKEVVRTWQKWGIPEEKTITVKPGDAVKIKDINVVAL
EAFDRTALVTCEDPEEVLKGKMPQEMDQIAVNYLFETSGGNLYHAGDSHYSNLFAKHGNE
HKIDVCLGAYGENPRGITDKVTSVDMLRMAESLNAKVVIPVHYDIWSNFMADPKEITEIW
KFKKDRLKYGFKPYIWQVGGKFIYPTNKDDLEFNFYRGFEDVFSIENDTPFPSFL

>ZP_06680531.1 probable L-ascorbate-6-phosphate lactonase UlaG [Enterococcus faecium E1071].
MSKTVNEVTKEKWLVETFPEWGTYLNEEIETEVVDPGTFAMWWLGCTGIWLKSHEGTNIL
CDLWCGTGKRSHGNGMMKKGHQMMRMSGVQNMQPNLRTQPFVIDPFAIKNVDALIVTHIH
SDHLDIHTAAAVHQNCPEATFIGPKEVVRTWQKWGIPEEKTITVKPGDAVKIKDINVVAL
EAFDRTALVTCEDPEELLKGKMPQEMDQIAVNYLFETSGGNLYHAGDSHYSNLFAKHGNE
HKIDVCLGAYGENPRGITDKVTSVDMLRMAESLNAKVVIPVHYDIWSNFMADPKEIIEIW
KFKKDRLKYGFKPYIWQVGGKFIYPTNKDDLEFNFYRGFEDVFSIENDTPFPSFL

>ZP_05667453.1 conserved hypothetical protein [Enterococcus faecium 1,141,733].
MSKTVNEVTKEKWILETFPEWGTYLNEEIESEVVEPGTFAMWWLGCTGIWLKSHEGTNIL
CDLWCGTGKRSHGNGMMKKGHQMMRMSGVQNMQPNLRTQPFVIDPFEIKNVDALIVTHIH
SDHLDIHTAAAVHQNCPEAIFIGPKEVVHTWQKWGIPEEKTIIVKPGDAVKIKDINVVAL
EAFDRTALVTCEDPEEVLKGKMPQEMDQIAVNYLFETSGGNLYHAGDSHYSNLFAKHGND
HKIDVCLGAYGENPRGITDKVTSVDMLRMAESLNAKVVIPVHYDIWSNFMADPKEITEIW
KFKKDRLHYGFKPYIWQVGGKFIYPTNKDDLEFNFYRGFEDVFSIENDTPFPSFL

>ZP_06625308.1 conserved hypothetical protein [Enterococcus faecium PC4.1].
MSKTVNEVTKEKWILETFPEWGMYLNEEIESEVVEPGTFAMWWLGCTGIWLKSHEGTNIL
CDLWCGTGKRSHGNGMMKKGHQMMRMSGVQNMQPNLRTQPFVIDPFEIKNVDALIVTHIH
SDHLDIHTAAAVHQNCPEAIFIGPKEVVHMWQKWGIPEEKTIIVKPGDAVKIKNINVVAL
EAFDRTALVTCEDPEEVLKGKMPQEMDQIAVNYLFETSGGNLYHAGDSHYSNLFAKHGND
HKIDVCLGAYGENPRGITDKVTSVDMLRMAESLNAKVVIPVHYDIWSNFMADPKEITEIW
KFKKDRLHYGFKPYIWQVGGKFIYPTNKDDLEFNFYRGFEDVFSIENDTPFPSFL

>ZP_06674466.1 probable L-ascorbate-6-phosphate lactonase UlaG [Enterococcus faecium E1039].
MSKTVNEVTKEKWLVETFPEWGTYLNEEIETEVVDPGTFAMWWLGCTGIWLKSHEGTNIL
CDLWCGTGKRSHGNGMMKKGHQMMRMSGVQNMQPNLRTQPFVIDPFAIKNVDALIVTHIH
SDHLDIHTAAAVHQNCPEAKFIGPKEVVRTWQKWGIPEEKTITVKPGDAIKIKDINVVAL
EAFDRTALVTCEDPEEVLKRKMPQEMDQIAVNYLFETSGGNLYHAGDSHYSNLFAKHGNE
HKIDVCLGAYGENPRGITDKVTSVDMLRMAESLNAKVVIPVHYDIWSNFMADPKEITEIW
KFKKDRLKYGFKPYIWQVGGKFIYPTNKDDLEFNFYRGFEDVFSIENDTPFPSFL

>ZP_03756323.1 hypothetical protein CLOSTASPAR_00306 [Clostridium asparagiforme DSM 15981].
MSKVEELTREKWVLGAFPEWGTWLNEEIDNEVVQPGTFAMWWIGCTGMWFKTENGTNIAI
DLWFGNGKRTQKNKEMAPFHQMRNMTGGRNTQPNLRAAPIVYDPFAVTKVDAVLSTHYHN
DHIDPFFAAAVMQNCADDVPFIGPKESVEKWLSYGVPGDRCRVVKPGDVVKVKDCEIVVL
DSFDRTCLVTVEEDVRGVCPNDMDEKAVNYLIKTPAGNVYHSGDSHYSTYYAKHGKDYDI
DIALGSYGENPAGCQDKMTSVDILRMAEALRCKVVIPFHYDVWTNFKADPQEIMLLYNYK
KHVLDYRFHPFIWDVGGKYVWPLDRDKLQYHYRRGFEDCFTEEPNVPFRSIL

>YP_001343552.1 putative L-ascorbate 6-phosphate lactonase [Actinobacillus succinogenes 130Z].
MSKVNEITRESWILSTFPEWGTWLNEEIEQEEVPANNVAMWWLGCVGLWVKTPGDANLCI
DLWCGRGKATKKVKDMVRGHQMANMAGVRKLQPNLRNSVSVLDPFAINNVDAIVATHYHN
DHIDVNVAAAVIQNPALNHVKFIGPQYCVDMWKKWGVPEERCVVVKPGDSVKIKDLELVA
LDSFDRTCLVTLPARGAEDNGGELNGICPSDEEMGLKAVNYLIKTPGGNVYHSGDSHYSI
YYAKHGKDYDIDVALGSYGENPLGIQDKMTSIDILRMAECLRAKVVIPVHHDIWTNFTAS
TDEILALYRMRKDRLQYQFHPFIWEVGGKYVYPRDKDLVEYHHPRGFDDCFEQEPNVPFK
SIL

>YP_003306649.1 putative L-ascorbate-6-phosphate lactonase UlaG [Streptobacillus moniliformis DSM 12112].
MAKVNEITRESWILQTFPEWGTWINEEIAETEVKPGTVSMWWLGNMGIWIKSEGGANLCV
DLWVSTGKKTKSNKLMKAKHQHQRAVGCVALQPNLRTTPCVIDPFAIRELDALISTHSHS
DHIDINVAAAVLQNCPDTKFIGPKSCTDIWRKWGVPEERMITVKPGDEIEIKDTKIKMLE
SFDRTMLLTVDDDVVLKDKLPPDMDEMAVNYLFKTTGGNIYHAGDSHHSNFFVKHGNENK
VDVALVGYGENPRGMTDKLTASDVLRVAEGLKTQVVIPIHHDIWSNFMADPKEITLLWNY
RKDRLKYKFKPYIWQPGGHFVFPDNKDDLEYMYPRGFEDAFTIEPDLPFTSIL

>YP_807895.1 putative L-ascorbate 6-phosphate lactonase [Lactobacillus casei ATCC 334].
MADKNINNITREKWILSTFPEWGTWLNEEIADKKVKPGTFSMWWLGCTGIWLKTAEDTNI
LVDMWCGTGKQSHGNGMMRKGHQMMRMSGVQKMQPNLRNQPFVIDPFAIKDVDALFVSHI
HSDHLDVNTAAAVNKNCPDAKFYGPEKVCEIWQGWGVPAEKTVVVKPGDVVTIGKTKVKV
LEGFDRTALITEDDPNVKLAGKMPQDMNKIAVNYLFETTGGNLYHAADSHYSNLFAKHGN
ENKIDVALGAYGENPRGITDKVTSIDILRMAESLNTKVIIPVHYDIWTNFMADPKEIEAL
WQMRKDRLQYKFKPFIWQVGGEFTFPDDKDRMEFMYDRGFHDAFSIPNDTPFPAFL

>ZP_04673630.1 zn-dependent hydrolase of the beta-lactamase [Lactobacillus paracasei subsp. paracasei 8700:2].
MADKNINNITREKWILSTFPEWGTWLNEEIADKKVKPGTFSMWWLGCTGIWLKTAEDTNI
LVDMWCGTGKQSHGNGMMRKDHQMMRMSGLQKMQPNLRNQPFVIDPFAIKDVDALFVSHI
HSDHLDVNTAAAVNKNCPDAKFYGPEKVCEIWQGWGVPAEKTVVVKPGDVVTIGKTKVKV
LEGFDRTALITEDDPNVKLAGKMPQDMNKIAVNYLFETTGGNLYHAADSHYSNLFAKHGN
ENKIDVALGAYGENPRGITDKVTSIDILRMAESLNTKVIIPVHYDIWTNFMADPKEIEAL
WQMRKDRLQYKFKPFIWQVGGEFTFPDDKDRMEFMYDRGFHDAFSIPNDTPFPAFL

>NP_874211.1 putative L-ascorbate 6-phosphate lactonase [Haemophilus ducreyi 35000HP].
MSKVSEITRESWILSTFPEWGTWLNEEIELEQVPANNVAMWWLGCVGLWVKTPASANLCI
DLWCGRGKATKKVKDMVRGHQMANMAGVRKLQPNLRNSVGVIDPFAINQVDAIVATHYHN
DHIDVNVAAAVINNPALDHVKFIGPQYCVNMWTKWGVPVERCIVVKLGDSIKIKDLELIA
LDSFDRTCLVTLPARGAEDNGGELNGICPSDEEMGLKAVNYLIKTPGGNIYHSGDSHYSI
YYAKHGKDYDIDVALGSYGENPLGIQDKMTSVDILRMAECLRTKVVIPVHHDIWTNFMAS
TNEILELYRMRKDRLQYQFHPFIWEVGGKYVYPRDKDLIEYHHPRGFDDCFEQDPNVPFK
SIL

>ZP_06012979.1 putative L-ascorbate-6-phosphate lactonase UlaG [Leptotrichia goodfellowii F0264].
MAKLDEITRESWVLSTFPEWGTWLNEEIEETKVEQGTVAMWWLGNMGLWVKTEGNANICM
DLWVATGKRSGKNKLMKPKHQHQRAVGCVALQPNLRTTPCVIDPFAIKDLDALLATHSHS
DHIDQNVAAAVLKNCPEAKFIGPKTCTDIWRKWGVPEERLVTVRPGDELTIKDAKIKMLE
SFDRTMLLTVAEDVVLKDKLPPDMDDMAVNYLIETTGGNIYNAGDSHHSNYFVKHGNENK
VDVAFVGYGENPRGMTDKLTSSDVLRVAEELKTQVVIPLHHDIWSNFMADPKEITLLWNY
RKDRMKYKFKPYIWQPGGKFVFPDNKDDMEYMYPRGFEDAFTIEPDLPFKSFL

>ZP_03633708.1 hypothetical protein HOLDEFILI_00989 [Holdemania filiformis DSM 12042].
MPNVNDVTREKWVLGTFPEWGTWLNEEIAETTVKKGTFAMWWLGCTGLWIKTENNTNIAM
DYWCGSGKRSHYDDQGKRKMMDPDHQMARMSGARQLQPNLRAVPAVLDPFAVTEIDAVFA
SHTHTDHIDINLAAAVLSNVKKKTIINGEERDVPFIGSKFATDLWRSWGVPEERLITVRP
GDVIKIKDIEVTAVESVDRTILITAPPHGDIKGLPCDDMDDRAVSYVVKTPGGTIYHSGD
SHFGNMYAKHGNQFDIDVAFGSFGENPRGITDKMTASDILRMGEDLNTKVMIPYHHDLWT
NFKADTNEILVLWYMRKNRLQYKFKPFIWEVGGKFVYPDDKDKISYNYPRGFDDIFTHDI
NLPFPSFL

>ZP_04449981.1 hypothetical protein GCWU000282_01215 [Catonella morbi ATCC 51271].
MEVIMMRTIQDVTKDTWLRETFPEWGTWLNEEIRDKQVEPNSFAMWWLGCTGIWIKSDQG
TNILCDLWTGTGKRSHGAGNMKKGHQMMRMSGVEKLQPNLRNQPFVLDPFEIEGVDALVV
THIHSDHLDINTAAAVAKNCPEAKFVGPKAVVDTWLKWGVPAERTVVVRPNESVKIKDIE
VVALEAFDRTALVTWDGDPEYELKGKMPQDMDLIAVNYLFKTSGGNIYHAGDSHFSNMFA
KHGNEHKIDVCLGAFGENPRGITDKMTSVDILRMAECLNARVVIPVHHDIWTNFMADTDE
ILALWNMKKDRLQYDFQPFIWQVGGQYNYPQDLNKLEFNFYRGFDDAFSKENDVPFPSFL

>ZP_03212793.1 putative L-ascorbate 6-phosphate lactonase [Lactobacillus rhamnosus HN001].
MADKTINNVTREDWILNTFPEWGTWLNEEIADKQVKPGTFSMWWLGCTGIWLKTAEATNI
LVDMWCGTGKRSHGSGMMRKGHQMMRMSGVQQMQPNLRNQPFVIDPFAIKNVDALFVSHI
HSDHLDINTAAAVNANCPDAKFYGPEKVCEIWQGWGVPAEKTVVVKPGDVVTIGETKVKV
LESFDRTALVTEDDPNVQLAGKLPQDMNKIAVNYLFETTGGNLYHAADSHYSNLFAKHGN
ENKIDVALGAYGENPRGITDKVTSIDILRMAESLKTKVVIPVHYDIWTNFMADPKEIEAL
WKMRKDRLQYKFKPFIWQVGGEFTFPDDKDRMEFMYDRGFHDTFSVPNDTPFPAFL

>ZP_07671765.1 probable L-ascorbate-6-phosphate lactonase UlaG (L-ascorbate utilization protein G) [Erysipelotrichaceae bacterium 3_1_53].
MSQVDEITRESWILGAFPEWGTWLNEEIDEEIVEKGTFAMWWIGCTGLWIKTENNTNISI
DLWFGNGKRTKKTKEMAKFHQMRNMTGGRMTQPNLRAAPIVYDPFAVTQVDAVLSTHYHN
DHIDPFYAAAVLKNCDAEVPFIGPLKSVEKWLSYGVPKERCQVVKPGDVVKIKDTEIIVV
DSFDRTCLVTNDEDVRGKCPTDMDEKAVNYIIKTPAGSVYHSGDSHYSTYYAKHGKDYDI
DVALGSYGENPAGNQDKMTSVDILRMAEALNCKVVIPFHYDVWTNFKADPQEINMLYEYK
KDVLDYKFHPFIWDVGGKYVWPTDQNKRQFHYRRGFEDCFTDEPNVPFRSIL

>ZP_05629738.1 putative L-ascorbate 6-phosphate lactonase [Actinobacillus minor 202].
MAKVNEITRESWILSTFPEWGTWLNEEIENEVVPEGNFAMWWLGCVGVWIKTPAGANICM
DLWCGRGKSTKKVKDMVRGHQMANMAGVRKLQPNLRAQPMVLDPFAINEVDFILASHYHS
DHIDVNVAAAIVNNPKLDHVKFVGPWHCAELWKKWGVPEERIIIVKPGDVVKLKDVEIHA
LDSFDRTCLVTLPVEGAEEQGGELAGLCPSDEEMGRKAVNYVFKTPGGNIYHGADSHYSI
QFAKHGKQFDIDVALNNYGENPVGIADKMTSVDLLRMAECLRCKVIIPVHHDIWTNFMAS
TQEIIELWRMRKDRLQYKFHPFIWEVGGKYVYPQDKDLIEYHHPRGFDDCFEQEPNIQFK
SML

>ZP_02478455.1 L-ascorbate-6-phosphate lactonase UlaG-like protein [Haemophilus parasuis 29755].
MSKISEITRESWILSTFPEWGTWLNEEIENEVVPEGNFAMWWLGCVGVWIKTPAGANICM
DLWCGRGKSTKKVKDMVRGHQMANMSGVRKLQPNLRAQPMVLDPFAINEVDFILASHYHS
DHIDVNVAAAIVNNPKLDHVKFVGPWHCAELWKKWGVPEERIIIVKPGDVVKLKDVEIHA
LDSFDRTCLVTLPVEGAEAQGGELAGLCPSDEEMGRKAVNYVFKTPGGNIYHGADSHYSI
QFAKHGKEFDIDVALNNYGENPVGIADKMTSIDLLRMAECLRCKVIIPVHHDIWTNFMAS
TQEIIDLWRMRKDRLQYKFHPFIWEVGGKYVYPQDKDLIEYHHPRGFDDCFEQEPNIQFK
SML

>ZP_04754190.1 putative L-ascorbate 6-phosphate lactonase [Actinobacillus minor NM305].
MAKVNEITRESWILSTFPEWGTWLNEEIENEVVPEGNFAMWWLGCVGVWIKTPAGANICM
DLWCGRGKSTKKVKDMVRGHQMANMAGVRKLQPNLRAQPMVLDPFAINEVDFILASHYHS
DHIDVNVAAAIVNNPNLDHVKFVGPWHCAELWKKWGVPEERIIIVKPGDVVKLKDVEIHA
LDSFDRTCLVTLPVEGAEEQGGELAGLCPSDEEMGRKAVNYVFKTPGGNIYHGADSHYSI
QFAKHGKQFDIDVALNNYGENPVGIADKMTSVDLLRMAECLRCKVIIPVHHDIWTNFMAS
TQEIIDLWRMRKDRLQYKFHPFIWEVGGKYVYPQDKDLIEYHHPRGFDDCFEQEPNIQFK
SML

>YP_003172479.1 L-ascorbate-6-phosphate lactonase [Lactobacillus rhamnosus GG].
MADKTINNVTREDWILNTFPEWGTWLNEEIADKQVKAGTFSMWWLGCTGIWLKTAEATNI
LVDMWCGTGKRSHGSGMMRKGHQMMRMSGVQQMQPNLRNQPFVIDPFAIKNVDALFVSHI
HSDHLDINTAAAVNANCPDAKFYGPEKVCEIWQGWGVPAEKTVVVKPGDVVTIGETKVKV
LESFDRTALVTEDDPNVHLAGKLPQDMNKIAVNYLFETTGGNLYHAADSHYSNLFAKHGN
ENKIDVALGAYGENPRGITDKVTSIDILRMAESLKTKVVIPVHYDIWTNFMADPKEIEAL
WKMRKDRLQYKFKPFIWQVGGEFTFPDDKDRMEFMYDRGFHDTFSVPNDTPFPAFL

>ZP_05919375.1 conserved hypothetical protein [Pasteurella dagmatis ATCC 43325].
MSKISEITRESWILSTFPEWGTWLNEEIENEVVPEGNFAMWWLGCVGVWIKTPAGANICM
DLWCGRGKATKKVKDMVRGHQMANMAGVRKLQPNLRAQPMVLDPFAINEVDFILASHYHS
DHIDVNVAAAIVNNPKLDHVKFVGPWHCAELWKKWGVPEERIIIVKPGDVVKLKDVEIHA
LDSFDRTCLVTLPVEGAEERGGELLGLCPSDEEMGRKAVNYVFKTPGGNIYHGADSHYSI
QFAKHGKEFDIDVALNNYGENPVGIADKMTSVDLLRMAECLRCKVIIPVHHDIWTNFMAS
TDEILHLWRMRKDRLQYKFHPFIWEVGGKYVYPQDKDLIEYHHPRGFDDCFEYEPNIQFK
SML

>YP_819441.1 putative L-ascorbate 6-phosphate lactonase [Leuconostoc mesenteroides subsp. mesenteroides ATCC 8293].
MVKAKNVQEATRENWIENTFPEWGTWLNEEIEASQVPENNFRMWWLANNGVWLKTHENTN
ILVDLWNGTGKQSHGSGLMKKGHQMMRMSGVQKMQPNLRLQPFVIDPYAIKNVDALLVTH
IHSDHLDINTAAAVLQNSSPETKFIGPQAVVDIWESWGVPADRTVVVHPGDEVTVKSVTI
KALEAFDRTALLTVEPDVKIKGALPQDMDEIAVNYLLKTSGGNLYHAADSHMSNMFAKHG
NENDIDVEIINYGENPRGITDKVTSIDVLRSAEDLKAKVVIPVHYDIWSNFDADPQEIVK
LWQMKKDTLNYQFHPFVWKVGGSYTFPQDKDEIQYHYDRGFSDVFSTDNDVPFPSFL

>ZP_05583898.1 conserved hypothetical protein [Enterococcus faecalis CH188].
MNKSIHEITKESWLKATFPEWGTYLNEEINQTNVLQGTVALWWLGCTGIWLKTHENTNIL
CDLWCGTGKQTHGNGLMKNGHQMMRMSGCQKMQPNLRTQPFVIDPFEIKEVDALVVTHIH
SDHLDIHTAAAVHQNCPKALFIGPKEVVKTWQRWGVPAEKTRVIEPGQEIKVNDVNVVAL
EAFDRTALITSDDPENTFKGKMPQDMNELAVNYLFETSGGTVYHAGDSHYSNLFAKHGNQ
YAIDVCLGAYGENPRGITDKITSVDMLRMAESLNAKVVIPVHYDIWSNFMADPKEIMEIW
KFKKDRLHYQFKPYIWQVGGKFVYPDDKDNLEFNFDRGFDDVFVKENDIPFPSFL

>ZP_05426781.1 conserved hypothetical protein [Enterococcus faecalis T2].
MSKSIHEITKESWLKATFPEWGTYLNEEINQTNVLQGTVALWWLGCTGIWLKTHENTNIL
CDLWCGTGKQTHGNGLMKNGHQMMRMSGCQKMQPNLRTQPFVIDPFEIKEVDALVVTHIH
SDHLDIHTAAAVHQNCPKALFIGPKEVVKTWQRWGVPAEKTRVIEPGQEIKVNDVNVVAL
EAFDRTALITSDDPENTFKGKMPQDMNELAVNYLFETSGGTVYHAGDSHYSNLFAKHGNQ
YAIDVCLGAYGENPRGITDKITSVDMLRMAESLNAKVVIPVHYDIWSNFMADPKEIMEIW
KFKKDRLHYQFKPYIWQVGGKFVYPDDKDNLEFNFDRGFDDVFVKENDTPFPSFL

>YP_003773265.1 L-ascorbate-6-phosphate lactonase [Leuconostoc gasicomitatum LMG 18811].
MSKATNIEEATRENWIENTFPEWGTWLNEEIEQAKVPEKNFKMWWLANNGIWLKTHENTN
ILVDLWNGTGKQTHGSGLMKQGHQMMRMSGVQKMQPNLRLQPFVIDPYAVKNVDALLVTH
IHSDHLDINTAAAVLQNSGPETKFIGPQAVVDIWESWGVPSERTVVVHPGDEVKVKSVTI
KALEAFDRTALLTVNSDVQIKDSLPQDMNEIAVNYLFKTTGGNLYHAADSHMSNMFAKHG
NENDVDVEIINYGENPRGITDKVTSLDVLRSAEDLKAKVVIPVHYDIWSNFDADPQEIVE
IWKMKKDTLDYKFHPFIWKVGGSYTFPQDKDRVQYHYDRGFSDVFSTDNDVPFPSFL

>ZP_03948429.1 L-ascorbate 6-phosphate lactonase [Enterococcus faecalis TX0104].
MSKSIHEITKESWLKATFPEWGTYLNEEINQTTVLQGTVALWWLGCTGIWLKTHENTNIL
CDLWCGTGKQTHGNGLMKNGHQMMRMSGCQKMQPNLRTQPFVIDPFEIKEVDALVVTHIH
SDHLDIHTAAAVHQNCPKALFIGPKEVVKTWQHWGVPAEKTRVIEPGQEIKVNDVNVVAL
EAFDRTALITSDDPENTFKGKMPQDMNELAVNYLFETSGGTVYHAGDSHYSNLFAKHGNQ
YAIDVCLGAYGENPRGITDKITSVDMLRMAESLNAKVVIPVHYDIWSNFMADPKEIMEIW
KFKKDRLHYQFKPYIWQVGGKFVYPDDKDNLEFNFDRGFDDVFVKENDTPFPSFL

>ZP_04434921.1 L-ascorbate 6-phosphate lactonase [Enterococcus faecalis TX1322].
MSKSIHEITKESWLKATFPEWGTYLNEEINQTTVLQGTVALWWLGCTGIWLKTHENTNIL
CDLWCGTGKQTHGNGLMKNGHQMMRMSGCQKMQPNLRTQPFVIDPFEIKEVDALVVTHIH
SDHLDIHTAAAVHQNCPKALFIGPKEVVKTWQRWGVPAEKTRVIEPGQEIKVNDVNVVAL
EAFDRTALITSDDPENTFIGKMPQDMNELAVNYLFETSGGTVYHAGDSHYSNLFAKHGNQ
YAIDVCLGAYGENPRGITDKITSVDMLRMAESLNAKVVIPVHYDIWSNFMADPKEIMEIW
KFKKDRLHYQFKPYIWQVGGKFVYPDDKDNLEFNFDRGFDDVFVKENDTPFPSFL

>NP_814855.1 putative L-ascorbate 6-phosphate lactonase [Enterococcus faecalis V583].
MSKSIHEITKESWLKATFPEWGTYLNEEINQTTVLQGTVALWWLGCTGIWLKTHENTNIL
CDLWCGTGKQTHGNGLMKNGHQMMRMSGCQKMQPNLRTQPFVIDPFEIKEVDALVVTHIH
SDHLDIHTAAAVHQNCPKALFIGPKEVVKTWQRWGVPAEKTRVIEPGQEIKVNDVNVVAL
EAFDRTALITSDDPENTFKGKMPQDMNELAVNYLFETSGGTVYHAGDSHYSNLFAKHGNQ
YAIDVCLGAYGENPRGITDKITSVDMLRMAESLNAKVVIPVHYDIWSNFMADPKEIMEIW
KFKKDRLHYQFKPYIWQVGGKFVYPDDKDNLEFNFDRGFDDVFVKENDTPFPSFL

>ZP_05592733.1 conserved hypothetical protein [Enterococcus faecalis AR01/DG].
MNKSIHEITKESWLKATFPEWGTYLNEEINQTNVLQGTVALWWLGCTGIWLKTHENTNIL
CDLWCGTGKQTHGNGLMKNGHQMMRMSGCQKMQPNLRTQPFVIDPFEIKEVDALVVTHIH
SDHLDIHTAAAVHQNCPKALFIGPKEVVKTWQRWGVPAEKTRVIEPGQEIKVNDVNVVAL
EAFDRTALITSDDPENTFKGKMPQDMNELAVNYLFETSGGTVYHAGDSHYSNLFAKHGNQ
YAIDVCLGAYGENPRGITDKITSVDMLRMAESLNAKVVIPVHYDIWSNFMADPKEIMEIW
KFKKDRLHYQFKPYIWQVGGKFVYPNDKDNLEFNFDRGFDDVFVKENDTPFPSFL

>AAU36630.1 unknown [Mannheimia succiniciproducens MBEL55E].
MIVLDFLLCRFLKDKEQNMSKVSEITRESWILSTFPEWGTWLNEEIELEQVPANNFAMWW
LGCVGLWVKTPQSANICIDLWCGRGKATKQVKDMVRGHQMANMAGVRKLQPNLRNSVGVL
DPFAINEVDAIVATHYHNDHIDVNVAAAVVNNPKLDHVKFIGPQYCVDMWTKWGVPAERC
VVVKPGDTVKIKDLELVALDSFDRTCLVTLPARGAEDNGGELNGICPSDEEMGLKAVNYL
IKTPGGNIYHSGDSHYSIYYAKHGKDYDIDVALGSYGENPLGIQDKMTSIDILRMAECLR
AKVVIPVHHDIWTNFMASTNEILELYRMRKDRLQYQFHPFIWEVGGKYVYPRDKDLIEYH
HPRGFDDCFEQEPNVPFKSIL

>ZP_05569645.1 conserved hypothetical protein [Enterococcus faecalis HIP11704].
MNKSIHEITKESWLKATFPEWGTYLNEEINQTNVLQGTVALWWLGCTGIWLKTHENTNIL
CDLWCGTGKQTHGNGLMKNGHQMMRMSGCQKMQPNLRTQPFVIDPFEIKEVDALVVTHIH
SDHLDIHTAAAVHQNCPKALFIGPKEVVKTWQRWGVPAEKTRVIEPGQEIKVNDVNVVAL
EAFDRTALITSDDPKNTFKGKMPQDMNELAVNYLFETSGGTVYHAGDSHYSNLFAKHGNQ
YAIDVCLGAYGENPRGITDKITSVDMLRMAESLNAKVVIPVHYDIWSNFMADPKEIMEIW
KFKKDRLHYQFKPYIWQVGGKFVYPDDKDNLEFNFDRGFDDVFVKENDTPFPSFL

>ZP_05579975.1 conserved hypothetical protein [Enterococcus faecalis Fly1].
MSKSIHEITKESWLKATFPEWGTYLNEEINQTNVLQGTVALWWLGCTGIWLKTHENTNIL
CDLWCGTGKQTHGNGLMKNGHQMMRMSGCQKMQPNLRTQPFVIDPFEIKEVDALVVTHIH
SDHLDIHTAAAVHQNCPKALFIGPKEVVKTWQRWGVPAEKTRVIEPGQEIKVNDVNVVAL
EAFDRTALITSDNPENTFKGKMPQDMNELAVNYLFETSGGTVYHAGDSHYSNLFAKHGNQ
YAIDVCLGAYGENPRGITDKITSVDMLRMAESLNAKVVIPVHYDIWSNFMADPKEIMEIW
KFKKDRLHYQFKPYIWQVGGKFVYPDDKDNLEFNFDRGFNDVFVKENDTPFPSFL

>ZP_04439106.1 L-ascorbate 6-phosphate lactonase [Enterococcus faecalis ATCC 29200].
MSKSIHEITKESWLKATFPEWGTYLNEEINQTNVLQGTVALWWLGCTGIWLKTHENTNIL
CDLWCGTGKQTHGNGLMKNGHQMMRMSGCQKMQPNLRTQPFVIDPFEIKEVDALVVTHIH
SDHLDIHTAAAVHQNCPKALFIGPKEVVKTWQRWGVPSEKTRVIEPGQEIKVNDVNVLAL
EAFDRTALITSDDPENTFKGKMPQDMNELAVNYLFETSGGTVYHAGDSHYSNLFAKHGNQ
YAIDVCLGAYGENPRGITDKITSVDMLRMAESLNAKVVIPVHYDIWSNFMADPKEIMEIW
KFKKNRLHYQFKPYIWQVGGKFVYPDDKDNLEFNFDRGFDDVFVKENDTPFPSFL

>YP_087215.2 putative L-ascorbate 6-phosphate lactonase [Mannheimia succiniciproducens MBEL55E].
MSKVSEITRESWILSTFPEWGTWLNEEIELEQVPANNFAMWWLGCVGLWVKTPQSANICI
DLWCGRGKATKQVKDMVRGHQMANMAGVRKLQPNLRNSVGVLDPFAINEVDAIVATHYHN
DHIDVNVAAAVVNNPKLDHVKFIGPQYCVDMWTKWGVPAERCVVVKPGDTVKIKDLELVA
LDSFDRTCLVTLPARGAEDNGGELNGICPSDEEMGLKAVNYLIKTPGGNIYHSGDSHYSI
YYAKHGKDYDIDVALGSYGENPLGIQDKMTSIDILRMAECLRAKVVIPVHHDIWTNFMAS
TNEILELYRMRKDRLQYQFHPFIWEVGGKYVYPRDKDLIEYHHPRGFDDCFEQEPNVPFK
SIL

>YP_001054390.1 putative L-ascorbate 6-phosphate lactonase [Actinobacillus pleuropneumoniae L20].
MAKVNEITRESWILSTFPEWGTWLNEEIEQEVVPEGNFAMWWLGCVGVWIKTPAGANICM
DLWCSRGKSTKKVKDMVRGHQMANMAGVRKLQPNLRAQPMVLDPFAINEVDFILASHYHS
DHIDVNVAAAIVNNPNLNHVKFVGPWHCGELWKKWGVPEDRIIVVKPGDVVKIKDVEIHA
LDSFDRTCLVTLPVEGAEEQGGELKGLCPSDEEMGRKAVNYVFKTPGGNIYHGADSHYSI
QFAKHGKEFDIDVALNNYGENPVGIADKMTSIDLLRMAECLRTNVIIPVHHDIWTNFMAS
TQEIIDLWRMRKDRLQYKFHPFIWEVGGKYVYPRDKDLIEYHHPRGFDDCFEQEPNIQFK
SML

>ZP_05566450.1 conserved hypothetical protein [Enterococcus faecalis Merz96].
MSKSIHEITKESWLKATFPEWGTYLNEEINQTTVLQGTVALWWLGCTGIWLKTHENTNIL
CDLWCGTGKQTHGNGLMKNGHQMMRMSGCQKMQPNLRTQPFVIDPFEIKEVDALVVTHIH
SDHLDIHTAAAVHQNCPKALFIGPKEVVKTWQRWGVPAEKTRVIEPGQEIKVNDVNVVAL
EAFDRTALITSDDPENTFKGKMPQDMNELAVNYLFETSGGTVYHAGDSHYSNLFAKHGNQ
YAIDVCLGAYGENPRGITDKITSVDMLRMAESLNAKVVIPVHYDIWSNFMADPKEIMEIW
KFKKDRLHYQFKPYIWQVGGKFVYPDDKDNLEFNFDRGFNDVFVKENDTPFPSFL

>ZP_05475555.1 conserved hypothetical protein [Enterococcus faecalis ATCC 4200].
MNKSIHEITKESWLKATFPEWGTYLNEEINQTNVLQGTVALWWLGCTGIWLKTHENTNIL
CDLWCGTGKQTHGNGLMKNGHQMMRMSGCQKMQPNLRTQPFVIDPFEIKEVDALVVTHIH
SDHLDIHTAAAVHQNCPKALFIGPKEVVKTWQRWGVPAEKTRVIEPGQEIKVNDVNVVAL
EAFDRTALITSDDPENTFKGKMPQDMNELAVNYLFETSGGMVYHAGDSHYSNLFAKHGNQ
YAIDVCLGAYGENPRGITDKITSVDMLRMAESLNAKVVIPVHYDIWSNFMADPKEIMEIW
KFKKDRLHYQFKPYIWQVGGKFVYPDDKDNLEFNFDRGFDDVFVKENDTPFPSFL

>EFQ71835.1 conserved hypothetical protein [Enterococcus faecalis TX0470].
MSKSIHEITKESWLKATFPEWGTYLNEEINQTNVIQGTVALWWLGCTGIWLKTHENTNIL
CDLWCGTGKQTHGKGLMKNGHQMMRMSGCQKMQPNLRTQPFVIDPFEIKEVDALVVTHIH
SDHLDIHTAAAVHQNCPKALFIGPKEVVKTWQRWGVPAEKTRVIEPGQEIKVNDVNVVAL
EAFDRTALITSDDPENTFKGKMPQDMNELAVNYLFETSGGTVYHAGDSHYSNLFAKHGNQ
YAIDVCLGAYGENPRGITDKITSVDMLRMAESLNAKVVIPVHYDIWSNFMADPKEIMEIW
KFKKDRLHYQFKPYIWQVGGKFVYPDDKDNLEFNFDRGFDDVFVKENDTPFPSFL

>ZP_05502713.1 conserved hypothetical protein [Enterococcus faecalis T3].
MNKSIHEITKESWLKATFPEWGTYLNEEINQTNVLQGTVALWWLGCTGIWLKTHENTNIL
CDLWCGTGKQTHGNGLMKNGHQMMRMSGCQKMQPNLRTQPFVIDPFEIKEVDALVVTHIH
SDHLDIHTAAAVHQNCPKALFIGPNEVVKTWQRWGVPAEKTRVIEPGQEIKVNDVNVVAL
EAFDRTALITSDDPENTFKGKMPQDMNELAVNYLFETSGGTVYHAGDSHYSNLFAKHGNQ
YAIDVCLGAYGENPRGITDKITSVDMLRMAESLNAKVVIPVHYDIWSNFMADPKEIMEIW
KFKKDRLHYQFKPYIWQVGGKFVYPDDKDNLEFNFDRGFDDVFVKENDTPFPSFL

>YP_001652729.1 putative L-ascorbate 6-phosphate lactonase [Actinobacillus pleuropneumoniae serovar 3 str. JL03].
MANVNEITRESWILSTFPEWGTWLNEEIEQEVVPEGNFAMWWLGCVGVWIKTPAGANICM
DLWCSRGKSTKKVKDMVRGHQMANMAGVRKLQPNLRAQPMVLDPFAINEVDFILASHYHS
DHIDVNVAAAIVNNPNLNHVKFVGPWHCGELWKKWGVPEDRIIVVKPGDVVKIKDVEIHA
LDSFDRTCLVTLPVEGAEEQGGELKGLCPSDEEMGRKAVNYVFKTPGGNIYHGADSHYSI
QFAKHGKEFDIDVALNNYGENPVGIADKMTSIDLLRMAECLRTNVIIPVHHDIWTNFMAS
TQEIIDLWRMRKDRLQYKFHPFIWEVGGKYVYPRDKDLIEYHHPRGFDDCFEQEPNIQFK
SML

>ZP_02041770.1 hypothetical protein RUMGNA_02542 [Ruminococcus gnavus ATCC 29149].
MSKIDEITRENWIMSTFPEWGTWLNEEIENEEVKPGTVAMWWLGCTGMWFKTPGGCNITV
DLWCGNGKRSHGDGKMKVGHQMANMCGARAMQPNLRAVPFVIDPFAIKGVDAVLATHYHQ
DHMSAEYAAHVIKSGMMTTDENGKEIPVPFIGPKKSVELWEKWGVPADRCITVRPGDSIK
IKDIEIIALDSFDRTCIVTTDSQGEDREELTGKCPTDMDDKAVNYLIKTPGGNIYHSGDS
HYSIYFAKHGKDYDIDVAFGSYGENPVGMQDKMTSVDILRMAEALRCKVVVPIHYDVWTN
FMADVNEINVLYHMKKDRLGYEFHPFVWEVGGKYVYPTDKEKRAYHHRRGFEDCFEAPQN
IPFRSLL

>ZP_07541773.1 L-ascorbate-6-phosphate lactonase ulaG [Actinobacillus pleuropneumoniae serovar 11 str. 56153].
MAKVNEITRESWILSTFPEWGTWLNEEIEQEVVPEGNFAMWWLGCVGVWIKTPAGANICM
DLWCSRGKSTKKVKDMVRGHQMANMAGVRKLQPNLRAQPMVLDPFAINEVDFILASHYHS
DHIDVNVAAAIVNNPNLNHVKFVGPWHCGELWKKWGVPEDRIIVVKQGDVVKIKDVEIHA
LDSFDRTCLVTLPVEGAEEQGGELKGLCPSDEEMGRKAVNYVFKTPGGNIYHGADSHYSI
QFAKHGKEFDIDVALNNYGENPVGIADKMTSIDLLRMAECLRTNVIIPVHHDIWTNFMAS
TQEIIDLWRMRKDRLQYKFHPFIWEVGGKYVYPRDKDLIEYHHPRGFDDCFEQEPNIQFK
SML

>ZP_05902321.1 putative L-ascorbate-6-phosphate lactonase UlaG [Leptotrichia hofstadii F0254].
MSKLDEITRESWILGTFPEWGTWLNEEIAETVVKPNTVAMWWLGNMGLWIKTEGNANIAM
DIWVATGKRSQKNKLMKPKHQHQRAVGCVALQPNLRLTPCVIDPFAIEGLDALLATHSHS
DHIDVNVAAAVVKNCPEAKFVGPKTCIEIWRKWGVPEDRLVQVKPGDEITIKDAKIKALE
SFDRTMLLTVAEDVTLKGNLPPDMDEMAVNYLVETTGGNIYNAGDSHHSNYFVKHGDENK
VDVAFVGYGDNPRGMTDKLTSSDVLRVAEELRTQVVIPLHHDIWSNFMADPKEITLLWNY
RKDRMKYEFKPYIWQPGGKFVFPDNKDDMEYMYRRGFEDAFSIEPDLPFKSFL

>CBK79282.1 L-ascorbate 6-phosphate lactonase [Coprococcus catus GD/7].
MSKIDEITRESWIMSTFPEWGTWLNEEIEHEVVAPGNVAMWWLGCTGIWIKTPQDCNISV
DLWCGNGKRTHGDGKMKVGHQMANMCGARMMQPNLRAIPFVIDPFEIKKVDAVLATHYHQ
DHMSAEYASHVIKSNLTTFDAEGKEIPVPFIGPKKSVELWQKWGVPADRCITVKPGDVIK
IKDLEIIALDSFDRTCIVTTDSQGPDREELTGICPTDMDDKAVNYLIKTPGGNIYHSGDS
HYSIYFAKHGKDYDIDVAFGSYGENPIGMQDKMTSCDILRMAEALRCKVVIPIHYDVWTN
FMADVNEIRVLYDMKKDRLDYQFHPFFWEVGGKYIYPQDKDKRAYHHRRGFEDCFEAPQN
IPYRSCL

>YP_003007693.1 probable L-ascorbate-6-phosphate lactonase UlaG (L-ascorbate utilization protein G) [Aggregatibacter aphrophilus NJ8700].
MAKVNEITRESWILSTFPEWGTWLNEEIENEVVPEGNFAMWWLGCVGVWIKTPAGANICM
DLWCNRGKSTKKVKDMVRGHQMANMAGVRKLQPNLRAQPMVLDPFAINEVDFILASHYHS
DHIDVNVAAAIVNNPKLDHVKFVGPWHCAELWKNWGVPEERIIIVKPGDMVKLKDVEIYA
LDSFDRTCLVTLPVEGAEERGGELKGLCPSDEEMGRKAVNYVFKTPGGNIYHGADSHYSI
QFAKHGKDFDIDVALNNYGENPVGIADKMTSVDLLRMAECLRTNVIIPVHHDIWTNFMAS
TDEILALWRMRKDRLQYKFHPFIWEVGGKYVYPRDKDLIEYHHPRGFDDCFEQEPNIQFK
SML

>YP_003255655.1 putative L-ascorbate 6-phosphate lactonase [Aggregatibacter actinomycetemcomitans D11S-1].
MAKVNEITRESWILSTFPEWGTWLNEEIENEVVPEGNFAMWWLGCVGVWIKTPAGANICM
DLWCNRGKSTKKVKDMVRGHQMANMAGVRKLQPNLRAQPMVLDPFAINEVDFILASHYHS
DHIDVNVAAAIVNNPKLDHVKFVGPWHCAELWKNWGVPEERIIIVKPGDMVKLKDVEIYA
LDSFDRTCLVTLPVEGAEEQGGELKGLCPSDEEMGRKAVNYVFKTPGGNIYHGADSHYSI
QFAKHGKDFDIDVALNNYGENPVGIADKMTSIDLLRMAECLRTNVIIPVHHDIWTNFMAS
TDEILALWRMRKDRLQYKFHPFIWEVGGKYVYPRDKDLIEYHHPRGFDDCFEQEPNIQFK
SML

>NP_245700.1 putative L-ascorbate 6-phosphate lactonase [Pasteurella multocida subsp. multocida str. Pm70].
MSKINEITRESWILSTFPEWGTWLNEEIENEVVPEGNVAMWWLGCVGVWIKTPAGANICM
DLWCGRGKSTKKVKDMVRGHQMANMAGVRKLQPNLRAQPMVLDPFSINEVDFILASHYHS
DHIDVNVAAAIVNNPALTHVKFVGPWHCAELWKQWGVPEERIIIVKPGDVVKLKDVEIHA
LDSFDRTCLVTLPVEGAEEQGGELLGLCPSDEEMGRKTVNYVFKTPGGNIYHGADSHYSI
QFAKHGKEFDIDVALNNYGENPVGIADKMTSIDLLRMAECLRCKVIIPVHYDIWTNFMAS
TDEILHLWRLRKDRLQYQFHPFIWEVGGKYVYPQDKDLLEYHHPRGFDDCFEHEPNIQFK
SML

>ZP_05989526.1 L-ascorbate-6-phosphate lactonase UlaG-like protein [Mannheimia haemolytica serotype A2 str. BOVINE].
MSKIQEITRESWILSTFPEWGTWLNEEIEEEVVPEGNFAMWWLGCVGVWIKTPAGANICM
DLWCGRGKSTKKVKDMVRGHQMANMAGVRKLQPNLRAQPMVLDPFAINEVDFILASHYHS
DHIDVNVVAAICNNPKLDHVKFVGPWHCAELWKKWGVPEERIIVVKPGDVVKLKDVEIHA
LDSFDRTCLVTLPVEGAEERGGELAGLCPSDEEMGRKAVNYVFKTPGGTIYHGADSHYSI
QFAKHGKQFDIDVALNNYGENPVGIADKMTSVDLLRMAECLRCKVIIPVHHDIWTNFMAS
TQEIIDLWRMRKDRLQYQFHPFIWEVGGKYVYPRDKDLIEYHHPRGFDDCFEQEPNIQFK
SML

>ZP_06341278.1 conserved hypothetical protein [Bulleidia extructa W1219].
MPKVDEITRESWILGAFPEWGTWLNEEIDNTVVAPGTFSMWWLGCVGVWFKTENDTNIAI
DLWFGNGKRTQKVSSMAPYHQMRNMMGVENLQPNLRAAPIVYDPFGVTKCDAVLATHYHN
DHIDPFFAAAVLKNCSPDVPFIGPEECVKKWLGWGVPKDRCRVVKPGDVITIKDTKIHVL
ESYDRTCLVTTEVGEDIEGICPTNMDQKAVNYIIEMPAGTVYHTGDSHYSICYADIGKKY
NIDIAFGAYGENPVGCQDKMTSVDMCRMGEATKAKVIIPLHHDVWTNMKADPEEIMLVYN
FKKDVLKYQFHPFIWDVGGKYTWPLDKDLLKFHYRRGFEDCFTKKRNVPFPSIL

>YP_003179351.1 putative L-ascorbate 6-phosphate lactonase [Atopobium parvulum DSM 20469].
MADLKDVTRDSWIMSTFPEWGTWLNEEIDNAVVEPGQVEMWWLGCVGIWFKTPGGANVAV
DFWAGNGKRTHGDGLMKPGHQMANMAGVRKMQPNLRNVPFVIDPFAIKNLDAVVVTHIHQ
DHMSKELAAHVVNNNMTTTDENGKEIPVPFIGPKDAVDIWVGWGVPREQCIVVKPGDRVK
IKDMEIVAYDSFDRTIIVTTTDTSENRPDLWGKCPMDMDEKAVNYLFVTPGGNIYHSGDS
HYSIYFAKHGKDIAKEFGGVDVCFGAYGCNPIGIQDKMEATDMLRMAEALQSKVVIPIHH
DVWTNFQADVQEIKVLWDMRKDRLDYKFHPFFWEVGGHYTYPQDKDRFAYHHDRGFHDCF
DHEPNVPFRSVL

>ZP_04979189.1 possible zinc (Zn2+)-dependent hydrolase [Mannheimia haemolytica PHL213].
ESWILSTFPEWGTWLNEEIEEEVVPEGNFAMWWLGCVGVWIKTPAGANICMDLWCGRGKS
TKKVKDMVRGHQMANMAGVRKLQPNLRAQPMVLDPFAINEVDFILASHYHSDHIDVNVAA
AICNNPKLDHVKFVGPWHCAELWKKWGVPEERIIVVKPGDVVKLKDVEIHALDSFDRTCL
VTLPVEGAEERGGELAGLCPSDEEMGRKAVNYVFKTPGGTIYHGADSHYSIQFAKHGKQF
DIDVALNNYGENPVGIADKMTSVDLLRMAECLRCKVIIPVHHDIWTNFMASTQEIIDLWR
MRKDRLQYQFHPFIWEVGGKYVYPRDKDLIEYHHPRGFDDCFEQEPNIQFKSML

>ZP_02438461.1 hypothetical protein CLOSS21_00913 [Clostridium sp. SS2/1].
MSKISEMTRESWIESTFPEWGTWLVEDIENEVVAPENVAMWWLGCTGVWFKTPADTNITI
DLWCGNGKRTHGDGKMKVGHQMANMCGGRAMQPNLRNVPFVIDPFAFKKVDAVLATHYHQ
DHMSAEWAAHVINSGMTTTDENGKEIPVPFIGPKKSVELWQKWGVPADRCITVKPGDSIK
IKDIEIIALDSFDRTCIVTTDSTGPDREELTGVCPTDMDDKAVNYLVKTPGGNIYHSGDS
HFSIYFAKHGKDYDVDVAFGSFGENPIGMQDKMTSIDVLRMAENLQCKVVVPIHWDVWTN
FQADCDEIKVLYDFKKDRNEYKFHPFFWQVGGKYTYPADKDKIYYHHRRGFEDCFEAPQN
IPFRSCL

>NP_736275.1 putative L-ascorbate 6-phosphate lactonase [Streptococcus agalactiae NEM316].
MPNVKDITRESWILSTFPEWGTWLNEEIEEEVVADGNFAMWWLGNCGVWIKTPGGANVVM
DLWSNRGKSTKKVKDMVRGHQMANMAGVRKLQPNLRAQPMVIDPFAINELDYYLVSHFHS
DHIDINTAAAIINNPNLDHVKFVGPYECGEIWKKWGVPEERIIVIKPGESFEFKDIKVTA
VESFDRTCLVTLPVDGAEEHDGELAGLAVTDEEMARKAVNYIFETPGGTIYHGADSHFSN
YFAKHGKDYKIDVAINNYGDNPVGIQDKMTSIDLLRMAENLRAKVIIPVHYDIWSNFMAS
TDEILQLWKMRKERLQYDFHPFIWEVGGKYTYPQDKDRIEYHHPRGFDDCFEQESNIQFK
ALL

>YP_002562993.1 putative L-ascorbate 6-phosphate lactonase [Streptococcus uberis 0140J].
MAKVQDITRESWILSTFPEWGTWLNEEIEETKVPDNNFSMWWLGNCGIWLKTPGGANIVM
DLWSNRGKSTKKVKDMVRGHQMANMAGVRKLQPNLRVQPMVIDPFAINELDYYLVSHFHS
DHIDINTAAAIVNNPKLNHVKFVGPYECGQIWKKWGVPEERIMIVKPGDSFTIKDMKITA
VESFDRTCLVTLPVEGADQQDGELAGLAVTDDEMARKAVNYIFETPGGTVYHGADSHFSN
YFAKHGRDYKIDVALNNYGENPLGIQDKMTSIDLLRMAENLRAKVIIPVHYDIWSNFMAS
TDEILQLWKMRKERLQYDFHPFIWEVGGQYTYPQDKDRIEYHHPRGFDDCFLEDSNIQFK
ALL

>ZP_05472790.1 probable L-ascorbate-6-phosphate lactonase UlaG (L-ascorbate utilization protein G) [Anaerococcus vaginalis ATCC 51170].
MSKVDEITRENWILNAFPEWGTWLNEEIDEEVVEKGTFAMWWIGCTGIWFKTENNTNIAV
DLWFGNGKRTKKVKEMQPYHQMRNMTGGKALQPNLRANPIVFDPFAVKNVDAVLSTHYHN
DHIDPFFAAAVLKNCPEDVPFIGPEESVKKWLSYGVPEERCKMVKPGDEIKIKDTTIVVL
DSFDRTCLVTTEVGEDIEGVCPTNMDQKAVNYLIKMPAGSVYHTGDSHFSIGFAEVGKKY
DVDIAFGSYGDNPVGNQDKMTSIDILRMAESVGCEVVIPIHYDVWTNFKADPKEIKYLWQ
YRKDRSKYKFHPYIWDVGGKYVWPKMKDELEFRYRPGFEDAFDNERNVPFKSIL

>NP_720748.1 putative L-ascorbate 6-phosphate lactonase [Streptococcus mutans UA159].
MTNVKDITRESWILSTFPEWGTWLNEEIEEEVVPANNFAMWWLGNCGVWIKTPGGANVVM
DLWSNRGKSTKKVKDMVWGHQMANMAGVRKLQPNLRVQPMVIDPFAINELDYYLVSHFHS
DHIDINTAAAIVNNPKLDHVKFVGPYECGEIWKKWGVPEDRIIVIKPGDSFEFKDIKVTA
VESFDRTCLVTLPVEGAKENNDDLKGLAVTDEEMARKAVNYIFETPGGTIYHGADSHFSN
YFAKHGKDFDIDVAINNYGDNPVGIQDKMTSIDLLRMAENLRAKVIIPVHYDIWSNFMAS
TDEILVLWKMRKERLQYQFHPFIWEVGGKYTYPQDKDRIEYHHPRGFDDCFEHDSNIQFK
ALL

>YP_002997702.1 metal-dependent hydrolase [Streptococcus dysgalactiae subsp. equisimilis GGS_124].
MAKVQDITRESWILSTFPEWGTWLNEEIEEEVVPDGNFAMWWLGNCGVWIKTPGGANIVM
DLWSARGKSTKKVKDMVRGHQMANMAGVRKLQPNLRAQPMVIDPFMINELDYYLVSHYHS
DHIDINTAAAIINNPKLDHVKFVGPYECGEIWKKWGVPEDRIMILKPGDSFEFKDMKVTA
VESFDRTCLVTLPVEGADAQGGELAGLAVTDDEMARKAVNYIFETPGGTIYHGADSHFSN
YFAKHGRDYKIDVALNNYGENPIGIQDKMTSIDLLRMAENLHAKVIIPVHYDIWSNFMAS
TDEILELWKMRKERLQYDFHPFIWEVGGKYTYPQDQDRIEYHHPRGFDDCFLEDSNIQFK
ALL

>ZP_05747166.1 probable L-ascorbate-6-phosphate lactonase UlaG (L-ascorbate utilization protein G) [Erysipelothrix rhusiopathiae ATCC 19414].
MYMNGIHDVTKEKWLQATFPEWGTWLNEEIAETEVPEKSFSMWWLGCTGIWLKTHENTNI
LVDMWSGTGKRTHGNGMMKKGHQMMRMAGVKAIQPNRRNVPFVIDPFEIQGVDALVVSHI
HSDHLDLVTAAVVAENCPNALFIGPKKVVETWIKWGIPKARTRIVRPNDVLEVGSVELEF
LDSFDNTALITVENPDEILAGTLPQDMDDIAVNILMKTSGGNIYHGADSHYSVLYAKHGK
EHKIDVALANFGENPVGIHDKLTSSDVLRMAEALRTKVIIPLHYDIWTNFWADPHEIVTL
WNFKKDRLKYHFKPFIWQVGGEYCYPQDTNHIAFMFDRGFHDHFENDTDVPYPSFL

>YP_601656.1 putative L-ascorbate 6-phosphate lactonase [Streptococcus pyogenes MGAS10750].
MTKVQDITRESWILNTFPEWGTWLNEEIEQEVVPADNFAMWWLGNCGIWIKTPGGANVVM
DLWSNRGKATKQVKDMVRGHQMANMAGARKLQPNLRAQPMVIDPFMINELDYYLVSHYHS
DHIDINTAAAIINNPKLDHVKFVGPYECGEVWKNWGVPKDRIMILKPGDSFEFKDIKITA
VESFDRTCLVTLPIQGADAQDGDLAGLAITDDDMARKAVNYIFETPGGTIYHGADSHFSN
YFAKHGRDYDIDVVLNNYGENPIGIQDKMTSVDLLRMAENLRAKVVIPVHYDIWSNFMAS
TDEILELWKMRKERLQYDFHPFIWEVGGKYTYPQDQNRIEYHHPRGFDDCFLEDSNIQFK
ALL

>NP_268561.1 putative L-ascorbate 6-phosphate lactonase [Streptococcus pyogenes M1 GAS].
MTKVQDITRESWILNTFPEWGTWLNEEIEQEVVPADNFAMWWLGNCGIWIKTPGGANVVM
DLWSNRGKATKQVKDMVRGHQMANMAGARKLQPNLRAQPMVIDPFMINELDYYLVSHYHS
DHIDINTAAAIINNPKLNHVKFVGPYECGEVWKNWGVPKDRIMILKPGDSFEFKDIKITA
VESFDRTCLVTLPIQGADAQDGDLAGLAITDDDMARKAVNYIFETPGGTIYHGADSHFSN
YFAKHGRDYDIDVVLNNYGENPIGIQDKMTSVDLLRMAENLRAKVVIPVHYDIWSNFMAS
TDEILELWKMRKERLQYDFHPFIWEVGGKYTYPQDQNRIEYHHPRGFDDCFLEDSNIQFK
ALL

>YP_001035997.1 putative L-ascorbate 6-phosphate lactonase [Streptococcus sanguinis SK36].
MPNVKDITRESWILSTFPEWGTWLNEEIEEEVVPEGNFAMWWLGNCGVWIKTPGGANVVM
DLWSNRGKSTKKVKDMVRGHQMANMAGVRKLQPNLRVQPMVIDPFAINELDYYLVSHFHS
DHIDINTAAAIVNNPNLDHVKFVGPYECGEIWKKWGVPEERIIVIKPGESFEFKDIKVTA
VESFDRTCLVTLPVEGAEAQDGELAGLAVTDEEMARKAVNYVFETPGGTIYHGADSHFSN
YFAKHGKDFQIDVAINNYGDNPVGIQDKMTSIDLLRMAENLRAKVIIPVHYDIWSNFMAS
TDEILALWKMRKERLQYQFHPFIWEVGGKYTYPLDKDRIEYHHPRGFDDCFEQESNIQFK
ALL

>NP_663946.1 putative L-ascorbate 6-phosphate lactonase [Streptococcus pyogenes MGAS315].
MTKVQDITRESWILNTFPEWGTWLNEEIEQEVVPADNFAMWWLGNCGIWIKTPGSANVVM
DLWSNRGKATKQVKDMVRGHQMANMAGARKLQPNLRAQPMVIDPFMINELDYYLVSHYHS
DHIDINTAAAIINNPKLNHVKFVGPYECGEVWKNWGVPKDRIMILKPGDSFEFKDIKITA
VESFDRTCLVTLPIQGADAQDGDLAGLAITDDDMARKAVNYIFETPGGTIYHGADSHFSN
YFAKHGRDYDIDVVLNNYGENPIGIQDKMTSVDLLRMAENLRAKVVIPVHYDIWSNFMAS
TDEILELWKMRKERLQYDFHPFIWEVGGKYTYPQDQNRIEYHHPRGFDDCFLEDSNIQFK
ALL

>ZP_07467586.1 L-ascorbate 6-phosphate lactonase [Streptococcus bovis ATCC 700338].
MNNVTIQIGGNKMANVKDITRESWILNTFPEWGTWLNEEIEEEVVPKNNFAMWWLGNCGV
WIKTPGGANIVMDLWSNRGKSTKKVKDMVWGHQMANMAGVRKLQPNLRVQPMVIDPFAIN
ELDYYLVSHFHSDHIDINTAAAIVNNPKLDHVKFVGPYECGEIWKKWGVPEERIIIIKPG
ESFEFKDVKVTAVESFDRTCLVTLPVDGAKENNDSLKGLAVTDEEMARKAVNYIFETPGG
TIYHGADSHFSNYFAKHGKDFDIDVAINNYGDNPIGIQDKMTSIDLLRMAENLRAKVIIP
VHYDIWSNFMASTDEILALWKMRKERLQYQFHPFIWEVGGKYVYPQDKDRIEYHHPRGFD
DVFEHDSNIQFKALL

>NP_688790.1 putative L-ascorbate 6-phosphate lactonase [Streptococcus agalactiae 2603V/R].
MPNVKDITRESWILSTFPEWGTWLNEEIEEEVVAEGNFAMWWLGNCGVWIKTPGGANVVM
DLWSNRGKSTKKVKDMVRGHQMANMAGVRKLQPNLRAQPMVIDPFAINELDYYLVSHFHS
DHIDINTAAAIINNPNLDHVKFVGPYECGEIWKKWGVPEERIIVIKPGESFEFKDIKVTA
VESFDRTCLVTLPVDGAEEHDGELAGLAVTDEEMARKAVNYIFETPGGTIYHGADSHFSN
YFAKHGKDYKIDVAINNYGDNPVGIQDKMTSIDLLRMAENLRAKVIIPVHYDIWSNFMAS
TDEILQLWKMRKERLQYDFHPFIWEVGGKYTYPQDKDRIEYHHPRGFDDCFEQESNIQFK
ALL

>ZP_03997151.1 L-ascorbate 6-phosphate lactonase [Lactobacillus crispatus JV-V01].
MSAPKKIEDVNFKTFAENNFPEWGTFLNEQIADKQVPEKSIAMWWLGCMGVWIKTHEGTN
VAIDMWNGTGKHTHGDGKMRKGHQMMRMTGGEALQPNLRNKPYVIDPFALRDLDALCVTH
THHDHLDIYTAACVNKYCPDAKFIGPQGVVDEWIEWGVPKEKTIVVKPGDEVKVGAVTIK
AMEAFDRTEFVTEDDPNKKLAGTMPIEMAKVAVNYLVKTSGGNVYHSGDSHYSNTYVKHG
NENEIDVTLCAYGENPRGITDKLDDSQVLRMGEALKTKVIIPMHYDIWTNFYSDPKDILA
LWDRKKYRLQYKFKPYIWQVGGEFDYPQDKDNFEYMYDRGFHDAFKNDPDLPFPEML

>ZP_03946936.1 L-ascorbate 6-phosphate lactonase [Atopobium vaginae DSM 15829].
MSAIDEITRDSWLNKTFPEWGTWLTEEIAQAKVPEKTLSMWWLGNMGIWIKSDHGTNVVI
DMWNQTGKQTIGSGHMKKGHQMMRMSGVRNLQPNRRNQPFVIDPFAVRDIDVLCVTHSHS
DHLDQTTAAVVTRNCPNATFVGPQDVADKWIAWGVPAERIVVLHPNESVKVKDVEVKALE
SFDRTMLLTVDDPNESLKGKPVRDMNQLALNYLVKTDGGNVYHAGDSHYSNMYVKHGKEN
KIDIACVAYGENPIGITDKLTSSDVLKVGEALQTKVIIPTHYDIWTNFMADPKEILMLWK
YRKDRMQYKFKPFVWQVGGRYDYPGDTDHMEYMYDRGFHDAFDYETDLPYDAFL

>ZP_02691636.1 putative L-ascorbate 6-phosphate lactonase [Epulopiscium sp. 'N.t. morphotype B'].
MAVKDQKGFNDNVGKGDLTKVTKQLWRENCFPEWGTWLNEEIEDTIVPEGNFAMWWLGCT
GIWVKTPEDANICIDLWVGVGKRGKRVWDKPYSQGKDFQMXHMNGGPTYQPNTRYTPMVI
DPFEIKKVDAILSTHMHRDHIDQYVAAAIVQNFDDVPFIGPKFSCDVWRNWGVPEERLVE
VRPGDVIKIKDMEIVAVDSFDRTALITSPLQAADMRGVCPTDMDDRAVSYIIKTPGGNLY
HSGDSHYSNMYFKHGKDHKIDVALASFGENPAGLTDKMTSVDCLRMAECLNAKVLIPYHH
DIWNNMLADPMEIEYLYQFKAPRLDYQFKVYIWQVGGSYMYPRDQDKKRFMFKRGFEDAF
TDEPNLPFKSFL

>ZP_07319589.1 conserved hypothetical protein [Atopobium vaginae PB189-T1-4].
MSAIDEITRDSWLNKTFPEWGTWLTEEIAAAKVPEKTVSMWWLGNMGVWIKSDHGTNVVI
DMWNQTGKQTIGSGHMKKGHQMMRMSGVRNLQPNRRNQPFVIDPFAVRDIDVLCVTHSHS
DHLDQTTAAVVTRNCPNATFVGPQDVANKWIAWGVPEERIVVLRPNESVKVKDVEVKALE
SFDRTMLLTVDDPNESLKGKPVRDMNELALNYLVKTNGGNIYHAGDSHYSNMYVKHGKEN
TIDIACVAYGENPIGITDKLTSSDVLKVGEALRTKVIIPTHYDIWTNFMADPKEILLLWN
YRKDRMQYKFKPFIWQVGGRYDYPGDTDHMEYMYDRGFHDAFDYETDLPYDAFL

>ZP_07646321.1 hypothetical protein SMSK564_1203 [Streptococcus mitis SK564].
MPNVKEITRESWILATFPEWGTWLNEEIEEEVVPEGNFAMWWLGNCGTWIKTPGGANVVM
DLWSNRGKSTKKVKDMVRGHQMANMAGVRKLQPNLRVQPMVIDPFAINELDYYLVSHFHS
DHIDPYTAAAILNNSKLEHVKFIGPYHCGRIWEGWGVPKERIIVVKPGDTIELKDMKIHA
VESFDRTCLVTLPVNGADETGGELAGLAVTDEEMAQKAVNYIFETPGGIIYHGADSHFSN
YFAKHGKDFKIDVALNNYGENPVGIQDKMTSIDLLRMAENLRTKVIIPVHYDIWSNFMAS
TNEILELWKMRKDRLQYDFHPFIWEVGGKYTYPQDQHLVEYHHPRGFDDCFEQDSNIQFK
ALL

>ZP_02718792.1 probable L-ascorbate-6-phosphate lactonase UlaG (L-ascorbate utilization protein G) [Streptococcus pneumoniae CDC3059-06].
MPNVKEITRESWILATFPEWGTWLNEEIEEEVVPEGNFAMWWLGNCGTWIKTPAGANVVM
DLWSNRGKSTKKVKDMVRGHQMANMAGVRKLQPNLRVQPMVIDPFAINELDYYLVSHFHS
DHIDPYTAAAILNNSKLEHVKFIGPYHCGRIWEGWGVPKERIIVVKPGDTIELKDMKIHA
VESFDRTCLVTLPVNGADETGGELAGLAVTDEEMAQKAVNYIFETPGGTIYHGADSHFSN
YFAKHGKDFKIDVALNNYGENPVGIQDKMTSIDLLRMAENLRTKVIIPVHYDIWSNFMAS
TNEILELWKMRKDRLQYDFHPFIWEVGGKYTYPQDQHLVEYHHPRGFDDCFEQDSNIQFK
ALL

>YP_003445379.1 hypothetical protein smi_0226 [Streptococcus mitis B6].
MPNVKEITRESWILATFPEWGTWLNEEIEEEVVPEGNFAMWWLGNCGTWIKTPGGANVVM
DLWSNRGKSTKKVKDMVRGHQMANMAGVRKLQPNLRVQPMVIDPFAINELDYYLVSHFHS
DHIDPYTAAAILNNPKLEHVKFIGPYHCGRIWEGWGVPKERIIVVKPGDTIELKDMKIHA
VESFDRTCLVTLPVNGADKTGGELAGLAVTDEEMAQKAVNYIFETPGGTIYHGADSHFSN
YFAKHGKDFKIDVALNNYGENPVGIQDKMTSIDLLRMAENLRTKVIIPVHYDIWSNFMAS
TNEIIELWKMRKDRLQYDFHPFIWEVGGKYTYPQDQHLVEYHHPRGFDDCFEQDSNIQFK
ALL

>ZP_07642550.1 hypothetical protein SMSK597_1657 [Streptococcus mitis SK597].
MPNVKEITRESWILATFPEWGTWLNEEIEEEVVPEGNFAMWWLGNCGTWIKTPGGANVVM
DLWSNRGKSTKKVKDMVRGHQMANMAGVRKLQPNLRVQPMVIDPFAINELDYYLVSHFHS
DHIDPYTAAAILNNPKLEHVKFIGPYHCGRIWEGWGVPKERIIVVKPGDTIELKDMKIHA
VESFDRTCLVTLPVNGADETGGELAGLAVTDEEMAQKAVNYIFETPGGTIYHGADSHFSN
YFAKHGKDFKIDVVLNNYGENPVGIQDKMTSIDLLRMAENLRTKVIIPVHYDIWSNFMAS
TNEILELWKMRKDRLQYDFHPFIWEVGGKYTYPQDQHLVEYHHPRGFDDCFEQDSNIQFK
ALL

>NP_346456.1 putative L-ascorbate 6-phosphate lactonase [Streptococcus pneumoniae TIGR4].
MPNVKEITRESWILATFPEWGTWLNEEIEEEVVPEGNFAMWWLGNCGTWIKTPAGANVVM
DLWSNRGKSTKKVKDMVRGHQMANMAGVRKLQPNLRVQPMVIDPFAINELDYYLVSHFHS
DHIDPYTAAAILNNPKLEHVKFIGPYHCGRIWEGWGVPKERIIVVKPGDTIELKDMKIHA
VESFDRTCLVTLPVNGADETGGELAGLAVTDEEMAQKAVNYIFETPGGTIYHGADSHFSN
YFAKHGKDFKIDVALNNYGENPVGIQDKMTSIDLLRMAENLRTKVIIPVHYDIWSNFMAS
TNEILELWKMRKDRLQYDFHPFIWEVGGKYTYPQDQHLVEYHHPRGFDDCFEQDSNIQFK
ALL

>ZP_02716595.1 probable L-ascorbate-6-phosphate lactonase UlaG (L-ascorbate utilization protein G) [Streptococcus pneumoniae CDC0288-04].
MPNVKEITRESWILATFPEWGTWLNEEIEEEVVPEGNFAMWWLGNCGTWIKTPAGANVVM
DLWSNRGKSTKKVKDMVRGHQMANMAGVRKLQPNLRVQPMVIDPFAINELDYYLVSHFHS
DHIDPYTAAAILNNPKLERVKFIGPYHCGRIWEGWGVPKERIIVVKPGDTIELKDMKIHA
VESFDRTCLVTLPVNGADETGGELAGLAVTDEEMAQKAVNYIFETPGGTIYHGADSHFSN
YFAKHGKDFKIDVALNNYGENPVGIQDKMTSIDLLRMAENLRTKVIIPVHYDIWSNFMAS
TNEILELWKMRKDRLQYDFHPFIWEVGGKYTYPQDQHLVEYHHPRGFDDCFEQDSNIQFK
ALL

>EFQ58604.1 conserved hypothetical protein [Streptococcus vestibularis F0396].
MANVKDITRESWILNTFPEWGTWLNEEIEEEVVPENNVAMWWLGNCGVWFKTPGGANIVM
DLWSNRGKHTKKVKDMVRGHQMANMAGVRKLQPNLRVQPMVIDPFAINELDYYLVSHFHS
DHIDINTAAAIVNNPKLNHVKFVGPYECGEIWKGWGVPEERIIIVKPGDTITLKDVKITA
VESFDRTCLVTLPVEGADAQDGELAGLAVTDEEMARKAVNYVFETPGGTIYHGADSHFSN
YFAKHGKDFDVDVAINNYGDNPVGIQDKMTSIDLLRMAENLRAKVIIPVHYDIWSNFMAS
TDEILALWKMRKERLQYKFHPFIWEVGGKYTYPQDKDLIEYHHPRGFDDCFEHDSNIQFK
ALL

>YP_002038611.1 putative L-ascorbate 6-phosphate lactonase [Streptococcus pneumoniae G54].
MPNVKEITRESWILATFPEWGTWLNEEIEEEVVPEGNFAMWWLGNCGTWIKTPAGANVVM
DLWSNRGKSTKKVKDMVRGHQMANMAGVRKLQPNLRVQPMVIDPFAINELDYYLXSHFHS
DHIDPYTAAAILNNPKLEHVKFIGPYHCGRIWEGWGVPKERIIVVKPGDTIELKDMKIHA
VESFDRTCLVTLPVNGADETGGELAGLAVTDEEMAQKAVNYIFETPGGTIYHGADSHFSN
YFAKHGKDFKIDVALNNYGENPVGIQDKMTSIDLLRMAENLRTKVIIPVHYDIWSNFMAS
TNEILELWKMRKDRLQYDFHPFIWEVGGKYTYPQDQHLVEYHHPRGFDDCFEQDSNIQFK
ALL

>YP_002743714.1 hypothetical protein SZO_01530 [Streptococcus equi subsp. zooepidemicus].
MAKVQDITRESWILSTFPEWGTWLNEEIEEEVVPEGNFSMWWLGNCGIWIKTPGGANVVM
DLWSNRGKATKKVKDMVRGHQMANMAGVRKLQPNLRAQPMVIDPFMINELDYYLVSHYHS
DHIDINTAAAIINNPKLDHVKFVGPYECGKIWESWGVPKDRIIVVKPGDSFAFKDIKVTA
VESFDRTCIVTLPVAGAEENGGELAGLPVTDEELARKTVNYIFETPGGTIYHGADSHFSN
YFAKHGRDYDIDVVLNNYGENPIGIQDKMTSVDLLRMAENLRAKVVIPVHYDIWSNFMAS
TDEILELWKMRKERLQYQFHPFIWEVGGKYTYPQDQDRIEYHHPRGFDDCFLEESNIQFK
ALL

>ZP_01821037.1 hypothetical protein CGSSp6BS73_00837 [Streptococcus pneumoniae SP6-BS73].
MPNVKEITRESWILATFPEWGTWLNEEIEEEVVPEGNFAMWWLGNCGTWIKTPAGANVVM
DLWSNRGKSTKKVKDMVRGHQMANMAGVRKLQPNLRVQPMVIDPFAINELDYYLVSHFHS
DHIDPYTAAAILNNPKLEHVKFIGPYHCGRIWEGWGVPKERIIVVKPGDTIELKDMKIHA
VESFDRTCLVTLPVNGADETGGELAGLAVTDEEMAQKAVNYIFETPGGTIYHGADSHFSN
YFAKHGKDFKIDVTLNNYGENPVGIQDKMTSIDLLRMAENLRTKVIIPVHYDIWSNFMAS
TNEILELWKMRKDRLQYDFHPFIWEVGGKYTYPQDQHLVEYHHPRGFDDCFEQDSNIQFK
ALL

>ZP_01831416.1 putative L-ascorbate 6-phosphate lactonase [Streptococcus pneumoniae SP18-BS74].
MPNVKEITRESWILATFPEWGTWLNEEIEEEVVPEGNIAMWWLGNCGTWIKTPAGANVVM
DLWSNRGKSTKKVKDMVRGHQMANMAGVRKLQPNLRVQPMVIDPFAINELDYYLVSHFHS
DHIDPYTAAAILNNPKLEHVKFIGPYHCGRIWEGWGVPKERIIVVKPGDTIELKDMKIHA
VESFDRTCLVTLPVNGADETGGELAGLAVTDEEMAQKAVNYIFETPGGTIYHGADSHFSN
YFAKHGKDFKIDVALNNYGENPVGIQDKMTSIDLLRMAENLRTKVIIPVHYDIWSNFMAS
TNEILELWKMRKDRLQYDFHPFIWEVGGKYTYPQDQHLVEYHHPRGFDDCFEQDSNIQFK
ALL

>YP_002122566.1 putative L-ascorbate 6-phosphate lactonase [Streptococcus equi subsp. zooepidemicus MGCS10565].
MAKVQDITRESWILSTFPEWGTWLNEEIEEEVVPEGNFSMWWLGNCGIWIKTPGGANVVM
DLWSNRGKATKKVKDMVRGHQMANMAGVRKLQPNLRAQPMVIDPFMINELDYYLVSHYHS
DHIDINTAAAIINNPKLDHVKFVGPYECGKIWESWGVPKDRIIVVKPGDSFAFKDIKVTA
VESFDRTCIVTLPVAGAEENGGELAGLPVTDEELARKTVNYIFETPGGTIYHGADSHFSN
YFAKHGRDYDIDVVLNNYGENPIGIQDKMTSVDLLRMAENLRAKVVIPVHYDIWSNFMAS
TDEILELWKMRKERLQYQFHPFIWEVGGKYTYPQDQDRIEYHHPRGFDDCFLEDSNIQFK
ALL

>YP_001199421.1 putative L-ascorbate 6-phosphate lactonase [Streptococcus suis 05ZYH33].
MAKVQDITRESWILSTFPEWGTWLNEEIEEEVVPEGNFAMWWLGNCGVWIKTPGGANVVM
DLWSSRGKSTKKVKDMVWGHQMANMAGVRKLQPNLRVQPMVIDPFAINELDYYLVSHVHS
DHMDISTAAAIINNPKLDHVKFVGPVESGDIWEKWGVPADRIIRIAPGDSFEFKDIKVHA
VESFDRTCLVTLPIEGYDENGGKLAGLPVTDELMARKAVNYVFETPGGTIYHGADSHFSN
YFAKHGRDFNIDVAINNYGDNPIGIQDKMTSIDLLRMAENLRAKVIIPVHYDIWSNFMAS
TDEILQLWKMRKERLQYDFHPFIWEVGGKYTYPMDKDRIEYHHPRGFDDCFLEDSNIQFK
ALL

>YP_003431519.1 hypothetical protein GALLO_2113 [Streptococcus gallolyticus UCN34].
MANVKDITRESWILNTFPEWGTWLNEEIEEEVVPENNFAMWWLGNCGVWIKTPGGANIVM
DLWSNRGKSTKKVKDMVWGHQMANMAGVRKLQPNLRVQPMVIDPFAINELDYYLVSHFHS
DHIDINTAAAIVNNPKLDHVKFVGPYECGEIWKKWGVPEERIIIIKPGESFEFKDVKVTA
VESFDRTCLVTLPVDGAKENNDSLKGLAVTDEEMARKAVNYIFETPGGTIYHGADSHFSN
YFAKHGKDFDIDVAINNYGDNPIGIQDKMTSIDLLRMAENLRAKVIIPVHYDIWSNFMAS
TDEILALWKMRKERLQYQFHPFIWEVGGKYVYPQDKDRIEYHHPRGFDDAFEHDSNIQFK
ALL

>ZP_05715178.1 Probable L-ascorbate-6-phosphate lactonase ulaG [Vibrio mimicus VM573].
MVAGLYWDLAKKRGQHESFDRFLVWNGQKNAKNRLMNTQHQMMRMGGVEALQPNLRTSIF
PLDPFAIKEIDAVLASHDHADHIDVNVAAAVLQNCGDHVKFIGPQACVDLWLGWGVPQER
CIVAKVGDVLEIGDVKIRVLDSFDRTALVTLPKGVSSCDKAILDGMDERAVNYLIETSGG
SVYHSGDSHYSNYYAKHGNDYQIDVALLSYGENPRGVTDKMTSSDILRAAESLDCQVVVP
FHHDIWANFQNDPREIEVLWNMKKDRLQYQFAPFFWQVGGKYTYPTDKGRMHYQHFRGFQ
DIFKNEPELPFKAFL

>YP_003471752.1 hypothetical protein SLGD_01534 [Staphylococcus lugdunensis HKU09-01].
MKNVKDITRESWILSTFPEWGTWLNEEIENEVVNEGNFAMWWLGNCGIWIKTPEGANIVM
DLWSNRGKSTKKVKDMVRGHQMANMAGVRKLQPNLRVQPMVIDPFAINELDYYLVSHYHS
DHIDINTAAAIFNNPKLNHVKFVGPHECARIWKEWGVSEDRIITIKPGESFEFKDVKVTA
VESFDRTCLVTLPVEGSEENDNNLKGLPVTDEEMARKSVNYVFETPGGTIYHGADSHFSN
YFAKHGKDFKIDVVLNNYGDNPVGIQDKMTSIDLLRMAENLNAKVIIPVHYDIWSNFMAS
TNEIIELWKMRKDRLQYQFHPFIWEVGGKYTYPEDKDKIEYHHPRGFDDAFEQPSNIQFK
ALL

>ZP_05553061.1 conserved hypothetical protein [Lactobacillus coleohominis 101-4-CHN].
MASPKNINDVTPENYAMNNFPEWGQYLNEEIADYKVPAGSFRLWWTGCMGFWLKTHEGTN
ILVDVWNGTGKHTHGNGKMRKGHQMMRMAGVEAQQPNLRNRPYVIDPFAFKDVDALCVTH
THHDHLDIYTAACVNKNCPNAKFIGPQGVVDEWIEWGIPAEKTIVVKPGDEVKVGAVNIK
ALESFDRTELVTEDDPNVTLAGHMPQEMAKVAVNYLFETSGGNLYDAGDSHMSNTFTKHG
NENKIDVALCAYGENPRGITDKLDDSQVLRMSEDLKTKVVIPMHWDIWSNFFADPKDIIK
LWELKKYRLHYDFKPYILQVGGGFSFPQNKDDFEYMYDRGFHDAFKNKPDLPFPELL

>ZP_03568384.1 probable L-ascorbate-6-phosphate lactonase UlaG [Atopobium rimae ATCC 49626].
MSDIEKITRQTWINEVFPTWGTWLNEEIERTEVTPGTFDLWWLGNMGVWIKSEGQTNVAV
DLWCGTGKRTHDLAPMDPRHQFARAAGARIPQPNLRLSPIVFDPFAIRDLDALLVTHIHH
DHLDKNVAAAVLKGVEKDVPFVGPRYVVDQWISWGVPEDRCVVMAPGDTLSVGDVIIEAA
ESFDRTVLVTDCPGEPAVPDNEVPSMDERSISYLIKTPAGTVYHGGDSHFSTRFAEQGKR
FNIDVALLAFGENPIGIQDKMTSSDILRAAECLGTKVVIPLHWDAWTNTLADPREIVRLW
QERHERLGYSFRPVSWLPGGRYTYPADAAKTEYFYDRGFSDIFEEPTNLPYPSFL

>ZP_07555753.1 hypothetical protein HMPREF9521_00199 [Enterococcus faecalis TX2134].
MSKSIHEITKESWLKATFPEWGTYLNEEINQTNVLQGTVALWWLGCTGIWLKTHENTNIL
CDLWCGTGKQTHGNGLMKNGHQMMRMSGCQKMQPNLRTQPFVIDPFEIKEVDALVVTHIH
SDHLDIHTAAAVHQNCPKALFIGPKEVVKTWQRWGVPSEKTRVIEPGQEIKVNDVNVLAL
EAFDRTALITSDDPENTFKGKMPQDMNELAVNYLFETSGGTVYHAGDSHYSNLFAKHGNQ
YAIDVCLGAYGENPRGITDKITSVDMLRMAESLNAKVVIPVHYDIWSNFMADPKEIMEIW
KFKKIVYIINLNHIFGKWVANLFIQMTKTT

>ZP_03212034.1 hypothetical protein LRH_10727 [Lactobacillus rhamnosus HN001].
MTTKDKQLSNVTEDTWIKATFPEWGNWLNQSIDREKVLRGHMRLWWLGNMGIWLKNDEQT
NIAIDLWAGTGKQTHDLPDNPPRHQWRRMLGAMQTQPNLRRTPQVFNPFSITTLDALLVT
HYHHDHLDRNVAAAIVNNTALKTPLIGPQAVVNQWLAWGVPENRVKVVHPGDSFKVKDIK
IEVLPSYDRTILITDPVGMSVPDDRQIPDMDERAVAYLLTTSAGTIYHAGDSHYSVNFAD
VGIQHAIDIALLAFAENPVGVQDKMTSVDILRAAEALKAKLVVPLHWDVWTNTLGDPNEI
LALYDYRKERFRYQFHPFIWQIGGEFDWPSDRELRVYHYPRGFDDRFKHPANLPYSSFL

>ZP_05347208.1 putative L-ascorbate-6-phosphate lactonase UlaG [Bryantella formatexigens DSM 14469].
MGVFDEKKEIRRYEDSIPDSKGTGVPRKMTREIWLEECFPEWHCMLNQEIEKAEFPEGSF
GMWMLGGPSWAYKSAGGATFLVDNYSGSSLCSNYEYCGVCRTTGAPKLHWMRINPHVIDP
WKFKRLDYVFATHHHQDHADYYTVQATLQTTDCKFVGPKNTCSLFRQWGVPEERIVEVKP
GDRFQCLDVTVKVERNYDSMACMTGDYKPGDTLDFDSNAVSFIFDTGRHSVIFLGDTLYN
DGYKAVGQRNKIDVVVTDMGYNAPGGTDKMNPWDVMRVTENLGAKVVIPDHYENWASSEI
NPHQLQRIVRENHPGMVACIMKSGGMYEYPRDAAMWEYKYPDWQERYDWEKSYVYGNAGK
EET

>YP_003403363.1 Zn-dependent hydrolase of the beta-lactamase fold-like protein [Haloterrigena turkmenica DSM 5511].
MVQSDWGDWLVRDIEDASPDSVGIWYLGCNGFVLKGREGTTVYIDPYLGLGTPPRTIRMI
PVPFDPEDVTEADAVLATHEHSDHVHGESQAPILESTDAPFYAPDDSLAVAREENWTDEW
ELDDDQFVDVSEGETIEIGEFTVHVETAHDPDSTQPVSYVFEHETGTIFHGGDTKPSDEF
DRLGEEYDIDLGILAFGTVGMIPDKETGEPKRTRWYNDENQIIEAAESLEFERLLPSHWD
MWKRLTTDPTVLHHHAKSFDHPQELAIVEIGDRIDL

>YP_658309.1 hypothetical protein HQ2591A [Haloquadratum walsbyi DSM 16790].
MLDVYIDNMSTIKTDWGSWLPRDVEAASPNTVAIWYLGCNGFFLKGNEGTTIAIDPYVGT
GDPPRTVRMIPVPFDPGDITTMDAVLATHEHTDHTHGPSQGPILESTDARFYAPDDSIDV
ARETEAWQDEYDINETQLQVISEGDTIDIGEFTVHVEYAHDPDSTHPVSYVIEHDTGTFF
HGGDTKPHEDFDALGNAYDIDLGVLAFGSIGNIDDKDTGEPVRTKWYATENEIIRAAAAL
NIDRLLPSHWDMWKGLTADPTALHAHAQSYTFPRVIEIAEIGDRIDI

>YP_003131437.1 hypothetical protein Huta_2540 [Halorhabdus utahensis DSM 12940].
MVSSDWGEWLPAAIESTTPDGVAIWYLGCNGFVLKGAGGTTIFIDPYLGTGDPPRTVRMI
PVPFDPRDVRAADAVLATHDHVDHVHGRSQAPILAETGAEFFAPDASLAVTDAEGWTDEW
DVADDQLSSVSIGDEIEVGEFTIHVADANDPDAEEPVSYVIQHEAGTFFHGGDARPGAFE
SVGGRFDIDLGVLAFGSVGMVPDAIGEEPVRTRWYNDENMIVEAANELQLDALLPSHWDM
WKGMTADPTALYDHVRSFPYPKRLDIVEIGDRIDM

>YP_327224.1 hypothetical protein NP3152A [Natronomonas pharaonis DSM 2160].
MTIHSDWGDWLPTAIAAAEPDGLAVWYLGCNGFALKAADGTTVFIDPYLGTGDPPRTVRM
IPVPFEPTDVVEADAVLATHDHTDHTHGPSQAPILTGTDATFYGPPTSVATAEAWTDEHG
VDGNDIAEITEGETLEVGSLRIHVEPAHDPDADHPVGYVVEHESGTFFHGGDARPSEDFE
AIGGSYDIDLGAVAFGSAGMIPDKETREPKYTQWYSNENMAAEAAAQLQLDRLLPTHWDM
WKGLTADPTALRDHTRSFDHPRTLEILEIGDRTSV

>ZP_04000373.1 predicted Zn-dependent hydrolase of beta-lactamase fold [Halogeometricum borinquense DSM 11551].
MSVSDWGDWLPRAVEDASPDTVSIWYLGCNGFFLKGSDGTTLAIDPYVGLGDPPRTVRMI
PVPFDPHDVAEMDAVLATHEHTDHVHGPSQAPILESTGAQYYAPDDSLDVALEDEAWVDD
YDISEEQFTEVTDGDTFEVGEFTIHVEHSYDPDATHPVSYVIEHESGTFFHGGDTKPDEE
FEALGEKYDIDLGVLAFGSIGNIDDKETGEPVRTKWYSTENEAVKAASDLQFDRFLPSHW
DMWKGLTADPTVLHHHAKSFAYPERLEIIEIGDRVEL

>YP_003405871.1 Zn-dependent hydrolase of the beta-lactamase fold-like protein [Haloterrigena turkmenica DSM 5511].
MAIHSDWSDWLPRAIASADPDGVAVWYLGCNGFVLKGRGGTTIFIDPYLGLGDPPRIIRM
IPVPFESDDVRSADAILATHEHVDHVHGPSQAPILANTGASFYGPDDAVAIARDDEAWPD
AYDVSDEQLVEVAEGDSFDVGEFEIHVEPAYDPDASHPVSYVVEHEGGTFFHGGDSRPAD
SFADIGERFDIDLGVLAFGTVGVMPHRETGTPTVTKWYNDENQLIEAASDLRLDRLLPSH
WDMWKRLTADPTVLHHHARSVEYPRRLEIAEIGDRIEL

>NP_279819.1 hypothetical protein VNG0851C [Halobacterium sp. NRC-1].
MRGDDIDSSAMTLITSYTCPRAVKCPGRTTERLGRGPPTAGMVHSDWGDWLPAAVAAADP
DGIAVWYLGCNGVILKASDGTTLFVDPYLGTGDPPRTVRMIPVPFDPRDVSDADAVLATH
EHTDHVHGPSQAPLLADTGCSLYAPEASIAVARDDERWQDDYAVTTDQYRRVAVGDTYDI
GSFTVHVTPAHDPDAVQPVSYVFEHDAGTVFHGGDTKPADALAEIGAAHDIDVGILAFGS
TGEIPDKQTREPSVTTWYNTETEVVACANALQLDRLVPTHWDMWKGLTADPTALHAHTRS
MASPQRLDVVEIGDRIDVS

>YP_001688918.1 hypothetical protein OE2252R [Halobacterium salinarum R1].
MHSDWGDWLPAAVAAADPDGIAVWYLGCNGVILKASDGTTLFVDPYLGTGDPPRTVRMIP
VPFDPRDVSDADAVLATHEHTDHVHGPSQAPLLADTGCSLYAPEASIAVARDDERWQDDY
AVTTDQYRRVAVGDTYDIGSFTVHVTPAHDPDAVQPVSYVFEHDAGTVFHGGDTKPADAL
AEIGAAHDIDVGILAFGSTGEIPDKQTREPSVTTWYNTETEVVACANALQLDRLVPTHWD
MWKGLTADPTALHAHTRSMASPQRLDVVEIGDRIDVS

>YP_003535673.1 metallo-beta-lactamase [Haloferax volcanii DS2].
MTVSDWSDWLPRAVESADPETVAIWYLGCNGFVIKGSEGTTLFVDPYVGIGDPPRTVRMI
PVPFDPEDVTEADAVLATHEHTDHVHGQSQAPILENTGATFVAPDDSLSVAYDDEAWFDD
YDLSEDQFEEVAEGDSVDIGEFTVHVEPAYDPDASHPVAYVFEHESGTFIHGGDTKPAEE
FAGIGERYDLDLGILAFGTVGNIPDKETGEPVRTTWYNDENQIIEAASDLDLDRLVPTHW
DMWKGMTADPKVLHHHAKSFEAPRSLDLVEIGDRVDL

>YP_003178311.1 hypothetical protein Hmuk_2496 [Halomicrobium mukohataei DSM 12286].
MTVDSDWGDWLVRAVEDADPDGLAIWYLGCNGFVLKSSGGSVVYVDPYLGIGDPPRTVRM
IPVPFDPDDVREADAVLATHEHTDHTHGPSQAPILAGTGATFYGTDASHDVVSAENWTET
WDVDDEQLREIGEGDTFEVGDLTVHVEPANDPDADHPVSYVFEHDAGTFFHGGDARPGAF
ESVGESYDIDVGVLAFGTVGMIPDKETREPERTKWYNDENMIVEAANELQLETLVPTHWD
MWKGMTTEPTVLHNHVNSFPAPAILDIVEIGDRIDLE

>YP_003481701.1 beta-lactamase domain protein [Natrialba magadii ATCC 43099].
MIQSDWGDWLVRDVEDASPNGVSIWYLGCNGFILKGSDETTIYIDPYVGLGDPPRTVRMI
PVPFDPEDVDEADAVLATHEHTDHVHGPSQAPILANTGATFYAPDDSLAVAREEESWTDE
WDVDEEQFSEVSEGDTVEVGEFTIHVEVANDPDASHPVSYVIEHDAGTFFHGGDTKPSDE
FDRIGTAYDIDLGVLAFGTVGQIPDKETREPKRTRWYNDENQIVEAAAALELDRLAPSHW
DMWKGLTSDPTVLHHHAQSFEYPQRLDIIEIGDRIELEP

>YP_002565883.1 hypothetical protein Hlac_1220 [Halorubrum lacusprofundi ATCC 49239].
MHSQESDMTDSDWSDWLPRAVADADPDTVALWYLGCNGFAIKGSEGTVLWIDPYVGTGDP
PRTVRMIPVPFDPDDIDEADAVLATHEHTDHVHGPSQAPILANTDADFVAPDDSLAVARE
EERWTEEWEVDEEAFLEVTEGDELKIGEFTVHVVETEDADATHPVGYVIEHDSGTLFHAG
DSKPSASFPALADEFDIDLGILAFGSVGRVPDKETGEPVETKWYSDENEIAAAAEDLALD
RLIPTHWDMWKGLTADPTALHEHVRSRSHPNQLEIVEIGDRIDL

>YP_003737141.1 beta-lactamase domain protein [Halalkalicoccus jeotgali B3].
MPRSDWGDWLVREIEESSPDGVAVWYLGCNGFVLKAADGTTLFIDPYLGTGDPPRTVRMI
PVPFDPEDVGEADALLVTHEHTDHVHGESQAPILQNTGATMYAPEDSLDVVRTQEAWHEA
WDLTEEQFVDVYEDEVHNIGSFTVNVEPANDPDASHPVSYVIEHEAGTFFHGGDARPGEF
APIGEDYDIDLGVLAFGTVGTIPDKETGEPQRTKWYSDETQIIESANDLRLDRLLPSHWD
MWKGLTADPKNLHHHAASFEYPRRLELVEIGDRVDL

>YP_135143.1 hypothetical protein rrnAC0400 [Haloarcula marismortui ATCC 43049].
MTVESDWDDWLPRAVESATPDGLAIWYLGCNGFIVKSSGGTTVFIDPYLGTGDPPRTVRM
VPVPFNPEDITECDAVLGTHEHTDHVHGPSQAPILAGTGADYYTTDSGHDVIREEAWLEN
YSVTDDQLHEVTEGDTLEIGDLTVHVEPANDPDAEHSVSYVFEHDAGTFFHGGDARPGEF
ESVGERYDIDAGVLAFGTVGMIDDKETGEPTRTQWYNDENMIIEAANELQLDTLIPTHWD
MWKGMTTEPTVLHNHANSFEHPSTFSIIEIGDRYDLD

>YP_137463.1 metallo-beta-lactamase [Haloarcula marismortui ATCC 43049].
MVQSTWDDWFVRDEIEATDPGDGVVIWYLGCNGFVLRSQSTTLYIDPYFGTGDPPNLIRM
IPVPMDPADATQCDATLVTHEHIDHMHPPSYGPLVEDLGADLYAPSASYDSPDYDGEMRV
PDEQRNEIAVGDEFAVGDFTVHVTGTNDPDAIEPVGYVIEHDAGTFFHAGDSRPAEAFSD
VGEQFDIDVGALAFGTVGSIYEPEPDSGVRTKWYMDENEIIEAANQLQLSRLLPSHHDMW
QGEAGDPKVLHEHAVSFDYPRVIEPLYIGCSVRLSEPGIRRLDALD

>YP_003827546.1 metal-dependent hydrolase [Acetohalobium arabaticum DSM 5501].
MSLQEEIKKLEVSTGNIAIFWLGNAGFVLKSAQGEIIYIDPYLSNCAERLYGFQRIYPSL
ITEDEVEADYVLISHEHGDHLDVDSIPSIMEQEEIKLIAPQPCIDKCCNLGVNKDKLLQV
EEGSEVELNSCKVRVVFADHGDLAPQAVGYMLDFAGTKVYYTGDTAYTPDKMELAFGMEP
EVLIAPINGKFNNLNPLEAALVTRDCKVEVVIPSHFWMFAEHNGNPGEFVEYVDYIAPEA
ESELITLGDYYLYSGNEENR

>CAM75283.1 Zn-dependent hydrolases of the beta-lactamase fold [Magnetospirillum gryphiswaldense MSR-1].
MSPALALFFGLRHFLCMSLMEEIYGTLVERKTMAVWFLGQNGWAIRSPAGKVVIVDPYLS
DSCNPSRRGLDLARQVPIPILPQDLRADMLVCTHSHKDHADPETLCLACQAGRIGGFLGP
AQTQALFADAGAPPEDCLLTWPGDVVELDDIRLHGTFALPTDTSDQTHMGFVVEVDDGPK
FWITGDTAWCDLLAESGGQHQLDAMAVCINGGYANLSHWQAAELAMRVNPRLAIPCHWDM
FADNSCDPRMFAASLTVKGIGEKYCLAGHGKKLVIGTE
