# Supplementary material for: The UlaG protein family defines novel structural and functional motifs grafted on an ancient RNase fold
Source: BMC Evol Biol. 2011 Sep 26;11:273. doi: 10.1186/1471-2148-11-273 (PMC3219644; doi:10.1186/1471-2148-11-273)
Supplement: Additional file 5 — Filtered multiple sequence alignment of bacterial UlaGL sequences. Multiple sequence alignment of bacterial UlaGL sequences in FASTA format prior to Gblocks filtering. [file 1471-2148-11-273-S5.FASTA]

>ZP_05939593.1/1-322
-------------------------------MSKVKSITRESWILSTFPEWGSWLNEEIEQEQVAPGTFAMW
WLGCTGIWLKSEGGTNVCVDFWCGTGKQSH-----GNPLMKQGHQMQRMAGVKKLQPNLRTTPFVLDPFAIR
QIDAVLATHDHNDHIDVNVAAAVMQ--------NCA-DDVPFIGPKTCVDLWIGWGVPKERCIVVKPGDVVK
VKDIEIHALDAFDRTALITLP--ADQKAAG---VLP------DGMDDRAVNYLFKTPGGSLYHSGDSHYSNY
YAKHGNEHQ-----IDVALGSYGENPRGITDKMTSADMLRMGEALNAKVVIPFHHDIWSNFQADPQEIRVLW
EMKKDRLKYGFKPFIWQVGGKFT--------------------------------
>ZP_03212034.1/1-359
---------------------------MTTKDKQLSNVTEDTWIKATFPEWGNWLNQSIDREKVLRGHMRLW
WLGNMGIWLKNDEQTNIAIDLWAGTGKQTH-----DLPDNPPRHQWRRMLGAMQTQPNLRRTPQVFNPFSIT
TLDALLVTHYHHDHLDRNVAAAIVN--------NTA-LKTPLIGPQAVVNQWLAWGVPENRVKVVHPGDSFK
VKDIKIEVLPSYDRTILITDP--VGMSVPD-DRQIP-------DMDERAVAYLLTTSAGTIYHAGDSHYSVN
FADVGIQHA-----IDIALLAFAENPVGVQDKMTSVDILRAAEALKAKLVVPLHWDVWTNTLGDPNEILALY
DYRKERFRYQFHPFIWQIGGEFDWPSDRELRVYHYPRGFDDRFKHPANLPYSSFL
>ZP_03568384.1/1-355
-------------------------------MSDIEKITRQTWINEVFPTWGTWLNEEIERTEVTPGTFDLW
WLGNMGVWIKSEGQTNVAVDLWCGTGKRTH-----DLAPMDPRHQFARAAGARIPQPNLRLSPIVFDPFAIR
DLDALLVTHIHHDHLDKNVAAAVLK--------GVE-KDVPFVGPRYVVDQWISWGVPEDRCVVMAPGDTLS
VGDVIIEAAESFDRTVLVTDC--PGEPAVP-DNEVP-------SMDERSISYLIKTPAGTVYHGGDSHFSTR
FAEQGKRFN-----IDVALLAFGENPIGIQDKMTSSDILRAAECLGTKVVIPLHWDAWTNTLADPREIVRLW
QERHERLGYSFRPVSWLPGGRYTYPADAAKTEYFYDRGFSDIFEEPTNLPYPSFL
>ZP_05947969.1/1-324
-----------------------------MAMSKVKSITRESWILSTFPEWGSWLNEEIEQEQVAPGTFAMW
WLGCTGIWLKSEGGTNVCVDFWCGTGKQSH-----GNPLMKQGHQMQRMAGVKKLQPNLRTTPFVLDPFAIR
QIDAVLATHDHNDHIDVNVAAAVMQ--------NCA-DDVPFIGPKTCVDLWIGWGVPKERCIVVKPGDVVK
VKDIEIHALDAFDRTALITLP--ADQKAAG---VLP------DGMDDRAVNYLFKTPGGSLYHSGDSHYSNY
YAKHGNEHQ-----IDVALGSYGENPRGITDKMTSADMLRMGEALNAKVVIPFHHDIWSNFQADPQEIRVLW
EMKKDRLKYGFKPFIWQVGGKFT--------------------------------
>YP_405741.1/1-331
------------------------------------------------------MNEEIEQEQVAPGTFAMW
WLGCTGIWLKSEGGTNVCVDFWCDTGKQSH-----GNPLMKQGHQMQRMAGVKKLQPNLRTNPFVLDPFAIR
QIDAVLANHDHNDHIDVNVAAAVMQ--------NCA-DDVPFIGPKTCVDLWIGWGVPKERCIVVKPGDVVK
VKDIEIHALDAFDRTALITLP--ADQKAAG---ILP------DGMDDRAVNYLFKTPGGSLYHSGDSHYSNY
YAKHGNEHQ-----IDVALGSYGENPRGITDKMTSADMLRMGEALNAKVVIPFHHDIWSNFQADPQEIRVLW
EMKKDRLKYGFKPFIWQVGGKFTWPLDKDNFEYHYPRGFDDCFTIEPDLPFKSFL
>ZP_02642840.1/1-354
-------------------------------MSKVNEITRESWILNTFPEWGTWLNEEIENEVVKPGTFSMW
WLGCTGIWLKTQGNTNICIDFWCGSGKRTK-----KNPYINPEHQMARMCGGKKLQPNLRVAPFVLDPFAIK
NVDAIISTHDHNDHIDINVAAAVLK--------NCS-EDVPFIGPQACVDKWIGWGVPKERCIVVKPGDVIK
IKDIQLHALESFDRTALITAP--PEGDLRG---KMP------VDMDYKAVNYLIETPGGNIYHSGDSHYSNY
YAKHGNDYK-----IDVALGSYGENPRGITDKMTSVDILRMAEALNTQVVIPFHHDIWSNFQADTNEILALY
DMKKYRLQYKFTPFIWQVGGKFTFPEDKEKREYHYPRGFDDCFSVDINLPYNSFL
>YP_695096.1/1-354
-------------------------------MSKVNEITRESWILNTFPEWGTWLNEEIENEVVKPGTFSMW
WLGCTGIWLKTQGNTNICIDFWCGSGKRTK-----KNPYINPEHQMARMCGGKKLQPNLRVAPFVLDPFAIK
NVDAIISTHDHNDHIDINVAAAVLK--------NCS-EDVPFIGPQACVDKWIGWGVPKERCIVVKPGDVIK
IKDIQLHALESFDRTALITAP--PEGDLRG---KMP------VDMDYKAVNYLIETPGGNLYHSGDSHYSNY
YAKHGNDYK-----IDVALGSYGENPRGITDKMTSVDILRMAEALNTQVVIPFHHDIWSNFQADTNEILALY
DMKKYRLQYKFTPFIWQVGGKFTFPEDKDKREYHYPRGFDDCFSVDINLPYNSFL
>ZP_02951926.1/1-354
-------------------------------MSKVNEITRESWILNTFPEWGTWLNEEIENEVVKPGTFSMW
WLGCTGIWLKTQGNTNICIDFWCGSGKRTK-----KNPYINPEHQMARMCGGKKLQPNLRVAPFVLDPFEIK
NVDAIISTHDHNDHIDINVAAAVLK--------NCS-EDVPFIGPQACVDKWIGWGVPKERCIVVKPGDVIK
IKDIELHALESFDRTALITAP--PEGDLRG---KMP------VDMDYKAVNYLIETPGGNLYHSGDSHYSNY
YAKHGNDYK-----IDVALGSYGENPRGITDKMTSVDILRMAEALNTQVVIPFHHDIWSNFQADTNEILALY
DMKKYRLQYKFTPFIWQVGGKFTFPEDKDKREYHYPRGFDDCFSVDINLPYNSFL
>ZP_02630698.1/1-354
-------------------------------MSKVNEITRESWILNTFPEWGTWLNEEIENEVVKPGTFSMW
WLGCTGIWLKTQGNTNICIDFWCGSGKRTK-----KNPYINPEHQMARMCGGKKLQTNLRVAPFVLDPFAIK
NVDAIISTHDHNDHIDINVAAAVLK--------NCS-EDVPFIGPQACVDKWIGWGVPKERCIVVKPGDVIK
IKDIQLHALESFDRTALITAP--PEGDLRG---KMP------VDMDYKAVNYLIETPGGNLYHSGDSHYSNY
YAKHGNDYK-----IDVALGSYGENPRGITDKMTSVDILRMAEALNTQVVIPFHHDIWSNFQADTNEILALY
DMKKYRLQYKFIPFIWQVGGKFTFPEDKDKREYHYPRGFDDCFSVDINLPYNSFL
>YP_003366730.1/1-354
-------------------------------MSKVNTITRESWILNTFPEWGSWLNEEIEQEQVAPGTFAMW
WLGCTGIWLKSEGSANICVDFWCGTGKQSH-----GNPLMKTGHQMQRMAGVKKLQPNLRTTPFVLDPFAIR
QIDAVLATHDHNDHIDVNVAAAVIQ--------NCA-DDVPFIGPQTCVDLWIGWGVPEARCIVVKPGDVVK
VKDIEIHALDAFDRTALITLP--ADRKAAG---ILP------DGMDARAVNYLFKTPGGTLYHSGDSHYSNY
YAKHGNEHQ-----IDVALGSYGENPRGITDKMTSADILRMAEALNTKVVIPFHHDIWSNFQADPQEIRVLW
EMKKNRLQYGFKPFIWQVGGKFTWPADKDNFEYHYPRGFDDCFTIEPDLPFKSFL
>ZP_03756323.1/1-352
-------------------------------MSKVEELTREKWVLGAFPEWGTWLNEEIDNEVVQPGTFAMW
WIGCTGMWFKTENGTNIAIDLWFGNGKRTQ-----KNKEMAPFHQMRNMTGGRNTQPNLRAAPIVYDPFAVT
KVDAVLSTHYHNDHIDPFFAAAVMQ--------NCA-DDVPFIGPKESVEKWLSYGVPGDRCRVVKPGDVVK
VKDCEIVVLDSFDRTCLVTVE----EDVRG---VCP------NDMDEKAVNYLIKTPAGNVYHSGDSHYSTY
YAKHGKDYD-----IDIALGSYGENPAGCQDKMTSVDILRMAEALRCKVVIPFHYDVWTNFKADPQEIMLLY
NYKKHVLDYRFHPFIWDVGGKYVWPLDRDKLQYHYRRGFEDCFTEEPNVPFRSIL
>ZP_03370315.1/1-338
-------------------------------MSKVQSITRESWILSTFPEWGSWLNEEIEQEQVAPGTFAMW
WLGCTGIWLKSEGGTNVCVDFWCGTGKQSH-----GNPLMKTGHQMQRMAGVKKLQPNLRTTPFVLDPFAIR
QIDAVLATHDHNDHIDVNVAAAVMQ--------NCA-DDVPFIGPQTCVDLWVGWGVPKERCIVVKPGDVVK
VKDIEIHALDAFDRTALITLP--ADQKAAG---VLP------DGMDVRAVNYLFKTPGGNLYHSGDSHYSNY
YAKHGNEHQ-----IDVALGSYGENPRGITDKMTSADILRMAESLNTKVVIPFHHDIWSNFQADPQEIRVLW
EMKKDRLKYGFKPFIWQVGGKFTWPLDKDNFR----------------IPLSAWF
>YP_003943493.1/1-354
-------------------------------MSKVNSITRESWILSTFPEWGSWLNEEIEQERVAPGTFAMW
WLGCTGIWLKSEGNANLCVDFWCGTGKQSH-----GNPLMKKGHQMQRMAGVEKLQPNLRTTPFVLDPFSIR
QIDAVLSTHDHNDHIDVNVAAAVMQ--------NCA-DDVPFIGPQTCVDLWIGWGVPKERCIVVKPGDVVK
IKDIEIHALDAFDRTALITLP--ADQKAAG---VLP------DGMDERAVNYLFKTPGGTLYHSGDSHYSNY
YAKHGNEHQ-----IDVALGSYGENPRGITDKMTSADILRMAESLNAKVVIPFHHDIWSNFQADPQEIRVLW
EMKKDRLKYGFKPFIWQVGGKFTWPVDKDSFEYHYPRGFDDCFTIEPDLPFKSFL
>YP_001922397.1/1-354
-------------------------------MSQVKNITRESWILNTFPEWGTWLNEEIEQEVVKPGTFSMW
WLGCTGIWVKSEGNTSLCIDFWCGSGKKTK-----SNPYINPEHQMARMCGGKKLQPNLRVAPFVLDPFGIK
EIDAVLSTHDHNDHIDVNVAAAVMQ--------NCD-PSIPFIGPQACVDKWMGWGVPKERCIVVKPGDTVK
IKDIEIVALEAFDRTALITAP--PEGDLRG---TMP------INMDIKAVNYLIKTPGGNLYHSGDSHYSNY
YAKHGNDHK-----IDVALGSYGENPRGITDKMTSIDILRMAESLNTKVVIPFHHDIWSNFQADTKEILELF
DMRKDRLQYKFNPFIWQVGGKFTFPIDNEKREYHYPRGFDDCFDTEINLPYPSFL
>YP_003802056.1/1-354
-------------------------------MSKIDTITRESWILSTFPEWGTWLNEEIDEENVRPGTFAMW
WLGCTGIWVKSEGNTNICIDLWTKSGKRTK-----QNPLMKEQHQHQRMIGCRKLQPNLRNVPCVIDPFAIR
KVEAILATHDHGDHIDENVAAAVLQ--------NIS-AEVPFVGPQACVDLWTSWGVPKERCRVVRPGDSLQ
IGDVQIIVLDSFDRTELVTAP--KGVVLKG---KMP------QDMDRLAVNYLIKTPGGTIYHSGDSHYSNY
YAKHGNDHE-----IDVALGSYGENPRGMTDKMTSVDILRMAESLRTKVVIPFHHDIWTNFQADPMEILVLW
NMRKDRLQYRFKPFIWQVGGKFVYPDDKELLEYHYPRGFDDAFSIEPDLPFKSLL
>ZP_04822288.1/1-354
-------------------------------MSQVKNITRESWILNTFPEWGTWLNEEIEQEVVKPGTFSMW
WLGCTGIWIKSEGNTSLCIDFWCGSGKKTK-----SNPYINPEHQMARMCGGKKLQPNLRVAPFVLDPFGIK
EIDAVLSTHDHNDHIDVNVAAAVMQ--------NCD-PSIPFIGPQACVDKWMGWGVPKERCIVVKPGDTVK
IKDIEIVALEAFDRTALITAP--PEGDLRG---TMP------INMDIKAVNYLIKTPGGNLYHSGDSHYSNY
YAKHGNDHK-----IDVALGSYGENPRGITDKMTSIDILRMAESLNTKVVIPFHHDIWSNFQADTKEILELF
DMRKDRLQYKFNPFIWQVGGKFTFPIDNEKREYHYPRGFDDCFATEINLPYPSFL
>YP_002385254.1/1-354
-------------------------------MSKVKSITRESWILSTFPEWGSWLNEEIEQEQVAPGTFAMW
WLGCTGIWLKSEGGTNVCVDFWCGTGKQSH-----GNPLMKAGHQMQRMAGVKKLQPNLRTTPFVLDPFAIR
QIDAVLATHDHNDHIDVNVAAAVMQ--------NCA-DDVPFIGPKTCVDLWIGWGVPKERCIVVKPGDVVK
VKDIEIHALDAFDRTALITLP--AEQKAAG---VLP------DGMDERAVNYLFKTPGGTLYHSGDSHYSNY
YAKHGNEHQ-----IDVALGSYGENPRGITDKMTSADILRMAEALNTKVVIPFHHDIWSNFQADPQEIRVLW
EMKKDRLKYGFKPFIWQVGGKFTWPLDKDNFEYHYPRGFDDCFTIEPDLPFKSFL
>YP_691627.1/1-351
----------------------------------MKSITRESWILSTFPEWGSWLNEEIEQEQVAPGTFAMW
WLGCTGIWLKSEGGTNVCVDFWCGTGKQSH-----GNPLMKQGHQMQRMAGVKKLQPNLRTTPFVLDPFAIR
QIDAVLATHDHNDHIDVNVAAAVMQ--------NCA-DDVPFIGPKTCVDLWIGWGVPKERCIVVKPGDVVK
VKDIEIHALDAFDRTALITLP--ADQKAAG---VLP------DGMDDRAVNYLFKTPGGSLYHSGDSHYSNY
YAKHGNEHQ-----IDVALGSYGENPRGITDKMTSADMLRMGEALNAKVVIPFHHDIWSNFQADPQEIRVLW
EIKKDRLKYGFKPFIWQVGDKFTWPLDKDNFEYHYPRGFDDCFTIEPDLPFKSFL
>YP_001746587.1/1-354
-------------------------------MSKVKSITRESWILSTFPEWGSWLNEEIEQEQVAPGTFAMW
WLGCTGIWLKSEGGTNVCVDFWCGTGKQSH-----GNPLMKQGHQMQRMAGVKKLQPNLRTTPFVLDPFAIR
QIDAVLATHDHNDHIDVNVAAAVMQ--------NCA-DDVPFIGPKTCVDLWIGWGVPKERCIVVKPGDVVK
VKDIEIHALDAFDRTALITLP--ADQKAAG---VLP------DGMDDRAVNYLFKTPGGTLYHSGDSHYSNY
YAKHGNEHQ-----IDVALGSYGENPRGITDKMTSADILRMGEALNAKVVIPFHHDIWSNFQADPQEIRVLW
EMKKDRLKYGFKPFIWQVGGKFTWPLDKDNFEYHYPRGFDDCFTIEPDLPFKSFL
>ZP_04528710.1/1-363
----------------------MRIGMGEFKMSQVEEITRESWILNTFPEWGTWLNEEIEMEEVKKGTFAMW
WLGCTGIWLKSEGGTNISIDFWCGSGKKTK-----ANPYINPQHQMARMCGGKKLQPNLRVAPFVLDPFGIK
NIDAVLATHDHNDHIDVNVAAAVLK--------NCS-KDIPFVGPQACVDKWIGWGVPSERCIVVKPGDTVQ
IKDITIVALESFDRTALITEP--PKGDIRG---KMP------VDMDIKAVNYLIKTPGGNLYHSGDSHYSNF
YAKHGNEYK-----IDVALGSYGENPRGITDKMTSVDILRMAEALKTKVVIPFHHDIWSNFQADTKEILELF
DMRKDRLQYEFNPFIWQVGGKFTFPDDSKKREYHYPRGFDDCFTTDINIPYTSFL
>ZP_02950532.1/1-385
MNVWCIIKSWIGNKYYLREKLKMRIGMGEFKMSQVEEITRESWILNTFPEWGTWLNEEIEMEEVKKGTFAMW
WLGCTGIWLKSEGGTNISIDFWCGSGKKTK-----ANPYINPQHQMARMCGGKKLQPNLRVAPFVLDPFGIK
NIDAVLATHDHNDHIDVNVAAAVLK--------NCS-KDIPFVGPQACVDKWIGWGVPSERCIVVKPGDTVQ
IKDITIVALESFDRTALITEP--PKGDIRG---KMP------VDMDIKAVNYLIKTPGGNLYHSGDSHYSNF
YAKHGNEYK-----IDVALGSYGENPRGITDKMTSVDILRMAEALKTKVVIPFHHDIWSNFQADTKEILELF
DMRKDRLQYEFNPFIWQVGGKFTFPDDSKKREYHYPRGFDDCFTTDINIPYTSFL
>YP_001887453.1/1-354
-------------------------------MSQVKNITRESWILNTFPEWGTWLNEEIEQEVIKPGTFSMW
WLGCTGIWIKSEGNTNLCIDFWCGSGKKTK-----SNPYINPEHQMARMCGGKKLQPNLRVAPFVLDPFGIK
EIDAVLSTHDHNDHIDVNVAAAVMQ--------NCD-STIPFIGPQACVDKWIGWGVPKERCIVVKPGDTVK
INDIEIVALEAFDRTALITAP--PEGDLRG---TMP------INMDIKAVNYLIKTPGGNLYHSGDSHYSNY
YAKHGNDYK-----IDVALGSYGENPRGITDKMTSIDILRMAESLNTKVVIPFHHDIWSNFQADTKEILELF
DMRKDRLQYKFNPFIWQVGGKFTFPIDNEKREYHYPRGFDDCFSTEINLPYPSFL
>YP_219243.2/1-354
-------------------------------MSKVQSITRESWILSTFPEWGSWLNEEIEQEQVAPGTFAMW
WLGCTGIWLKSEGGTNVCVDFWCGTGKQSH-----GNPLMKTGHQMQRMAGVKKLQPNLRTTPFVLDPFAIR
QIDAVLATHDHNDHIDVNVAAAVMQ--------NCA-DDVPFIGPQTCVDLWVGWGVPKERCIVVKPGDVVK
VKDIEIHALDAFDRTALITLP--ADQKAAG---VLP------EGMDVRAVNYLFKTPGGNLYHSGDSHYSNY
YAKHGNEHQ-----IDVALGSYGENPRGITDKMTSADILRMAESLNTKVVIPFHHDIWSNFQADPQEIRVLW
EMKKDRLKYGFKPFIWQVGGKFTWPLDKDNFEYHYPRGFDDCFTIEPDLPFKSFL
>YP_002228938.1/1-354
-------------------------------MSKVQSITRESWILSTFPEWGSWLNEEIEQEQVAPGTFAMW
WLGCTGIWLKSEGGTNVCVDFWCGTGKQSH-----GNPLMKTGHQMQRMAGVKKLQPNLRTTPFVLDPFAIR
QIDAVLATHDHNDHIDVNVAAAVMQ--------NCA-DDVPFIGPQTCVDLWVGWGVPKERCIVVKPGDVVK
VKDIEIHALDAFDRTALITLP--ADQKAAG---VLP------DGMDVRAVNYLFKTPGGNLYHSGDSHYSNY
YAKHGNEHQ-----IDVALGSYGENPRGITDKMTSTDILRMAESLNTKVVIPFHHDIWSNFQADPQEIRVLW
EMKKDRLKYGFKPFIWQVGGKFTWPLDKDNFEYHYPRGFDDCFTIEPDLPFKSFL
>ZP_07622127.1/1-354
-------------------------------MSKVKSITRESWILSTFPEWGSWLNEEIEQEQVAPGTFAMW
WLGCTGIWLKSEGGTNVCVDFWCGTGKQSH-----GNPFMKQGHQMQRMAGVKKLQPNLRTTPFVLDPFAIR
QIDAVLATHDHNDHIDVNVAAAVMQ--------NCA-DDVPFIGPKTCVDLWIGWGVPKERCIVVKPGDVVK
VKDIEIHALDAFDRTALITLP--ADQKAAG---VLP------DGMDDRAVNYLFKTPGGSLYHSGDSHYSNY
YAKHGNEHQ-----IDVALGSYGENPRGITDKMTSADILRMGEALNAKVVIPFHHDIWSNFQADPQEIRVLW
EMKKDRLKYGFKPFIWQVGGKFTWPLDKDNFEYHYPRGFDDCFTIEPDLPFKSFL
>ZP_02670102.1/1-354
-------------------------------MSKVQSITRESWILSTFPEWGSWLNEEIEQEQVAPGTFAMW
WLGCTGIWLKSEGGTNVCVDFWCGTGKQSH-----GNPLMKTGHQMQRMAGVKKLQPNLRTTPFVLDPFAIR
QIDAVLATHDHNDHIDVNVAAAVMQ--------NCA-DNVPFIGPQTCVDLWVGWGVPKERCIVVKPGDVVK
VKDIEIHALDAFDRTALITLP--ADQKAAG---VLP------DGMDVRAVNYLFKTPGGNLYHSGDSHYSNY
YAKHGNEHQ-----IDVALGSYGENPRGITDKMTSADILRMAESLNTKVVIPFHHDIWSNFQADPQEIRVLW
EMKKDRLKYGFKPFIWQVGGKFTWPLDKDNFEYHYPRGFDDCFTIEPDLPFKSFL
>NP_458816.1/1-354
-------------------------------MSKVQSITRESWILSTFPEWGSWLNEEIEQEQVAPGTFAMW
WLGCTGIWLKSEGGTNVCVDFWCGTGKQSH-----GNPLMKTGHQMQRMAGVKKLQPNLRTTPFVLDPFAIR
QIDAVLATHDHNDHIDVNVAAAVMQ--------NCA-DDVPFIGPQTCVDLWVGWGVPKERCIVVKPGDVVK
VKDIEIHALDAFDRTALITLP--ADQKAAG---VLP------DGMDVRAVNYLFKTPGGNLYHSGDSHYSNY
YAKHGNEHQ-----IDVALGSYGENPRGITDKMTSADILRMAESLNTKVVIPFHHDIWSNFQADPQEIRVLW
EMKKDRLKYGFKPFIWQVGGKFTWPLDKDNFEYHYPRGFDDCFTIEPDLPFKSFL
>YP_672279.1/1-354
-------------------------------MSKVKSITRESWILSTFPEWGSWLNEEIEQEQVAPGTFAMW
WLGCTGIWLKSEGGANVCVDFWCGTGKQSH-----GNPFMKQGHQMQRMAGVKKLQPNLRTTPFVLDPFAIR
QIDAVLATHDHNDHIDVNVAAAVMQ--------NCA-DDVPFIGPKTCVDLWIGWGVPKERCIVVKPGDVVK
VKDIEIHALDAFDRTALITLP--ADQKAAG---VLP------DGMDDRAVNYLFKTPGGTLYHSGDSHYSNY
YAKHGNEHQ-----IDVALGSYGENPRGITDKMTSADILRMGEALNAKVVIPFHHDIWSNFQADPQEIRVLW
EMKKDRLKYGFKPFIWQVGGKFTWPLDKDNFEYHYPRGFDDCFTIEPDLPFKSFL
>YP_002394264.1/1-354
-------------------------------MSKVKSITRESWILSTFPEWGSWLNEEIEQEQVAPGTFAMW
WLGCTGIWLKSEGGANVCVDFWCGTGKQSH-----GNPLMKQGHQMQRMAGVKKLQPNLRTTPFVLDPFAIR
QIDAVLATHDHNDHIDVNVAAAVMQ--------NCA-DDVPFIGPKTCVDLWIGWGVPKERCIVVKPGDVVK
VKDIEIHALDAFDRTALITLP--ADQKAAG---VLP------DGMDDRAVNYLFKTPGGTLYHSGDSHYSNY
YAKHGNEHQ-----IDVALGSYGENPRGITDKMTSADILRMGEALNAKVVIPFHHDIWSNFQADPQEIRVLW
EMKKDRLKYGFKPFIWQVGGKFTWPLDKDNFEYHYPRGFDDCFTIEPDLPFKSFL
>ZP_03071617.1/1-354
-------------------------------MSKVKSITRESWILSTFPEWGSWLNEEIEQEQVAPGTFAMW
WLGCTGIWLKSEGGTNVCVDFWCGTGKQSH-----GNPLMKQGHQMQRMAGVKKLQPNLRTTPFVLDPFAIR
QVDAVLATHDHNDHIDVNVAAAVMQ--------NCA-DDVPFIGPKTCVDLWIGWGVPKERCIVVKPGDVVK
VKDIEIHALDAFDRTALITLP--ADQKAAG---VLP------DGMDDRAVNYLFKTPGGSLYHSGDSHYSNY
YAKHGNEHQ-----IDVALGSYGENPRGITDKMTSADMLRMGEALNAKVVIPFHHDIWSNFQADPQEIRVLW
EMKKDRLKYGFKPFIWQVGGKFTWPLDKDNFEYHYPRGFDDCFTIEPDLPFKSFL
>ZP_03047059.1/1-354
-------------------------------MSKVKSITRESWILSTFPEWGSWLNEEIEQEQVASGTFAMW
WLGCTGIWLKSEGGTNVCVDFWCGTGKQSH-----GNPLMKQGHQMQRMAGVKKLQPNLRTTPFVLDPFAIR
QIDAVLATHDHNDHIDVNVAAAVMQ--------NCA-DDVPFIGPKTCVDLWIGWGVPKERCIVVKPGDVVK
VKDIEIHALDAFDRTALITLP--ADQKAAG---VLP------DGMDDRAVNYLFKTPGGSLYHSGDSHYSNY
YAKHGNEHQ-----IDVALGSYGENPRGITDKMTSADMLRMGEALNAKVVIPFHHDIWSNFQADPQEIRVLW
EMKKDRLKYGFKPFIWQVGGKFTWPLDKDNFEYHYPRGFDDCFTIEPDLPFKSFL
>AP_004692.1/1-354
-------------------------------MSKVKSITRESWILSTFPEWGSWLNEEIEQEQVAPGTFAMW
WLGCTGIWLKSEGGTNVCVDFWCGTGKQSH-----GNPLMKQGHQMQRMAGVKKLQPNLRTTPFVLDPFAIR
QIDAVLATHDHNDHIDVNVAAAVMQ--------NCA-DDVPFIGPKTCVDLWIGWGVPKERCIVVKPGDVVK
VKDIEIHALDAFDRTALITLP--ADQKAAG---VLP------DGMDDRAVNYLFKTPGGSLYHSGDSHYSNY
YAKHGNEHQ-----IDVALGSYGENPRGITDKMTSADMLRMGEALNAKVVIPFHHDIWSNFQADPQEIRVLW
EMKKDRLKYGFKPFIWQVGGKFTWPLDKDNFEYHYPRGFDDCFTIEPDLPFKSFL
>YP_003611101.1/1-354
-------------------------------MSKVNTITRESWILSTFPEWGSWLNEEIEQEQVAPGTFAMW
WLGCTGIWLKSEGGANICVDFWCGTGKQSH-----GNPLMKKGHQMQRMAGVEKLQPNLRTTPFVLDPFAIR
QIDAVLSTHDHNDHIDVNVAAAVMQ--------NCA-DDVPFIGPQTCVDLWIGWGVPKERCIVMKPGDVVK
IKDIEIHALDAFDRTALITLP--ADQKAAG---VLP------DGMDERAVNYLFKTPGGSLYHSGDSHYSNY
YAKHGNEHQ-----IDVALGSYGENPRGITDKMTSADMLRMAEALNTKVVIPFHHDIWSNFQADPQEIRVLW
EMKKDRLKYGFKPFIWQVGGKFTWPLDKDNLEYHYPRGFDDCFTIEPDLPFKSFL
>CBK87429.1/1-354
-------------------------------MSKVKTITRESWILSTFPEWGSWLNEEIEQEQVAPGTFAMW
WLGCTGIWLKSEGGANICVDFWCGTGKQSH-----GNPLMKKGHQMQRMAGVEKLQPNLRTTPFVLDPFAIR
QIDAVLSTHDHNDHIDVNVAAAVMQ--------NCA-DDVPFIGPQTCVDLWIGWGVPKERCIVMKPGDVVK
IKDIEIHALDAFDRTALITLP--ADQKAAG---VLP------DGMDERAVNYLFKTPGGSLYHSGDSHYSNY
YAKHGNEHQ-----IDVALGSYGENPRGITDKMTSADMLRMAEALNTKVVIPFHHDIWSNFQADPQEIRVLW
EMKKDRLKYGFKPFIWQVGGKFTWPLDKDNLEYHYPRGFDDCFTIEPDLPFKSFL
>ZP_07515309.1/1-354
-------------------------------MSKVKSITRESWILSTFPEWGSWLNEEIEQEQVAPGTFAMW
WLGCTGIWLKSEGGANVCVDFWCGTGKQSH-----GNPLMKQGHQMQRMAGVKKLQPNLRTTPFVLDPFAIR
QIDAVLATHDHNDHIDVNVAAAVMQ--------NCA-DDVPFIGPKTCVDLWIGWGVPKERCIVVKPGDVVK
VKDIEIHALDAFDRTALITLP--ADQKAAG---VLP------DGMDDRAVNYLFKTPGGTLYHSGDSHYSNY
YAKHGNEHQ-----IDVALGSYGENPRGITDKMTSADILRMGEALNAKVVIPFHHDIWSNFQADPQEIRVLW
EMKKDRLKYGFKPFIWQVGGKFTWPLDKDNFEYHYQRGFDDCFTIEPDLPFKSFL
>ZP_05851536.1/1-353
-------------------------------MANIKDVTKESWILSTFPEWGTWLNEEIEREEVKPGTFAMW
WLGCTGIWLKSEKNTNILCDLWCGTGKRSH-----GNGKMKTGHQMQRMSGCQNLQPNLRTQPFVIDPFEVK
NVDALVVTHIHSDHLDINTAAAVAN--------NC--PEAKFVGPQEVVNTWLGWGVPAERTIVVHPGDSVK
IKDIEIVALEAFDRTALVTAK--DGEVLKG---KMP------QDMDEIAVNYLFKTSGGNLYHAGDSHYSNM
FAKHGNEHE-----IDVCLGAYGENPRGITDKVTSVDMLRMAESLNAKVVIPVHYDIWANFQADPKEITEIW
KFKKDRLEYKFKPFIWQVGGKYTYPTDKDKLEFNFYRGFDDVFSVENDVPFPSFL
>ZP_07505366.1/1-354
-------------------------------MSKVKSITRESWILSTFPEWGSWLNEEIEQEQVAPGTFAMW
WLGCTGIWLKSEGGANVCVDFWCGTGKQSH-----GNPLMKQGHQMQRMAGVKKLQPNLRTTPFVLDPFAIR
QIDAVLATHDHNDHIDVNVAAAVMQ--------NCA-DDVPFIGPKTCVDLWIGWGVPKERCIVVKPGDVVK
VKDIEIHALDAFDRTALITLP--ADQKAAG---VLP------DGMDDRAVNYLFKTPGGSLYHSGDSHYSNY
YAKHGNEHQ-----IDVALGSYGENPRGITDKMTSADILRMGEALNAKVVIPFHHDIWSNFQADPQEIRVLW
EMKKDRLKYGFKPFIWQVGGKFTWPLDKDNFEYHYPRGFDDCFTIEPDLPFKSFL
>Q83IJ0.2/1-354
-------------------------------MSKVKSITRESWILSTFPEWGSWLNEEIEQEQVAPGTFAMW
WLGCTGIWLKSEGGTNVCVDFWCGTGKQSH-----GNPLMKQGHQMQRMAGVKKLQPNLRTTPFVLDPFAIR
QIDAVLATHDHNDHIDVNVAAAVMQ--------NCA-DDVPFIGPKTCVDLWIGWGVPKERCIVVKPGDVVK
VKDIEIHALDAFDRTALITLP--ADQKAAG---VLP------DGMDDRAVNYLFKTPGGSLYHSGDSHYSNY
YAKHGNEHQ-----IDVALGSYGENPRGITDKMTSADMLRMGEALNAKVVIPFHHDIWSNFQADPQEIRVLW
EIKKDRLKYGFKPFIWQVGGKFTWPLDKDNFEYHYPRGFDDCFTIEPDLPFKSFL
>ZP_05737135.1/1-353
-------------------------------MANIKDVTKESWILSTFPEWGTWLNEEIEREEVKPGTFAMW
WLGCTGIWLKSEKNTNILCDLWCGTGKRSH-----GNGKMKTGHQMQRMSGCQNLQPNLRTQPFVIDPFEVK
NVDALVVTHIHSDHLDINTAAAVAN--------NC--PEAKFVGPQEVVNTWLGWGVPAERTIVVHPGDSVK
IKDIEIVALEAFDRTALVTAK--DGEVLKG---KMP------QDMDEIAVNYLFKTSGGNLYHAGDSHYSNM
FAKHGNEHE-----IDVCLGAYGENPRGITDKVTSVDMLRMAESLNAKVVIPVHYDIWANFQADPKEITEIW
KFKKDRLEYKFKPFIWQVGGKYTYPTDKDKLEFNFYRGFDDVFSIDNDVPFPSFL
>YP_003297332.1/1-354
-------------------------------MSKLDDITRESWILNTFPEWGTWLNEEIEQATVDPGSFAMW
WLGCTGIWLKSEGGANLCIDFWCGTGKRSH-----ANPWMATGHQMQRMAGVQKLQPNLRTSPFVLDPFAIR
EIDAVLATHDHNDHIDINVAAAVLR--------NAA-PDVPFIGPQRCVDLWVSWGVPRDRCRVVVPGDTIR
IKDTEIVALDAFDRTALITLP--PSERAQG---TLP------DGMDLRAVNYLFKTPAGSLYHSGDSHYSNY
YAKHGNDHR-----IDVALGSYGENPRGITDKMTSADILRMAEALKAKVVIPFHHDIWSNFQADPQEIRVLW
QMKKDRLGYDFTPFIWQVGGKFTWPQDQGRLEYHYPRGFDDCFTQEPDLPFKAFL
>ZP_07219377.1/1-356
-----------------------------MAMSKVKSITRESWILSTFPEWGSWLNEEIEQEQVAPGTFAMW
WLGCTGIWLKSEGGTNVCVDFWCGTGKQSH-----GNPLMKQGHQMQRMAGVKKLQPNLRTTPFVLDPFAIR
QIDAVLATHDHNDHIDVNVAAAVMQ--------NCA-DDVPFIGPKTCVDLWIGWGVPKERCIVVKPGDVVK
VKDIEIHALDAFDRTALITLP--ADQKAAG---VLP------DGMDERAVNYLFKTPGGSLYHSGDSHYSNY
YAKHGNEHQ-----IDVALGSYGENPRGITDKMTSADMLRMGEALNAKVVIPFHHDIWSNFQADPQEIRVLW
EMKKDRLKYGFKPFIWQVGGKFTWPLDKDNFEYHYPRGFDDCFTIEPDLPFKSFL
>NP_757127.1/1-356
-----------------------------MAMSKVKSITRESWILSTFPEWGSWLNEEIEQEQVAPGTFAMW
WLGCTGIWLKSEGGANVCVDFWCGTGKQSH-----GNPLMKQGHQMQRMAGVKKLQPNLRTTPFVLDPFAIR
QIDAVLATHDHNDHIDVNVAAAVMQ--------NCA-DDVPFIGPKTCVDLWIGWGVPKERCIVVKPGDVVK
VKDIEIHALDAFDRTALITLP--ADQKAAG---VLP------DGMDDRAVNYLFKTPGGTLYHSGDSHYSNY
YAKHGNEHQ-----IDVALGSYGENPRGITDKMTSADILRMGEALNAKVVIPFHHDIWSNFQADPQEIRVLW
EMKKDRLKYGFKPFIWQVGGKFTWPLDKDNFEYHYPRGFDDCFTIEPDLPFKSFL
>ZP_07155240.1/1-356
-----------------------------MAMSKVKSITRESWILSTFPEWGSWLNEEIEQEQVAPGTFAMW
WLGCTGIWLKSEGGTNVCVDFWCGTGKQSH-----GNPLMKQGHQMQRMAGVKKLQPNLRTTPFVLDPFAIR
QIDAVLATHDHNDHIDVNVAAAVMQ--------NCA-DDVPFIGPKTCVDLWIGWGVPKERCIVVKPGDVVK
VKDIEIHALDAFDRTALITLP--ADQKAAG---VLP------DGMDDRAVNYLFKTPGGTLYHSGDSHYSNY
YAKHGNEHQ-----IDVALGSYGENPRGITDKMTSADMLRMGEALNAKVVIPFHHDIWSNFQADPQEIRVLW
EMKKDRLKYGFKPFIWQVGGKFTWPLDKDNFEYHYPRGFDDCFTIEPDLPFKSFL
>ZP_02901398.1/1-356
-----------------------------MAMSKVKSITRESWILSTFPEWGSWLNEEIEQERVAPGTFAMW
WLGCTGIWLKSEGGTNVCVDFWCGTGKQSH-----GNPLMKQGHQMQRMAGVKKLQPNLRTTPFVLDPFAIR
QIDAVLATHDHNDHIDVNVAAAVMQ--------NCA-DDVPFIGPKTCVDLWIGWGVPKERCIVVKPGDVVK
VKDIEIHALDAFDRTALITLP--ADQKAAG---VLP------DGMDDRAVNYLFKTPGGSLYHSGDSHYSNY
YAKHGNEHQ-----IDVALGSYGENPRGITDKMTSADILRMAEALNTKVVIPFHHDIWSNFQADPQEIRVLW
EMKKDRLKYGFKPFIWQVGGKFTWPLDKDNLEYHYPRGFDDCFTIEPDLPFKSFL
>ACX41403.1/1-354
-------------------------------MSKVKSITRESWILSTFPEWGSWLNEEIEQEQVAPGTFAMW
WLGCTGIWLKSEGGTNVCVDFWCGTGKQSH-----GNPLMKQGHQMQRMAGVKKLQPNLRTTPFVLDPFAIR
QIDAVLATHDHNDHIDVNVAAAVMQ--------NCA-DDVPFIGPKTCVDLWIGWGVPKERCIVVKPGDVVK
VKDIEIHALDAFDRTALITLP--ADQKAAG---VLP------DGMDDRAVNYLFKTPGGSLYHSGDSHYSNY
YAKHGNEHQ-----IDVALGSYGENPRDITDKMTSADMLRMGEALNAKVVIPFHHDIWSNFQADPQEIRVLW
EMKKDRLKYGFKPFIWQVGGKFTWPLDKDNFEYHYPRGFDDCFTIEPDLPFKSFL
>ZP_05970707.1/1-354
-------------------------------MSKVNTITRESWILSTFPEWGCWLNEEIEQEQVAPGTFAMW
WLGCTGIWLKSEGGANICVDFWCGTGKQSH-----GNPLMKKGHQMQRMAGVEKLQPNLRTTPFVLDPFAIR
QIDAVLSTHDHNDHIDVNVAAAVMQ--------NCA-DDVPFIGPQTCVDLWIGWGVPKERCIVMKPGDVVK
IKDTEIHALDAFDRTALITLP--ADQKAAG---VLP------DGMDERAVNYLFKTPGGSLYHSGDSHYSNY
YAKHGNEHQ-----IDVALGSYGENPRGITDKMTSADMLRMAEALNTKVVIPFHHDIWSNFQADPQEIRVLW
EMKKDRLKYGFKPFIWQVGGKFTWPLDKDNLEYHYPRGFDDCFTIEPDLPFKSFL
>ZP_04636843.1/1-355
-------------------------------MSKIDEITRESWILSTFPEWGTWLNEEIEQEDVKLNTFTMW
WLGCTGIWLKSEGNTNIAIDFWCGTGKRTH-----GNPHMNKQHQMMRMGGVRKLQPNLRTSPFVLDPFGIK
QIDAVLATHDHADHIDVNVAAAVLQ--------NCG-EHVKFIGPKACVELWQRWGVPAERCVVAHVGDEIP
VGDIIIQVLDAFDRTALVTLP--AGVSSQD--KSIL------DGMDDRAVNYLVKTSGGNLYHSGDSHYSNY
YAKHGNDYQ-----IDVALLSYGENPRGVTDKMTSSDILRAGESLNTKVVIPFHHDIWANFQSDPREIEVLW
NMKKERLGYRFSPFFWQVGGKYTFPTDQNKRHYQHPRGFDDIFIDEPELPYKSFL
>ZP_03002371.1/1-354
-------------------------------MSKVKSITRESWILSTFPEWGSWLNEEIEQEQVAPGTFAMW
WLGCTGIWLKSEGGTNVCVDFWCGTGKQSH-----GNPLMKQGHQMQRMAGVKKLQPNLRTTPFVLDPFAIR
QVDAVLATHDHNDHIDVNVAAAVMQ--------NCA-DDVPFIGPKTCVDLWIGWGVPKERCIVVKPGDVVK
VKDIEIHAIDAFDRTALITLP--ADQKAAG---VLP------DGMDDRAVNYLFKTPGGSLYHSGDSHYSNY
YAKHGNEHQ-----IDVALGSYGENPRGITDKMTSADMLRMGEALNAKVVIPFHHDIWSNFQADPQEIRVLW
EMKKDRLKYGFKPFIWQVGGKFTWPLDKDNFEYHYPRGFDDCFTIEPDLPFKSFL
>YP_001882881.1/1-354
-------------------------------MSKVKSITRESWILSTFPEWGSWLNEEIEQEQVAPGTFAMW
WLGCTGIWLKSEGGTNVCVDFWCGTGKQSH-----GNPLMKQGHQMQRMAGVKKLQPNLRTTPFVLDPFAIR
QIDAVLATHDHNDHIDVNVAAAVMQ--------NCA-DDVPFIGPKTCVDLWIGWGVPKERCIVVKPGDVVK
VKDIEIHALDAFDRTALITLP--ADQKAAG---VLP------DGMDDRAVNYLFKTPGGSLYHSGDSHYSNY
YAKHGNEHQ-----IDVALGSYGENPRGITDKMTSADMLRMGEALNAKVVIPFHHDIWSNFQAAPQEIRVLW
EMKKDRLKYGFKPFIWQVGGKFTWPLDKDNLEYHYPRGFDDCFTIEPDLPFKSFL
>ZP_07671765.1/1-352
-------------------------------MSQVDEITRESWILGAFPEWGTWLNEEIDEEIVEKGTFAMW
WIGCTGLWIKTENNTNISIDLWFGNGKRTK-----KTKEMAKFHQMRNMTGGRMTQPNLRAAPIVYDPFAVT
QVDAVLSTHYHNDHIDPFYAAAVLK--------NCD-AEVPFIGPLKSVEKWLSYGVPKERCQVVKPGDVVK
IKDTEIIVVDSFDRTCLVTND----EDVRG---KCP------TDMDEKAVNYIIKTPAGSVYHSGDSHYSTY
YAKHGKDYD-----IDVALGSYGENPAGNQDKMTSVDILRMAEALNCKVVIPFHYDVWTNFKADPQEINMLY
EYKKDVLDYKFHPFIWDVGGKYVWPTDQNKRQFHYRRGFEDCFTDEPNVPFRSIL
>YP_001455160.1/1-359
--------------------------MKVNAMSKVKSITRESWILSTFPEWGSWLNEEIEQEQVAPGTFAMW
WLGCTGIWLKSEGGTNVCVDFWCGTGKQSH-----GNPLMKTGHQMQRMAGVKKLQPNLRTTPFVLDPFAIR
QIDAVLATHDHNDHIDVNVAAAVMQ--------NCA-DDVPFIGPQTCVDLWIGWGVPKERCIVVKPGDVVK
VKDIEIHALDAFDRTALITLP--ADQKAAG---VLP------DGMDARAVNYLFKTPGGTLYHSGDSHYSNY
YAKHGNEHQ-----IDVALGSYGENPRGITDKMTSADMLRMAEALNTKVVIPFHHDIWSNFQADPQEIRVLW
EMKKDRLKYGFKPFIWQVGGKFTWPLDKDNFEYHYPRGFDDCFTMEPDLPFKSFL
>ZP_06354552.2/1-359
--------------------------MKVNAMSKVKSITRESWILSTFPEWGSWLNEEIEQEQVAPGTFAMW
WLGCTGIWLKSEGGTNVCVDFWCGTGKQSH-----GNPLMKTGHQMQRMAGVKKLQPNLRTTPFVLDPFAIR
QIDAVLATHDHNDHIDVNVAAAVMQ--------NCA-DDVPFIGPQTCVDLWVGWGVPKERCIVVKPGDVVK
VKDIEIHALDAFDRTALITLP--ADQKAAG---VLP------DGMDARAVNYLFKTPGGTLYHSGDSHYSNY
YAKHGNEHQ-----IDVALGSYGENPRGITDKMTSSDMLRMAEALNTKVVIPFHHDIWSNFQADPQEIRVLW
EMKKDRLKYGFKPFIWQVGGKFTWPLDKDNFEYHYPRGFDDCFTIEPDLPFKSFL
>ZP_04559601.1/1-359
--------------------------MKVIAMSKVKSITRESWILSTFPEWGSWLNEEIEQEQVAPGTFAMW
WLGCTGIWLKSEGGTNVCVDFWCGTGKQSH-----GNPLMKTGHQMQRMAGVKKLQPNLRTTPFVLDPFAIR
QIDAVLATHDHNDHIDVNVAAAVMQ--------NCA-DDVPFIGPQTCVDLWIGWGVPKERCIVVKPGDVVK
VKDIEIHALDAFDRTALITLP--ADQKAAG---VLP------DGMDARAVNYLFKTPGGTLYHSGDSHYSNY
YAKHGNEHQ-----IDVALGSYGENPRGITDKMTSSDMLRMAEALNTKVVIPFHHDIWSNFQADPQEIRVLW
EMKKDRLKYGFKPFIWQVGGKFTWPLDKDNFEYHYPRGFDDCFTIEPDLPFKSFL
>ZP_04871289.1/1-356
-----------------------------MAMSKVKSITRESWILSTFPEWGSWLNEEIEQEQVAPGTFAMW
WLGCTGIWLKSEGGTNVCVDFWCGTGKQSH-----GNPLMKQGHQMQRMAGVKKLQPNLRTTPFVLDPFAIR
QVDAVLATHDHNDHIDVNVAAAVMQ--------NCA-DDVPFIGPKTCVDLWIGWGVPKERCIVVKPGDVVK
VKDIEIHALDAFDRTALITLP--ADQKAAG---VLP------DGMDDRAVNYLFKTPGGSLYHSGDSHYSNY
YAKHGNEHQ-----IDVALGSYGENPRGITDKMTSADMLRMGEALNAKVVIPFHHDIWSNFQADPQEIRVLW
EMKKDRLKYGFKPFIWQVGGKFTWPLDKDNFEYHYPRGFDDCFTIEPDLPFKSFL
>ZP_06341278.1/1-354
-------------------------------MPKVDEITRESWILGAFPEWGTWLNEEIDNTVVAPGTFSMW
WLGCVGVWFKTENDTNIAIDLWFGNGKRTQ-----KVSSMAPYHQMRNMMGVENLQPNLRAAPIVYDPFGVT
KCDAVLATHYHNDHIDPFFAAAVLK--------NCS-PDVPFIGPEECVKKWLGWGVPKDRCRVVKPGDVIT
IKDTKIHVLESYDRTCLVTTE--VGEDIEG---ICP------TNMDQKAVNYIIEMPAGTVYHTGDSHYSIC
YADIGKKYN-----IDIAFGAYGENPVGCQDKMTSVDMCRMGEATKAKVIIPLHHDVWTNMKADPEEIMLVY
NFKKDVLKYQFHPFIWDVGGKYTWPLDKDLLKFHYRRGFEDCFTKKRNVPFPSIL
>NP_290822.1/1-356
-----------------------------MAMSKVKSITRESWILSTFPEWGSWLNEEIEQEQVAPGTFAMW
WLGCTGIWLKSEGGTNVCVDFWCGTGKQSH-----GNPLMKQGHQMQRMAGVKKLQPNLRTTPFVLDPFAIR
QIDAVLATHDHNDHIDVNVAAAVMQ--------NCA-DDVPFIGPKTCVDLWIGWGVPKERCIVVKPGDVVK
VKDIEIHALDAFDRTALITLP--ADQKAAG---VLP------DGMDDRAVNYLFKTPGGSLYHSGDSHYSNY
YAKHGNEHQ-----IDVALGSYGENPRGITDKMTSADMLRMGEALNAKVVIPFHHDIWSNFQADPQEIRVLW
EMKKDRLKYGFKPFIWQVGGKFTWPLDKDNFEYHYPRGFDDCFTIEPDLPFKSFL
>NP_710057.1/1-356
-----------------------------MAMSKVKSITRESWILSTFPEWGSWLNEEIEQEQVAPGTFAMW
WLGCTGIWLKSEGGTNVCVDFWCGTGKQSH-----GNPLMKQGHQMQRMAGVKKLQPNLRTTPFVLDPFAIR
QIDAVLATHDHNDHIDVNVAAAVMQ--------NCA-DDVPFIGPKTCVDLWIGWGVPKERCIVVKPGDVVK
VKDIEIHALDAFDRTALITLP--ADQKAAG---VLP------DGMDDRAVNYLFKTPGGSLYHSGDSHYSNY
YAKHGNEHQ-----IDVALGSYGENPRGITDKMTSADMLRMGEALNAKVVIPFHHDIWSNFQADPQEIRVLW
EIKKDRLKYGFKPFIWQVGGKFTWPLDKDNFEYHYPRGFDDCFTIEPDLPFKSFL
>ZP_02444763.1/1-364
---------------------MKKDGMEELSMGKVDEVTRESWILSTFPEWGTWLNEEIDEEQVEKGTFAMW
WLGCTGVWIKTEKATNICVDVWCGTGKRTR-----KKKRIDPQHQMARMSGGKKLQPNLRAVPAVFDPFAIT
SVDAVLSTHDHNDHMDINVCAAVLK--------NCR-PDVPFIGPRAVVDKLVGWGVPASRCVVVKPGDTLT
VGDLRVTAVESFDRTALITAP--PDGDLYG---ITL------DFMDKKAVNYVIETPAGTIYHSGDSHYSNY
YAKHGNDYR-----IDVAFGSFGENPRGITDKMTASDILRMAEALRARVVIPLHHDIWTNFQADPMEILDLY
DRKKDLLQYAFTPFIWQVGGKFIWPGDAGKRRYHYPRGFDDCFTVPINIPYNSFL
>YP_001338203.1/1-354
-------------------------------MSKVQTITRESWILNTFPEWGSWLNEEIEQEQVAPGTFAMW
WLGCTGIWLKSEGGANVCVDFWCGTGKQSH-----GNPLMKTGHQMQRMAGVKKLQPNLRTTPFVLDPFAIR
QIDAVLATHDHNDHIDVNVAAAVMQ--------NCP-ADVPFIGPKTCVDLWIGWGVPKARCIVMKPGDVVK
IKDIEIHALDAFDRTALITLP--ADQKAAG---VLP------DGMDQRAVNYLFKTPGGNLYHSGDSHYSNY
YAKHGNEHR-----IDVALGSYGENPRGITDKMTSADILRMAESLNAKVVIPFHHDIWSNFQADPQEIRVLW
EMKKDRLKYGFKPFIWQVGGKFTWPLDKDNFEYHYPRGFDDCFTIEPDLPFKSFL
>YP_003441573.1/1-354
-------------------------------MSKVQTITRESWILNTFPEWGSWLNEEIEQEQVAPGTFAMW
WLGCTGIWLKSEGGANVCVDFWCGTGKQSH-----GNPLMKTGHQMQRMAGVKKLQPNLRTTPFVLDPFAIR
QIDAVLATHDHNDHIDVNVAAAVMQ--------NCP-ADVPFIGPKTCVDLWIGWGVPKARCIVMKPGDVVK
IKDIEIHALDAFDRTALITLP--ADQKAAG---VLP------DGMDQRAVNYLFKTPGGNLYHSGDSHYSNY
YAKHGNEHQ-----IDVALGSYGENPRGITDKMTSADILRMAESLNAKVVIPFHHDIWSNFQADPQEIRVLW
EMKKDRLKYGFKPFIWQVGGKFTWPLDKDNFEYHYPRGFDDCFTIEPDLPFKSFL
>YP_002640020.1/1-359
--------------------------MKVNAMSKVQSITRESWILSTFPEWGSWLNEEIEQEQVAPGTFAMW
WLGCTGIWLKSEGGTNVCVDFWCGTGKQSH-----GNPLMKTGHQMQRMAGVKKLQPNLRTTPFVLDPFAIR
QIDAVLATHDHNDHIDVNVAAAVMQ--------NCA-DDVPFIGPQICVDLWVGWGVPKERCIVVKPGDVVK
VKDIEIHALDAFDRTALITLP--ADQKAAG---VLP------EGMDVRAVNYLFKTPGGNLYHSGDSHYSNY
YAKHGNEHQ-----IDVALGSYGENPRGITDKMTSADILRMAESLNTKVVIPFHHDIWSNFQADPQEIRVLW
EMKKDRLKYGFKPFIWQVGGKFTWPLDKDNFEYHYPRGFDDCFTIEPDLPFKSFL
>YP_002240857.1/1-354
-------------------------------MSKVQTITRESWILNTFPEWGSWLNEEIEQEQVAPGTFAMW
WLGCTGIWLKSEGGANVCVDFWCGTGKQSH-----GNPLMKTGHQMQRMAGVKKLQPNLRTTPFVLDPFAIR
QIDAVLATHDHNDHIDVNVAAAVMQ--------NCP-ADVPFIGPKTCVDLWIGWGVPKARCIVMKPGDVVK
IKDIEIHALDAFDRTALITLP--ADQKAAG---VLP------DGMDQRAVNYLFKTPGGNLYHSGDSHYSNY
YAKHGNEHQ-----IDVALGSYGENPRGITDKMTSADILRMAESLNAKVVIPFHHDIWSNFQADPQEIRVLW
EMKKDRLKYSFKPFIWQVGGKFTWPLDKDNFEYHYPRGFDDCFTIEPDLPFKSFL
>AAX68162.1/1-359
--------------------------MKVNAMSKVQSITRESWILSTFPEWGSWLNEEIEQEQVAPGTFAMW
WLGCTGIWLKSEGGTNVCVDFWCGTGKQSH-----GNPLMKTGHQMQRMAGVKKLQPNLRTTPFVLDPFAIR
QIDAVLATHDHNDHIDVNVAAAVMQ--------NCA-DDVPFIGPQTCVDLWVGWGVPKERCIVVKPGDVVK
VKDIEIHALDAFDRTALITLP--ADQKAAG---VLP------EGMDVRAVNYLFKTPGGNLYHSGDSHYSNY
YAKHGNEHQ-----IDVALGSYGENPRGITDKMTSADILRMAESLNTKVVIPFHHDIWSNFQADPQEIRVLW
EMKKDRLKYGFKPFIWQVGGKFTWPLDKDNFEYHYPRGFDDCFTIEPDLPFKSFL
>Q328K5.2/1-354
-------------------------------MSKVKSITRESWILSTFPEWGSWLNEEIEQEQVAPGTFAMW
WLGCTGIWLKSEGGTNVCVDFWCDTGKQSH-----GNPLMKQGHQMQRMAGVKKLQPNLRTNPFVLDPFAIR
QIDAVLANHDHNDHIDVNVAAAVMQ--------NCA-DDVPFIGPKTCVDLWIGWGVPKERCIVVKPGDVVK
VKDIEIHALDAFDRTALITLP--ADQKAAG---ILP------DGMDDRAVNYLFKTPGGSLYHSGDSHYSNY
YAKHGNEHQ-----IDVALGSYGENPRGITDKMTSADMLRMGEALNAKVVIPFHHDIWSNFQADPQEIRVLW
EMKKDRLKYGFKPFIWQVGGKFTWPLDKDNFEYHYPRGFDDCFTIEPDLPFKSFL
>Q31TC3.2/1-354
-------------------------------MSKVKSITRESWILSTFPEWGSWLNEEIEQEQVAPGTFAMW
WLGCTGIWLKSEGGTNVCVDFWCGTGKQSH-----GNPLMKQGHQMQRMAGVKKLQPNLRTPPFVLDPFAIR
QIDAVLATHDHNDHIDVNVAAAVMQ--------NCA-DDVPFIGPKTCVDLWIGWGVPKERCIVVKPGDVVK
VKDIEIHALDAFDRTALITLP--ADQKAAG---VLP------DGMDDRAVNYLFKTPGGSLYHSGDSHYSNY
YAKHGNEHQ-----IDVALGSYGENPRGITDKMTSADMLRMGEALNAKVVIPFHHDIWSNFQAAPQEIRVQW
EMKKDRLKYGFKPFIWQVGGKFTWPLDKDNFEYHYPRGFDDCFTIEPDLPFKSFL
>YP_002935020.1/1-354
-------------------------------MSKLDGITRESWILNTFPEWGTWLNEEIEQTTVDPGSFAMW
WLGCTGIWLKSAGGANLCVDFWCGTGKRSH-----ANPWMAAGHQMQRMAGVRKLQPNLRTSPFVLDPFAIR
EIDVLLATHDHNDHIDINVAAAVLR--------NAA-PDVPFIGPQRCVDLWVSWGVPRDRCRVVVPGDTIR
IKDTEIVALDAFDRTALITLP--PSERAQG---TLP------DGMDLRAVNYLFKTPAGSLYHSGDSHYSNY
YAKHGNDHR-----IDVALGSYGENPRGITDKMTSADILRMAEALKVKVVIPFHHDIWSNFQADPQEIRVLW
QMKKDRLGYGFTPFIWQVGGKFTWPQDQGRLEYHYPRGFDDCFTREPDLPFKAFL
>YP_001572230.1/1-359
--------------------------MKVNAMSKVQSITRESWILSTFPEWGSWLNEEIEQEQVAPGTFAMW
WLGCTGIWLKSEGGTNVCVDFWCGTGKQSH-----GNPLMKTGHQMQRMAGVKKLQPNLRTTPFVLDPFAIR
QVDAILATHDHNDHIDVNVAAAVMQ--------NCA-DDVPFIGPQTCVDLWVGWGVPKERCIVIKPGDVVK
VKDIEIHALDAFDRTALITLP--ADQKAAG---VLP------DGMDVRAVNYLFKTPGGSLYHSGDSHYSNY
YAKHGNEHQ-----IDVALGSYGENPRGITDKMTSADILRMAESLNTKVVIPFHHDIWSNFQADPQEIRVLW
EMKKDRLKYGFKPFIWQVGGKFTWPLDKDNFEYHYPRGFDDCFTIEPDLPFKSFL
>YP_002894240.1/1-355
-------------------------------MSKIDEITRESWILSTFPEWGTWLNEEIAQEKVAPNTFAMW
WLGCTGIWLKSAGNTNISIDFWCGTGKRSH-----GNPLMNKQHQMMRMGGVRNLQPNLRTSPFVLDPFGIK
DIDAVLATHDHADHIDINVAASVLQ--------NCG-KHVKFIGPQACVDLWTKWGVPAERCIVAKVGDEIP
VGDITIKVLDAFDRTALVTLP--QGTSSLD--KDIL------DGMDQRAVNYLVQTSGGNLYHSGDSHYSNY
YAKHGNDNQ-----IDVALLSYGENPRGVTDKMTSSDILRAGESLKTNVVIPFHHDIWANFQSDPREIEVLW
NMKKERLNYGFRPFFWQVGGKYTYPTDQAKLHYQHPRGFDDIFIDDPELPYKSFL
>ZP_05592733.1/1-355
------------------------------MNKSIHEITKESWLKATFPEWGTYLNEEINQTNVLQGTVALW
WLGCTGIWLKTHENTNILCDLWCGTGKQTH-----GNGLMKNGHQMMRMSGCQKMQPNLRTQPFVIDPFEIK
EVDALVVTHIHSDHLDIHTAAAVHQ--------NC--PKALFIGPKEVVKTWQRWGVPAEKTRVIEPGQEIK
VNDVNVVALEAFDRTALITSD-DPENTFKG---KMP------QDMNELAVNYLFETSGGTVYHAGDSHYSNL
FAKHGNQYA-----IDVCLGAYGENPRGITDKITSVDMLRMAESLNAKVVIPVHYDIWSNFMADPKEIMEIW
KFKKDRLHYQFKPYIWQVGGKFVYPNDKDNLEFNFDRGFDDVFVKENDTPFPSFL
>ZP_04439106.1/1-355
------------------------------MSKSIHEITKESWLKATFPEWGTYLNEEINQTNVLQGTVALW
WLGCTGIWLKTHENTNILCDLWCGTGKQTH-----GNGLMKNGHQMMRMSGCQKMQPNLRTQPFVIDPFEIK
EVDALVVTHIHSDHLDIHTAAAVHQ--------NC--PKALFIGPKEVVKTWQRWGVPSEKTRVIEPGQEIK
VNDVNVLALEAFDRTALITSD-DPENTFKG---KMP------QDMNELAVNYLFETSGGTVYHAGDSHYSNL
FAKHGNQYA-----IDVCLGAYGENPRGITDKITSVDMLRMAESLNAKVVIPVHYDIWSNFMADPKEIMEIW
KFKKNRLHYQFKPYIWQVGGKFVYPDDKDNLEFNFDRGFDDVFVKENDTPFPSFL
>ZP_05569645.1/1-355
------------------------------MNKSIHEITKESWLKATFPEWGTYLNEEINQTNVLQGTVALW
WLGCTGIWLKTHENTNILCDLWCGTGKQTH-----GNGLMKNGHQMMRMSGCQKMQPNLRTQPFVIDPFEIK
EVDALVVTHIHSDHLDIHTAAAVHQ--------NC--PKALFIGPKEVVKTWQRWGVPAEKTRVIEPGQEIK
VNDVNVVALEAFDRTALITSD-DPKNTFKG---KMP------QDMNELAVNYLFETSGGTVYHAGDSHYSNL
FAKHGNQYA-----IDVCLGAYGENPRGITDKITSVDMLRMAESLNAKVVIPVHYDIWSNFMADPKEIMEIW
KFKKDRLHYQFKPYIWQVGGKFVYPDDKDNLEFNFDRGFDDVFVKENDTPFPSFL
>ZP_05502713.1/1-355
------------------------------MNKSIHEITKESWLKATFPEWGTYLNEEINQTNVLQGTVALW
WLGCTGIWLKTHENTNILCDLWCGTGKQTH-----GNGLMKNGHQMMRMSGCQKMQPNLRTQPFVIDPFEIK
EVDALVVTHIHSDHLDIHTAAAVHQ--------NC--PKALFIGPNEVVKTWQRWGVPAEKTRVIEPGQEIK
VNDVNVVALEAFDRTALITSD-DPENTFKG---KMP------QDMNELAVNYLFETSGGTVYHAGDSHYSNL
FAKHGNQYA-----IDVCLGAYGENPRGITDKITSVDMLRMAESLNAKVVIPVHYDIWSNFMADPKEIMEIW
KFKKDRLHYQFKPYIWQVGGKFVYPDDKDNLEFNFDRGFDDVFVKENDTPFPSFL
>ZP_05583898.1/1-355
------------------------------MNKSIHEITKESWLKATFPEWGTYLNEEINQTNVLQGTVALW
WLGCTGIWLKTHENTNILCDLWCGTGKQTH-----GNGLMKNGHQMMRMSGCQKMQPNLRTQPFVIDPFEIK
EVDALVVTHIHSDHLDIHTAAAVHQ--------NC--PKALFIGPKEVVKTWQRWGVPAEKTRVIEPGQEIK
VNDVNVVALEAFDRTALITSD-DPENTFKG---KMP------QDMNELAVNYLFETSGGTVYHAGDSHYSNL
FAKHGNQYA-----IDVCLGAYGENPRGITDKITSVDMLRMAESLNAKVVIPVHYDIWSNFMADPKEIMEIW
KFKKDRLHYQFKPYIWQVGGKFVYPDDKDNLEFNFDRGFDDVFVKENDIPFPSFL
>YP_410513.1/1-356
-----------------------------MAMSKVKSITRESWILSTFPEWGSWLNEEIEQEQVAPGTFAMW
WLGCTGIWLKSEGGTNVCVDFWCGTGKQSH-----GNPLMKQGHQMQRMAGVKKLQPNLRTPPFVLDPFAIR
QIDAVLATHDHNDHIDVNVAAAVMQ--------NCA-DDVPFIGPKTCVDLWIGWGVPKERCIVVKPGDVVK
VKDIEIHALDAFDRTALITLP--ADQKAAG---VLP------DGMDDRAVNYLFKTPGGSLYHSGDSHYSNY
YAKHGNEHQ-----IDVALGSYGENPRGITDKMTSADMLRMGEALNAKVVIPFHHDIWSNFQAAPQEIRVQW
EMKKDRLKYGFKPFIWQVGGKFTWPLDKDNFEYHYPRGFDDCFTIEPDLPFKSFL
>ZP_05426781.1/1-355
------------------------------MSKSIHEITKESWLKATFPEWGTYLNEEINQTNVLQGTVALW
WLGCTGIWLKTHENTNILCDLWCGTGKQTH-----GNGLMKNGHQMMRMSGCQKMQPNLRTQPFVIDPFEIK
EVDALVVTHIHSDHLDIHTAAAVHQ--------NC--PKALFIGPKEVVKTWQRWGVPAEKTRVIEPGQEIK
VNDVNVVALEAFDRTALITSD-DPENTFKG---KMP------QDMNELAVNYLFETSGGTVYHAGDSHYSNL
FAKHGNQYA-----IDVCLGAYGENPRGITDKITSVDMLRMAESLNAKVVIPVHYDIWSNFMADPKEIMEIW
KFKKDRLHYQFKPYIWQVGGKFVYPDDKDNLEFNFDRGFDDVFVKENDTPFPSFL
>ZP_03948429.1/1-355
------------------------------MSKSIHEITKESWLKATFPEWGTYLNEEINQTTVLQGTVALW
WLGCTGIWLKTHENTNILCDLWCGTGKQTH-----GNGLMKNGHQMMRMSGCQKMQPNLRTQPFVIDPFEIK
EVDALVVTHIHSDHLDIHTAAAVHQ--------NC--PKALFIGPKEVVKTWQHWGVPAEKTRVIEPGQEIK
VNDVNVVALEAFDRTALITSD-DPENTFKG---KMP------QDMNELAVNYLFETSGGTVYHAGDSHYSNL
FAKHGNQYA-----IDVCLGAYGENPRGITDKITSVDMLRMAESLNAKVVIPVHYDIWSNFMADPKEIMEIW
KFKKDRLHYQFKPYIWQVGGKFVYPDDKDNLEFNFDRGFDDVFVKENDTPFPSFL
>NP_814855.1/1-355
------------------------------MSKSIHEITKESWLKATFPEWGTYLNEEINQTTVLQGTVALW
WLGCTGIWLKTHENTNILCDLWCGTGKQTH-----GNGLMKNGHQMMRMSGCQKMQPNLRTQPFVIDPFEIK
EVDALVVTHIHSDHLDIHTAAAVHQ--------NC--PKALFIGPKEVVKTWQRWGVPAEKTRVIEPGQEIK
VNDVNVVALEAFDRTALITSD-DPENTFKG---KMP------QDMNELAVNYLFETSGGTVYHAGDSHYSNL
FAKHGNQYA-----IDVCLGAYGENPRGITDKITSVDMLRMAESLNAKVVIPVHYDIWSNFMADPKEIMEIW
KFKKDRLHYQFKPYIWQVGGKFVYPDDKDNLEFNFDRGFDDVFVKENDTPFPSFL
>YP_002985760.1/1-355
-------------------------------MSKIDEITRESWILSTFPEWGTWLNEEIEQEQVAPGTFAMW
WLGCTGIWLKSAGDTNISIDFWCGTGKKTH-----ANPFMKQQHQMMRMGGVRKLQPNLRTSPFVLDPFGIK
KIDAVLATHDHADHIDVNVAAAVLQ--------NCS-KHVKFIGPQACVDLWTRWGVPAERCIVARVGDEIP
VGDITIKVLDAFDRTALVTLP--EGVSSRD--KNIL------DGMDDRAVNYLVKTTGGNLYHSGDSHYSNY
FARHGNEYR-----VDVALLSYGENPRGVTDKMTASDILRAGESLNAQVVIPFHHDIWANFQSDPREIEVLW
QMKKGRLNYGFRPFFWQVGGKYTFPTDQTKMHYQHPRGFDDIFIDEPELPYKSFL
>ZP_04434921.1/1-355
------------------------------MSKSIHEITKESWLKATFPEWGTYLNEEINQTTVLQGTVALW
WLGCTGIWLKTHENTNILCDLWCGTGKQTH-----GNGLMKNGHQMMRMSGCQKMQPNLRTQPFVIDPFEIK
EVDALVVTHIHSDHLDIHTAAAVHQ--------NC--PKALFIGPKEVVKTWQRWGVPAEKTRVIEPGQEIK
VNDVNVVALEAFDRTALITSD-DPENTFIG---KMP------QDMNELAVNYLFETSGGTVYHAGDSHYSNL
FAKHGNQYA-----IDVCLGAYGENPRGITDKITSVDMLRMAESLNAKVVIPVHYDIWSNFMADPKEIMEIW
KFKKDRLHYQFKPYIWQVGGKFVYPDDKDNLEFNFDRGFDDVFVKENDTPFPSFL
>ZP_04979189.1/1-354
----------------------------------------ESWILSTFPEWGTWLNEEIEEEVVPEGNFAMW
WLGCVGVWIKTPAGANICMDLWCGRGKSTK-----KVKDMVRGHQMANMAGVRKLQPNLRAQPMVLDPFAIN
EVDFILASHYHSDHIDVNVAAAICN--------NPKLDHVKFVGPWHCAELWKKWGVPEERIIVVKPGDVVK
LKDVEIHALDSFDRTCLVTLP-VEGAEERG--GELAGLCPSDEEMGRKAVNYVFKTPGGTIYHGADSHYSIQ
FAKHGKQFD-----IDVALNNYGENPVGIADKMTSVDLLRMAECLRCKVIIPVHHDIWTNFMASTQEIIDLW
RMRKDRLQYQFHPFIWEVGGKYVYPRDKDLIEYHHPRGFDDCFEQEPNIQFKSML
>ZP_05974359.1/1-355
-------------------------------MSKVNEITRESWILSTFPEWGTWLNEEIEKTVVEPNTFSMW
WLGCTGIWLKSEGNTNISIDFWCGTGKKTQ-----KNPLMNQQHQMMRMGGVEALQPNLRTSIFPLDPFAIK
NVDAILASHDHADHIDVNVAAAVLQ--------NCG-DHVKFIGPQACVNLWTGWGVPEDRCIVAKVGDVIE
VGDMKIRVLDSFDRTALVTLP--KGVSSYD--KEIL------DGMDERAVNYLIETTGGSVYHSGDSHYSNY
YAAHGNRYN-----IDVALLSFGENPRGVTDKMTSSDILRAAESLDCTTVIPFHHDIWANFQNDPREIEVLW
NMKKERLQYKFAPFFWQVGGKYTYPTDKGRMHYQHFRGFQDIFKNEPELPYKAFL
>ZP_02041770.1/1-367
-------------------------------MSKIDEITRENWIMSTFPEWGTWLNEEIENEEVKPGTVAMW
WLGCTGMWFKTPGGCNITVDLWCGNGKRSH-----GDGKMKVGHQMANMCGARAMQPNLRAVPFVIDPFAIK
GVDAVLATHYHQDHMSAEYAAHVIKSGMMTTDENGKEIPVPFIGPKKSVELWEKWGVPADRCITVRPGDSIK
IKDIEIIALDSFDRTCIVTTD-SQGEDREELTGKCP------TDMDDKAVNYLIKTPGGNIYHSGDSHYSIY
FAKHGKDYD-----IDVAFGSYGENPVGMQDKMTSVDILRMAEALRCKVVVPIHYDVWTNFMADVNEINVLY
HMKKDRLGYEFHPFVWEVGGKYVYPTDKEKRAYHHRRGFEDCFEAPQNIPFRSLL
>YP_003002657.1/1-355
-------------------------------MSKIDEITRESWILSTFPEWGTWLNEEIEQEEVKQDTFAMW
WLGCTGIWLKSAGNTHISIDFWCGTGKKTH-----ANPYMNKQHQMMRMGGVRKLQPNLRTSPFVLDPFGIK
QIDAVLATHDHADHIDVNVAAAVLK--------NCG-SHVKFIGPKACVELWQRWGVPAERCIVARVGDEIP
VGDIVIQVLDAFDRTALVTLP--AGVSSKD--KSIL------DGMDDRAVNYLVKTSGGNLYHSGDSHYSNY
YAKHGNDYQ-----IDVALLSYGENPRGVTDKMTSSDILRAGESLNAQVVIPFHHDIWANFQSDPREIEVLW
NMKKDRLGYDFRPFFWQVGGKYTFPTDKNTLHYQHPRGFDDIFVDEPELPYKSFL
>ZP_05579975.1/1-355
------------------------------MSKSIHEITKESWLKATFPEWGTYLNEEINQTNVLQGTVALW
WLGCTGIWLKTHENTNILCDLWCGTGKQTH-----GNGLMKNGHQMMRMSGCQKMQPNLRTQPFVIDPFEIK
EVDALVVTHIHSDHLDIHTAAAVHQ--------NC--PKALFIGPKEVVKTWQRWGVPAEKTRVIEPGQEIK
VNDVNVVALEAFDRTALITSD-NPENTFKG---KMP------QDMNELAVNYLFETSGGTVYHAGDSHYSNL
FAKHGNQYA-----IDVCLGAYGENPRGITDKITSVDMLRMAESLNAKVVIPVHYDIWSNFMADPKEIMEIW
KFKKDRLHYQFKPYIWQVGGKFVYPDDKDNLEFNFDRGFNDVFVKENDTPFPSFL
>ZP_05566450.1/1-355
------------------------------MSKSIHEITKESWLKATFPEWGTYLNEEINQTTVLQGTVALW
WLGCTGIWLKTHENTNILCDLWCGTGKQTH-----GNGLMKNGHQMMRMSGCQKMQPNLRTQPFVIDPFEIK
EVDALVVTHIHSDHLDIHTAAAVHQ--------NC--PKALFIGPKEVVKTWQRWGVPAEKTRVIEPGQEIK
VNDVNVVALEAFDRTALITSD-DPENTFKG---KMP------QDMNELAVNYLFETSGGTVYHAGDSHYSNL
FAKHGNQYA-----IDVCLGAYGENPRGITDKITSVDMLRMAESLNAKVVIPVHYDIWSNFMADPKEIMEIW
KFKKDRLHYQFKPYIWQVGGKFVYPDDKDNLEFNFDRGFNDVFVKENDTPFPSFL
>EFQ71835.1/1-355
------------------------------MSKSIHEITKESWLKATFPEWGTYLNEEINQTNVIQGTVALW
WLGCTGIWLKTHENTNILCDLWCGTGKQTH-----GKGLMKNGHQMMRMSGCQKMQPNLRTQPFVIDPFEIK
EVDALVVTHIHSDHLDIHTAAAVHQ--------NC--PKALFIGPKEVVKTWQRWGVPAEKTRVIEPGQEIK
VNDVNVVALEAFDRTALITSD-DPENTFKG---KMP------QDMNELAVNYLFETSGGTVYHAGDSHYSNL
FAKHGNQYA-----IDVCLGAYGENPRGITDKITSVDMLRMAESLNAKVVIPVHYDIWSNFMADPKEIMEIW
KFKKDRLHYQFKPYIWQVGGKFVYPDDKDNLEFNFDRGFDDVFVKENDTPFPSFL
>ZP_05475555.1/1-355
------------------------------MNKSIHEITKESWLKATFPEWGTYLNEEINQTNVLQGTVALW
WLGCTGIWLKTHENTNILCDLWCGTGKQTH-----GNGLMKNGHQMMRMSGCQKMQPNLRTQPFVIDPFEIK
EVDALVVTHIHSDHLDIHTAAAVHQ--------NC--PKALFIGPKEVVKTWQRWGVPAEKTRVIEPGQEIK
VNDVNVVALEAFDRTALITSD-DPENTFKG---KMP------QDMNELAVNYLFETSGGMVYHAGDSHYSNL
FAKHGNQYA-----IDVCLGAYGENPRGITDKITSVDMLRMAESLNAKVVIPVHYDIWSNFMADPKEIMEIW
KFKKDRLHYQFKPYIWQVGGKFVYPDDKDNLEFNFDRGFDDVFVKENDTPFPSFL
>ZP_03320767.1/1-355
-------------------------------MSKVNEITRESWILSTFPEWGTWLNEEIEKTVVEPNTFSMW
WLGCTGIWLKSAGNTNISIDFWCGTGKKTQ-----KNPLMNQQHQMMRMGGVEALQPNLRTSIFPLDPFAIK
DVDAILASHDHADHIDVNVAAAVLQ--------NCG-DHVKFIGPQACVNLWTGWGVPEDRCIVAKVGDVIE
VGDMKIRVLDSFDRTALVTLP--KGVSSYD--KAIL------DGMDDRAVNYLIETTGGSLYHSGDSHYSNY
YAAHGNRYN-----IDVALLSFGENPRGVTDKMTSSDILRAAESLDCTTVIPFHHDIWANFQNDPREIEVLW
NMKKERLQYKFAPFFWQVGGKYTYPTDKGRMHYQHFRGFQDIFKNEPELPYKAFL
>ZP_04614909.1/1-355
-------------------------------MSKVNEITHESWILNTFPEWGTWLNEEIEKTEVYPNTFAMW
WLGCTGIWLKSAGDTNISIDFWCGTGKKTQ-----ANPYMNAQHQMMRMGGVRALQPNLRTSPFVLDPFAIK
KIDAVLATHDHADHIDINVAAAVLK--------NCG-DHVKFIGPQACVNLWIGWGVPEDRCIVAKVGAIIE
IGDIQITVLDSFDRTALVTLP--KGTSSKD--KALL------DTMDERAVNYLIKTSGGSIYHSGDSHYSNY
YAKHGNDYD-----IDVALLSYGENPRGVTDKMTSSDILRAGESLNAQVVVPFHHDIWANFQSDTREIEVLW
KMKKDRLDYKFAPFFWQVGGKYTYPTDKNKMYYQHDRGFHDIFIDEPELPYKAFL
>ZP_05882678.1/1-355
-------------------------------MSKIDEITRDSWVLSTFPEWGTWLNEEIEKTEVEANTFAMW
WLGCTGIWLKSAGNTNLSIDFWCGTGKKTQ-----KNPLMNQQHQMMRMGGVRELQPNLRTSPFVLDPFGIK
EIDAVLATHDHADHIDINVAAAVLQ--------NCG-EHVKFIGPQACVDLWQGWGVPSERCIVAKVGDCIE
VGDISIRVLDSFDRTALITLP--KGVSSYD--KTIL------DGMDDRAVNYLIETSGGSIYHSGDSHYSNY
YAKHGNDYN-----IDVALLSYGENPRGVTDKMTSSDILRAGESLNCEVVIPFHHDIWANFQNDPREIEVLW
QMKKDRLQYGFAPFFWQVGGKYTYPTDKERMHYQHFRGFRDIFVDEPELPYKAFL
>YP_087215.2/1-363
-------------------------------MSKVSEITRESWILSTFPEWGTWLNEEIELEQVPANNFAMW
WLGCVGLWVKTPQSANICIDLWCGRGKATK-----QVKDMVRGHQMANMAGVRKLQPNLRNSVGVLDPFAIN
EVDAIVATHYHNDHIDVNVAAAVVN--------NPKLDHVKFIGPQYCVDMWTKWGVPAERCVVVKPGDTVK
IKDLELVALDSFDRTCLVTLP-ARGAEDNG--GELNGICPSDEEMGLKAVNYLIKTPGGNIYHSGDSHYSIY
YAKHGKDYD-----IDVALGSYGENPLGIQDKMTSIDILRMAECLRAKVVIPVHHDIWTNFMASTNEILELY
RMRKDRLQYQFHPFIWEVGGKYVYPRDKDLIEYHHPRGFDDCFEQEPNVPFKSIL
>NP_874211.1/1-363
-------------------------------MSKVSEITRESWILSTFPEWGTWLNEEIELEQVPANNVAMW
WLGCVGLWVKTPASANLCIDLWCGRGKATK-----KVKDMVRGHQMANMAGVRKLQPNLRNSVGVIDPFAIN
QVDAIVATHYHNDHIDVNVAAAVIN--------NPALDHVKFIGPQYCVNMWTKWGVPVERCIVVKLGDSIK
IKDLELIALDSFDRTCLVTLP-ARGAEDNG--GELNGICPSDEEMGLKAVNYLIKTPGGNIYHSGDSHYSIY
YAKHGKDYD-----IDVALGSYGENPLGIQDKMTSVDILRMAECLRTKVVIPVHHDIWTNFMASTNEILELY
RMRKDRLQYQFHPFIWEVGGKYVYPRDKDLIEYHHPRGFDDCFEQDPNVPFKSIL
>YP_003306957.1/1-354
-------------------------------MSKVEEITRESWILNTFPEWGTWLNEEIEEEAVEKGTFAMW
WLGCTGIWVKSEGNTNIVIDFWCGTGKRTK-----KNKLMKKQHQMQRMVGGLKLQPNLRTSVFVLDPFAIK
ELDAVLATHDHADHIDPNVAAAVLK--------NCD-PSVPFIGPQACVDLWISWGVPAERCKAVKPGDTVK
IKDIELVVLESFDRTELVTAP--EGVILKD---KMP------QDMDRLAVNYLVKTPGGNLYHSGDSHYSNY
YAKHGNEHK-----VDVALGSYGENPRGMTDKMTSVDILRMGESLKTQVVIPFHHDIWSNFQADPYEIMMLW
KMKKDRLKYEFKPYIWQVGGKFIFPNDKDKLEFHFERGFEDCFTIEPDLPFKSML
>YP_003306949.1/1-354
-------------------------------MSKVEEITRESWILNTFPEWGTWLNEEIEEEAVEKGTFAMW
WLGCTGIWVKSEGNTNIVIDFWCGTGKRTK-----KNKLMKKQHQMQRMVGGVKLQPNLRTSVFVLDPFAIK
ELDAVLATHDHADHIDPNVAAAVLK--------NCD-PSVPFIGPQACVDLWISWGVPAERCKAVKPGDTVK
IKDIELVVLESFDRTELVTAP--EGVILKD---KMP------QDMDRLAVNYLVKTPGGNLYHSGDSHYSNY
YAKHGNEHK-----VDVALGSYGENPRGMTDKMTSVDILRMGESLKTQVVIPFHHDIWSNFQADPYEIMMLW
KMKKDRLKYEFKPYIWQVGGKFIFPNDKDKLEFHFERGFEDCFTIEPDLPFKSML
>ZP_04449981.1/1-360
--------------------------MEVIMMRTIQDVTKDTWLRETFPEWGTWLNEEIRDKQVEPNSFAMW
WLGCTGIWIKSDQGTNILCDLWTGTGKRSH-----GAGNMKKGHQMMRMSGVEKLQPNLRNQPFVLDPFEIE
GVDALVVTHIHSDHLDINTAAAVAK--------NC--PEAKFVGPKAVVDTWLKWGVPAERTVVVRPNESVK
IKDIEVVALEAFDRTALVTWDGDPEYELKG--K-MP------QDMDLIAVNYLFKTSGGNIYHAGDSHFSNM
FAKHGNEHK-----IDVCLGAFGENPRGITDKMTSVDILRMAECLNARVVIPVHHDIWTNFMADTDEILALW
NMKKDRLQYDFQPFIWQVGGQYNYPQDLNKLEFNFYRGFDDAFSKENDVPFPSFL
>YP_003676136.1/1-354
-------------------------------MTKIEEITRETWILNTFPEWGTWLNEEIEEEVVQPNTFAMW
WLGCAGIWIKTENGTNICIDFWVGSGKRTK-----TKQYMDAHHQMARMTGGRKLQPNLRNVPVVLDPFAIR
KIDAVLATHDHSDHIDINVAAAIIK--------NCD-DSVPFIGPKTCADLWISWGVPKERCIIVKPGDAIK
IKDVEILALESFDRTAAITAP--KGITLKG---RLL------DDLNKKAVNYLVKTPGGNIYHSGDSHYSNY
YAKHGNDHQ-----IDVALASFGENPRGVTDKMTACDVLRMAEALNTKVIIPVHYDIWTNFQADPKEISVLY
EMKKNRLQYKFKPFIWQVGGKFVYPDDKDKIEYHYPRGFDDCFTNEPDLPYIFYL
>ZP_01982087.1/1-355
-------------------------------MSKVNEITRESWILSTFPEWGTWLNEEIEQTVVEPNTFSMW
WLGCTGIWLKSAGNTNLSIDFWCGTGKKTQ-----KNRLMNTQHQMMRMGGVEALQPNLRTSIFPLDPFAIK
EIDAVLASHDHADHIDVNVAAAVLQ--------NCG-EHVKFIGPQACVDLWLGWGVPQERCIVAKVGDVLE
IGDVKIRVLDSFDRTALVTLP--KGVSSYD--KAIL------DGMDERAVNYLLETSGGSVYHSGDSHYSNY
YAKHGNDYQ-----IDVALLSYGENPRGVTDKMTSSDVLRAAESLDCQVVVPFHHDIWANFQNDPREIEVLW
NMKKDRLQYQFAPFFWQVGGKYTYPTDKGRMHYQHFRGFQDIFKNEPELPYKAFL
>YP_001343552.1/1-363
-------------------------------MSKVNEITRESWILSTFPEWGTWLNEEIEQEEVPANNVAMW
WLGCVGLWVKTPGDANLCIDLWCGRGKATK-----KVKDMVRGHQMANMAGVRKLQPNLRNSVSVLDPFAIN
NVDAIVATHYHNDHIDVNVAAAVIQ--------NPALNHVKFIGPQYCVDMWKKWGVPEERCVVVKPGDSVK
IKDLELVALDSFDRTCLVTLP-ARGAEDNG--GELNGICPSDEEMGLKAVNYLIKTPGGNVYHSGDSHYSIY
YAKHGKDYD-----IDVALGSYGENPLGIQDKMTSIDILRMAECLRAKVVIPVHHDIWTNFTASTDEILALY
RMRKDRLQYQFHPFIWEVGGKYVYPRDKDLVEYHHPRGFDDCFEQEPNVPFKSIL
>ZP_06127455.1/1-355
-------------------------------MSKVNEITRESWILSTFPEWGTWLNEEIEKTVVEPNTFSMW
WLGCTGIWLKSEGNTNVCIDFWCGTGKKTQ-----KNPLMNKQHQMMRMGGVEALQPNLRTAIFPLDPFAIK
EVDAILASHDHADHIDVNVAAAVMQ--------NCG-DHVKFIGPQACVDLWIKWGVPTERCVVAKVGDVLE
VGDMKIRVLDSFDRTALVTLP--QGVSSYD--KQIL------DGMDSRAVNYLIETTGGSIYHSGDSHYSNY
YAAHGNRYQ-----IDVALLSYGENPRGVTDKMTSSDILRAAESLDCERVIPFHHDIWANFQNDPREIEVLW
NMKKERLQYKFAPFFWQVGGKYTYPTDKDRMHYQHFRGFSDIFKNEPELPYKAFL
>YP_131944.1/1-355
-------------------------------MSKVDEITRESWILNTFPEWGTWLNEEIDHEDVQPGTFAMW
WLGCTGIWLKSEGNTNISIDFWCGTGKRTH-----GNPHMKNQHQMMRMGGVRNLQPNLRTSPFVLDPFGIK
NIDAVLATHDHADHIDINVASAVLH--------NCG-EHVKFIGPKACVDLWTGWGVPEERCIIAKVGDEIP
VGDITIKVLDAFDRTALVTLP--EGTSSYD--KSIL------DGMDDRAVNYLVKTTGGNVYHSGDSHYSNY
YAKHGNDNQ-----IDVALLSYGENPRGVTDKMTASDILRAGESLDAQVVMPFHHDIWANFQNDPREIEVLW
KMKKDRLGYGFSPFFWQVGGKYTFPTDQAKMYYQHPRGFADIFTDEPELPFKAFL
>YP_819441.1/1-357
----------------------------MVKAKNVQEATRENWIENTFPEWGTWLNEEIEASQVPENNFRMW
WLANNGVWLKTHENTNILVDLWNGTGKQSH-----GSGLMKKGHQMMRMSGVQKMQPNLRLQPFVIDPYAIK
NVDALLVTHIHSDHLDINTAAAVLQ--------NSS-PETKFIGPQAVVDIWESWGVPADRTVVVHPGDEVT
VKSVTIKALEAFDRTALLTVE--PDVKIKG---ALP------QDMDEIAVNYLLKTSGGNLYHAADSHMSNM
FAKHGNEND-----IDVEIINYGENPRGITDKVTSIDVLRSAEDLKAKVVIPVHYDIWSNFDADPQEIVKLW
QMKKDTLNYQFHPFVWKVGGSYTFPQDKDEIQYHYDRGFSDVFSTDNDVPFPSFL
>ZP_06173883.1/1-355
-------------------------------MSKVNEITRESWILNTFPEWGTWLNEEIENTVVEPNTFSMW
WLGCTGIWLKSEGNTNISIDFWCGTGKKTQ-----KNAFMKNQHQMMRMGGVEALQPNLRTAIFPLDPFAIK
EIDAVMASHDHADHIDVNVAAAVLQ--------NCG-DHVKFIGPQACVDLWMGWGVPEERCVVAKVGDVLE
VGDMKIRVLDSFDRTALVTLP--EGTSSYD--KEIL------DGMDKRAVNYLIETSGGSIYHSGDSHYSNY
YAAHGNEYQ-----IDVALLSFGENPRGVTDKMTSSDILRAAESLNCDVVMPFHHDIWANFQNDPREIEVLW
NMKKDRLQYKFAPFFWQVGGKYTFPTDKGRMHYQHFRGFSDIFKNEPELPYKAFL
>ZP_03633708.1/1-368
-------------------------------MPNVNDVTREKWVLGTFPEWGTWLNEEIAETTVKKGTFAMW
WLGCTGLWIKTENNTNIAMDYWCGSGKRSHYDDQGKRKMMDPDHQMARMSGARQLQPNLRAVPAVLDPFAVT
EIDAVFASHTHTDHIDINLAAAVLSNVKKKTIINGEERDVPFIGSKFATDLWRSWGVPEERLITVRPGDVIK
IKDIEVTAVESVDRTILITAP--PHGDIKG----LPC-----DDMDDRAVSYVVKTPGGTIYHSGDSHFGNM
YAKHGNQFD-----IDVAFGSFGENPRGITDKMTASDILRMGEDLNTKVMIPYHHDLWTNFKADTNEILVLW
YMRKNRLQYKFKPFIWEVGGKFVYPDDKDKISYNYPRGFDDIFTHDINLPFPSFL
>ZP_03212793.1/1-356
-----------------------------MADKTINNVTREDWILNTFPEWGTWLNEEIADKQVKPGTFSMW
WLGCTGIWLKTAEATNILVDMWCGTGKRSH-----GSGMMRKGHQMMRMSGVQQMQPNLRNQPFVIDPFAIK
NVDALFVSHIHSDHLDINTAAAVNA--------NC--PDAKFYGPEKVCEIWQGWGVPAEKTVVVKPGDVVT
IGETKVKVLESFDRTALVTED-DPNVQLAG---KLP------QDMNKIAVNYLFETTGGNLYHAADSHYSNL
FAKHGNENK-----IDVALGAYGENPRGITDKVTSIDILRMAESLKTKVVIPVHYDIWTNFMADPKEIEALW
KMRKDRLQYKFKPFIWQVGGEFTFPDDKDRMEFMYDRGFHDTFSVPNDTPFPAFL
>NP_762995.2/1-355
-------------------------------MSKVNEITRESWILSTFPEWGTWLNEEIENTVVEPNTFSMW
WLGCTGIWLKSEGNTNISIDFWCGTGKKTQ-----KNAFMKNQHQMMRMGGVEALQPNLRTAIFPLDPFAIK
EIDAVLASHDHGDHIDVNVAAAVLQ--------NCG-EHVKFIGPQACVDLWMGWGVPEDRCIVAKVGDVLE
VGDMKIRILDSFDRTALVTLP--EGVSSYD--KEIL------DGMDKRAVNYLIETSGGSVYHSGDSHYSNY
YAAHGNEYQ-----IDVALLSFGENPRGVTDKMTSSDILRAAESLDCEVVVPFHHDIWANFQNDPREIEVLW
NMKKDRLQYKFAPFFWQVGGKYTFPTDKGRMHYQHFRGFSDIFKNEPELPYKAFL
>YP_003172479.1/1-356
-----------------------------MADKTINNVTREDWILNTFPEWGTWLNEEIADKQVKAGTFSMW
WLGCTGIWLKTAEATNILVDMWCGTGKRSH-----GSGMMRKGHQMMRMSGVQQMQPNLRNQPFVIDPFAIK
NVDALFVSHIHSDHLDINTAAAVNA--------NC--PDAKFYGPEKVCEIWQGWGVPAEKTVVVKPGDVVT
IGETKVKVLESFDRTALVTED-DPNVHLAG---KLP------QDMNKIAVNYLFETTGGNLYHAADSHYSNL
FAKHGNENK-----IDVALGAYGENPRGITDKVTSIDILRMAESLKTKVVIPVHYDIWTNFMADPKEIEALW
KMRKDRLQYKFKPFIWQVGGEFTFPDDKDRMEFMYDRGFHDTFSVPNDTPFPAFL
>ZP_05926845.1/1-355
-------------------------------MSKVNEITRESWILSTFPEWGTWLNEEIEQTVVEPNTFSMW
WLGCTGIWLKSAGNTNLSIDFWCGTGKKTQ-----KNRLMNVQHQMMRMGGVEALQPNLRTSIFPLDPFAIK
EIDAVLASHDHGDHIDVNVAAAVLQ--------NCG-DHVKFIGPQACVDLWLGWGVPQERCIVAKVGDVLE
IGDVKIRVLDSFDRTALVTLP--KGVSSYD--KAIL------DGMDERAVNYLIETSGGSVYHSGDSHYSNY
YAKHGNDYQ-----IDVALLSYGENPRGVTDKMTSSDVLRAAESLDCQVVVPFHHDIWANFQNDPREIEVLW
NMKKDRLQYQFAPFFWQVGGKYTYPTDKGRMHYQYFRGFQDIFKNEPELPYKAFL
>ZP_04919573.1/1-355
-------------------------------MSKVNEITRESWILSTFPEWGTWLNEEIEQTVVEPNTFSMW
WLGCTGIWLKSAGNTNLSIDFWCGTGKKTQ-----KNRLMNVQHQMMRMGGVEALQPNLRTSIFPLDPFAIK
EIDAVLASHDHGDHIDVNVAAAVLQ--------NCG-EHVKFIGPQACVDLWLGWGVPQERCIVAKVGDVLE
IGDVKIRVLDSFDRTALVTLP--KGVSSYD--KAIL------DGMDERAVNYLIETSGGSVYHSGDSHYSNY
YAKHGNDYQ-----IDVALLSYGENPRGVTDKMTSSDVLRAAESLDCQVVVPFHHDIWANFQNDPREIEVLW
NMKKDRLQYQFAPFFWQVGGKYTYPTDKGRMHYQHFRGFQDIFKNEPELPYKAFL
>ZP_04415535.1/1-355
-------------------------------MSKVNEITRESWILSTFPEWGTWLNEEIEQTAVEPNTFSMW
WLGCTGIWLKSAGNTNLSIDFWCGTGKKTQ-----KNRLMNTQHQMMRMGGVEALQPNLRTSIFPLDPFAIK
EIDAVLASHDHADHIDVNVAAAVLQ--------NCG-EHVKFIGPQACVDLWLGWGVPQERCIVAKVGDVLE
IGDVKIRVLDSFDRTALVTLP--KGVSSYD--KAIL------DGMDERAVNYLIETSGGSVYHSGDSHYSNY
YAKHGNDYQ-----IDVALLSYGENPRGVTDKMTSSDVLRAAESLDCQVVVPFHHDIWANFQNDPREIEVLW
NMKKDRLQYQFAPFFWQVGGKYTYPTDKGRMHYQHFRGFQDIFKNEPELPYKAFL
>ZP_06041706.1/1-355
-------------------------------MSKVNEITRESWILSTFPEWGTWLNEEIEQTVVEPNTFSMW
WLGCTGIWLKSAGNTNLSIDFWCGTGKKTQ-----KNRLMNTQHQMMRMGGVEALQPNLRTSIFPLDPFAIK
EIDAVLASHDHADHIDVNVAAAVLQ--------NCG-DHVKFIGPQACVDLWLGWGVPQERCIVAKVGDVLE
IGDVKIRVLDSFDRTALVTLP--KGVSSCD--KAIL------DGMDERAVNYLIETSGGSVYHSGDSHYSNY
YAKHGNDYQ-----IDVALLSYGENPRGVTDKMTSSDILRAAESLDCQVVVPFHHDIWANFQNDPREIEVLW
NMKKDRLQYQFAPFFWQVGGKYTYPTDKGRMHYQHFRGFHDIFKNEPELPFKAFL
>NP_232646.1/1-355
-------------------------------MSKVNEITRESWILSTFPEWGTWLNEEIEQTVVEPNTFSMW
WLGCTGIWLKSAGNTNLSIDFWCGTGKKTQ-----KNRLMNTQHQMMRMGGVEALQPNLRTSIFPLDPFAIK
EIDAVLASHDHADHIDVNVAAAVLQ--------NCG-EHVKFIGPQACVDLWLGWGVPQERCIVAKVGDVLE
IGDVKIRVLDSFDRTALVTLP--KGVSSYD--KAIL------DGMDERAVNYLIETSGGSVYHSGDSHYSNY
YAKHGNDYQ-----IDVALLSYGENPRGVTDKMTSSDVLRAAESLDCQVVVPFHHDIWANFQNDPREIEVLW
NMKKDRLQYQFAPFFWQVGGKYTYPTDKGRMHYQHFRGFQDIFKNEPELPYKAFL
>ZP_05721952.1/1-355
-------------------------------MSKVNEITRESWILSTFPEWGTWLNEEIEQTVVEPNTFSMW
WLGCTGIWLKSAGNTNLSIDFWCGTGKKTQ-----KNRLMNTQHQMMRMGGVEALQPNLRTSIFPLDPFAIK
EIDAVLASHDHADHIDVNVAAAVLQ--------NCG-DHVKFIGPQACVDLWLGWGVPQERCIVAKVGDVLE
IGDVKIRVLDSFDRTALVTLP--KGVSSCD--KAIL------DGMDERAVNYLIETSGGSVYHSGDSHYSNY
YAKHGNDYQ-----IDVALLSYGENPRGVTDKMTSSDILRAAESLDCQVVVPFHHDIWANFQNDPREIEVLW
NMKKDRLQYQFAPFFWQVGGKYTYPTDKGRMHYQHFRGFQDIFKNEPELPFKAFL
>ZP_06032581.1/1-355
-------------------------------MSKVNEITRESWILSTFPEWGTWLNEEIEQTVVEPNTFSMW
WLGCTGIWLKSAGNTNLSIDFWCGTGKKTQ-----KNRLMNTQHQMMRMGGVEALQPNLRTSIFPLDPFAIK
EIDAVLASHDHADHIDVNVAAAVLQ--------NCG-DHVKFIGPQACVDLWLGWGVPQERCIVAKVGDVLE
IGDVKIRVLDSFDRTALVTLP--KGVSSYD--KTIL------DGMDERAVNYLIETSGGSVYHSGDSHYSNY
YAKHGNDYQ-----IDVALLSYGENPRGVTDKMTSSDILRAAESLDCQVVVPFHHDIWANFQNDPREIEVLW
NMKKDRLQYQFAPFFWQVGGKYTYPTDKGRMHYQHFRGFQDIFKNEPELPFKAFL
>NP_937658.2/1-355
-------------------------------MSKVNEITRESWILSTFPEWGTWLNEEIENTVVEPNTFSMW
WLGCTGIWLKSEGNTNISIDFWCGTGKKTQ-----KNAFMKNQHQMMRMGGVEALQPNLRTAIFPLDPFAVK
EIDAVLASHDHGDHIDVNVAAAVLQ--------NCG-EHVKFIGPQACVDLWMGWGVPEDRCIVAKVGDVLE
VGDMKIRILDSFDRTALVTLP--EGVSSYD--KEIL------DGMDKRAVNYLIETSGGSVYHSGDSHYSNY
YAAHGNEYQ-----IDVALLSFGENPRGVTDKMTSSDILRAAESLDCEVVVPFHHDIWANFQNDPREIEVLW
NMKKDRLQYKFAPFFWQVGGKYTFPTDKGRMHYQHFRGFSDIFKNEPELPYKAFL
>ZP_06941563.1/1-355
-------------------------------MSKVNEITRESWILSTFPEWGTWLNEEIEQTVVEPNTFSMW
WLGCTGIWLKSAGNTNLSIDFWCGTGKKTQ-----KNRLMNTQHQMMRMGGVEALQPNLRTSIFPLDPFAIK
EIDAVLASHDHADHIDVNVAAAVLQ--------NCG-EHVKFIGPQACVDLWLGWGVPQERCIVAKVGDVLE
IGDVKIRVLDSFDRTALVTLP--KGISSYD--KAIL------DGMDERAVNYLIETSGGSVYHSGDSHYSNY
YAKHGNDYQ-----IDVALLSYGENPRGVTDKMTSSDVLRAAESLDCQVVVPFHHDIWANFQNDPREIEVLW
NMKKDRLQYQFAPFFWQVGGKYTYPTDKGRMYYQHFRGFQDIFKNEPELPYKAFL
>YP_003179351.1/1-372
-------------------------------MADLKDVTRDSWIMSTFPEWGTWLNEEIDNAVVEPGQVEMW
WLGCVGIWFKTPGGANVAVDFWAGNGKRTH-----GDGLMKPGHQMANMAGVRKMQPNLRNVPFVIDPFAIK
NLDAVVVTHIHQDHMSKELAAHVVNNNMTTTDENGKEIPVPFIGPKDAVDIWVGWGVPREQCIVVKPGDRVK
IKDMEIVAYDSFDRTIIVTTT-DTSENRPDLWGKCP------MDMDEKAVNYLFVTPGGNIYHSGDSHYSIY
FAKHGKDIAKEFGGVDVCFGAYGCNPIGIQDKMEATDMLRMAEALQSKVVIPIHHDVWTNFQADVQEIKVLW
DMRKDRLDYKFHPFFWEVGGHYTYPQDKDRFAYHHDRGFHDCFDHEPNVPFRSVL
>ZP_05472790.1/1-354
-------------------------------MSKVDEITRENWILNAFPEWGTWLNEEIDEEVVEKGTFAMW
WIGCTGIWFKTENNTNIAVDLWFGNGKRTK-----KVKEMQPYHQMRNMTGGKALQPNLRANPIVFDPFAVK
NVDAVLSTHYHNDHIDPFFAAAVLK--------NCP-EDVPFIGPEESVKKWLSYGVPEERCKMVKPGDEIK
IKDTTIVVLDSFDRTCLVTTE--VGEDIEG---VCP------TNMDQKAVNYLIKMPAGSVYHTGDSHFSIG
FAEVGKKYD-----VDIAFGSYGDNPVGNQDKMTSIDILRMAESVGCEVVIPIHYDVWTNFKADPKEIKYLW
QYRKDRSKYKFHPYIWDVGGKYVWPKMKDELEFRYRPGFEDAFDNERNVPFKSIL
>AAU36630.1/1-381
-------------MIVLDFLLCRFLKDKEQNMSKVSEITRESWILSTFPEWGTWLNEEIELEQVPANNFAMW
WLGCVGLWVKTPQSANICIDLWCGRGKATK-----QVKDMVRGHQMANMAGVRKLQPNLRNSVGVLDPFAIN
EVDAIVATHYHNDHIDVNVAAAVVN--------NPKLDHVKFIGPQYCVDMWTKWGVPAERCVVVKPGDTVK
IKDLELVALDSFDRTCLVTLP-ARGAEDNG--GELNGICPSDEEMGLKAVNYLIKTPGGNIYHSGDSHYSIY
YAKHGKDYD-----IDVALGSYGENPLGIQDKMTSIDILRMAECLRAKVVIPVHHDIWTNFMASTNEILELY
RMRKDRLQYQFHPFIWEVGGKYVYPRDKDLIEYHHPRGFDDCFEQEPNVPFKSIL
>ZP_04673630.1/1-356
-----------------------------MADKNINNITREKWILSTFPEWGTWLNEEIADKKVKPGTFSMW
WLGCTGIWLKTAEDTNILVDMWCGTGKQSH-----GNGMMRKDHQMMRMSGLQKMQPNLRNQPFVIDPFAIK
DVDALFVSHIHSDHLDVNTAAAVNK--------NC--PDAKFYGPEKVCEIWQGWGVPAEKTVVVKPGDVVT
IGKTKVKVLEGFDRTALITED-DPNVKLAG---KMP------QDMNKIAVNYLFETTGGNLYHAADSHYSNL
FAKHGNENK-----IDVALGAYGENPRGITDKVTSIDILRMAESLNTKVIIPVHYDIWTNFMADPKEIEALW
QMRKDRLQYKFKPFIWQVGGEFTFPDDKDRMEFMYDRGFHDAFSIPNDTPFPAFL
>YP_807895.1/1-356
-----------------------------MADKNINNITREKWILSTFPEWGTWLNEEIADKKVKPGTFSMW
WLGCTGIWLKTAEDTNILVDMWCGTGKQSH-----GNGMMRKGHQMMRMSGVQKMQPNLRNQPFVIDPFAIK
DVDALFVSHIHSDHLDVNTAAAVNK--------NC--PDAKFYGPEKVCEIWQGWGVPAEKTVVVKPGDVVT
IGKTKVKVLEGFDRTALITED-DPNVKLAG---KMP------QDMNKIAVNYLFETTGGNLYHAADSHYSNL
FAKHGNENK-----IDVALGAYGENPRGITDKVTSIDILRMAESLNTKVIIPVHYDIWTNFMADPKEIEALW
QMRKDRLQYKFKPFIWQVGGEFTFPDDKDRMEFMYDRGFHDAFSIPNDTPFPAFL
>YP_003773265.1/1-357
----------------------------MSKATNIEEATRENWIENTFPEWGTWLNEEIEQAKVPEKNFKMW
WLANNGIWLKTHENTNILVDLWNGTGKQTH-----GSGLMKQGHQMMRMSGVQKMQPNLRLQPFVIDPYAVK
NVDALLVTHIHSDHLDINTAAAVLQ--------NSG-PETKFIGPQAVVDIWESWGVPSERTVVVHPGDEVK
VKSVTIKALEAFDRTALLTVN--SDVQIKD---SLP------QDMNEIAVNYLFKTTGGNLYHAADSHMSNM
FAKHGNEND-----VDVEIINYGENPRGITDKVTSLDVLRSAEDLKAKVVIPVHYDIWSNFDADPQEIVEIW
KMKKDTLDYKFHPFIWKVGGSYTFPQDKDRVQYHYDRGFSDVFSTDNDVPFPSFL
>CBK79282.1/1-367
-------------------------------MSKIDEITRESWIMSTFPEWGTWLNEEIEHEVVAPGNVAMW
WLGCTGIWIKTPQDCNISVDLWCGNGKRTH-----GDGKMKVGHQMANMCGARMMQPNLRAIPFVIDPFEIK
KVDAVLATHYHQDHMSAEYASHVIKSNLTTFDAEGKEIPVPFIGPKKSVELWQKWGVPADRCITVKPGDVIK
IKDLEIIALDSFDRTCIVTTD-SQGPDREELTGICP------TDMDDKAVNYLIKTPGGNIYHSGDSHYSIY
FAKHGKDYD-----IDVAFGSYGENPIGMQDKMTSCDILRMAEALRCKVVIPIHYDVWTNFMADVNEIRVLY
DMKKDRLDYQFHPFFWEVGGKYIYPQDKDKRAYHHRRGFEDCFEAPQNIPYRSCL
>ZP_06012979.1/1-353
-------------------------------MAKLDEITRESWVLSTFPEWGTWLNEEIEETKVEQGTVAMW
WLGNMGLWVKTEGNANICMDLWVATGKRSG-----KNKLMKPKHQHQRAVGCVALQPNLRTTPCVIDPFAIK
DLDALLATHSHSDHIDQNVAAAVLK--------NC--PEAKFIGPKTCTDIWRKWGVPEERLVTVRPGDELT
IKDAKIKMLESFDRTMLLTVA--EDVVLKD---KLP------PDMDDMAVNYLIETTGGNIYNAGDSHHSNY
FVKHGNENK-----VDVAFVGYGENPRGMTDKLTSSDVLRVAEELKTQVVIPLHHDIWSNFMADPKEITLLW
NYRKDRMKYKFKPYIWQPGGKFVFPDNKDDMEYMYPRGFEDAFTIEPDLPFKSFL
>ZP_01866148.1/1-355
-------------------------------MSNVNEITRESWILSTFPEWGTWLNEEIENTVVEPNTFSMW
WLGCTGIWLKSEGNTNVTIDFWCGTGKKTQ-----KNQFMKNQHQMMRMGGVEALQPNLRTAIFPLDPFAIK
DIDAVMASHDHADHIDVNVAAAVLQ--------NCG-DHVKFIGPQACVDLWMGWGVPEDRCIVAKVGDVLE
VGDMKIRVLDSFDRTALVTLP--EGTSSYD--KEIL------DGMDKRAVNYLIETTGGSVYHSGDSHYSNY
YAAHGNEYQ-----IDVALLSYGENPRGVTDKMTSSDILRAAESLDCEVVMPFHHDIWANFQNDPKEIEVLW
NMKKDRLQYSFAPFFWQVGGKYTYPTDKGRMHYQHFRGFKDIFKNEPELPYKAFL
>ZP_05678575.1/1-355
------------------------------MSKTVNEVTKEKWILETFPEWGTYLNEEIESEVVEPGTFAMW
WLGCTGIWLKSHEGTNILCDLWCGTGKRSH-----GNGMMKKGHQMMRMSGVQKMQPNLRTQPFVIDPFEIK
NVDALIVTHIHSDHLDIHTAAAVHQ--------NC--PEAIFIGPKEVVRTWQKWGIPEEKTIIVKPGDAVK
IKDINVVALEAFDRTALVTCG-DPEEVLKG---KMP------QEMDQIAVNYLFETSGGTLYHAGDSHYSNL
FAKHGNDHK-----IDVCLGAYGENPRGITDKVTSVDMLRMAESLNAKVVIPVHYDIWSNFMADPKEITEIW
KFKKDRLQYGFKPYIWQVGGKFIYPTNKDDLEFNFYRGFEDVFSIENDTPFPSFL
>ZP_02692147.1/1-356
-------------------------------MSKVNEITRESWILSTFPEWGTWLNEEIDETTVPKGSVAMW
WLGCTGLWLKSESNANVLVDLWVKTGKRSH-----GDGLMAPGHQHRRMIGCEKLQPNLRNVPCVIDPFAIK
NLDAVLATHDHGDHIDENVAAAVIQ--------NCS-ADVKFIGPKSCVDLWLKWGVPADRCVTVRPGDKIQ
VKDIEIVALDSFDRTELVTAH-GHAVGALT--NNMP------QDMDDLAVNYLFNTPGGNVYHSGDSHYSNY
FAKHGNDYK-----IDVALGSFGENPRGMTDKLSAIDILRMAECLNTQVVIPIHHDIWTNFKADPAEILTLW
EMRRHRLQYAFKPFILEVGGMFMWPQDKDKLQYMYDRGFQDAFAHEPDLPFRSML
>AAO07985.1/1-362
------------------------MKQEGVAMSKVNEITRESWILSTFPEWGTWLNEEIENTVVEPNTFSMW
WLGCTGIWLKSEGNTNISIDFWCGTGKKTQ-----KNAFMKNQHQMMRMGGVEALQPNLRTAIFPLDPFAIK
EIDAVLASHDHGDHIDVNVAAAVLQ--------NCG-EHVKFIGPQACVDLWMGWGVPEDRCIVAKVGDVLE
VGDMKIRILDSFDRTALVTLP--EGVSSYD--KEIL------DGMDKRAVNYLIETSGGSVYHSGDSHYSNY
YAAHGNEYQ-----IDVALLSFGENPRGVTDKMTSSDILRAAESLDCEVVVPFHHDIWANFQNDPREIEVLW
NMKKDRLQYKFAPFFWQVGGKYTFPTDKGRMHYQHFRGFSDIFKNEPELPYKAFL
>ZP_02438461.1/1-367
-------------------------------MSKISEMTRESWIESTFPEWGTWLVEDIENEVVAPENVAMW
WLGCTGVWFKTPADTNITIDLWCGNGKRTH-----GDGKMKVGHQMANMCGGRAMQPNLRNVPFVIDPFAFK
KVDAVLATHYHQDHMSAEWAAHVINSGMTTTDENGKEIPVPFIGPKKSVELWQKWGVPADRCITVKPGDSIK
IKDIEIIALDSFDRTCIVTTD-STGPDREELTGVCP------TDMDDKAVNYLVKTPGGNIYHSGDSHFSIY
FAKHGKDYD-----VDVAFGSFGENPIGMQDKMTSIDVLRMAENLQCKVVVPIHWDVWTNFQADCDEIKVLY
DFKKDRNEYKFHPFFWQVGGKYTYPADKDKIYYHHRRGFEDCFEAPQNIPFRSCL
>ZP_05667453.1/1-355
------------------------------MSKTVNEVTKEKWILETFPEWGTYLNEEIESEVVEPGTFAMW
WLGCTGIWLKSHEGTNILCDLWCGTGKRSH-----GNGMMKKGHQMMRMSGVQNMQPNLRTQPFVIDPFEIK
NVDALIVTHIHSDHLDIHTAAAVHQ--------NC--PEAIFIGPKEVVHTWQKWGIPEEKTIIVKPGDAVK
IKDINVVALEAFDRTALVTCE-DPEEVLKG---KMP------QEMDQIAVNYLFETSGGNLYHAGDSHYSNL
FAKHGNDHK-----IDVCLGAYGENPRGITDKVTSVDMLRMAESLNAKVVIPVHYDIWSNFMADPKEITEIW
KFKKDRLHYGFKPYIWQVGGKFIYPTNKDDLEFNFYRGFEDVFSIENDTPFPSFL
>NP_245700.1/1-363
-------------------------------MSKINEITRESWILSTFPEWGTWLNEEIENEVVPEGNVAMW
WLGCVGVWIKTPAGANICMDLWCGRGKSTK-----KVKDMVRGHQMANMAGVRKLQPNLRAQPMVLDPFSIN
EVDFILASHYHSDHIDVNVAAAIVN--------NPALTHVKFVGPWHCAELWKQWGVPEERIIIVKPGDVVK
LKDVEIHALDSFDRTCLVTLP-VEGAEEQG--GELLGLCPSDEEMGRKTVNYVFKTPGGNIYHGADSHYSIQ
FAKHGKEFD-----IDVALNNYGENPVGIADKMTSIDLLRMAECLRCKVIIPVHYDIWTNFMASTDEILHLW
RLRKDRLQYQFHPFIWEVGGKYVYPQDKDLLEYHHPRGFDDCFEHEPNIQFKSML
>ZP_01811643.1/1-355
-------------------------------MSNVNEITRESWILNTFPEWGTWLNEEIEQTVVEPGTFSMW
WLGCTGIWLKSEEGANLSMDFWCGTGKKTQ-----AVQKMKNQHQMMRMGGVEALQPNLRTAIFPLDPFAIK
EIDAVMASHDHGDHIDINVAAAVLQ--------NCG-DHVKFIGPKACVDLWMKWGVPEDRCVIAKVGDEIR
IKDVNIKVLDAFDRTALVTLP--EGTSSID--KDIL------DGMDDRAVNYLVETTGGSVYHSGDSHYSNY
YAKHGNDHK-----IDVALLSYGENPRGVTDKMTSSDILRAAESLNCEVVVPFHHDIWANFQNDPREIEMLW
NMKKERLQYGFAPFFWQVGGKYTYPTDKGRMHYQHFRGFADIFKNDPELPYRAFL
>BAC97628.1/1-373
-------------MAPYILNLIKVVKQEGVAMSKVNEITRESWILSTFPEWGTWLNEEIENTVVEPNTFSMW
WLGCTGIWLKSEGNTNISIDFWCGTGKKTQ-----KNAFMKNQHQMMRMGGVEALQPNLRTAIFPLDPFAVK
EIDAVLASHDHGDHIDVNVAAAVLQ--------NCG-EHVKFIGPQACVDLWMGWGVPEDRCIVAKVGDVLE
VGDMKIRILDSFDRTALVTLP--EGVSSYD--KEIL------DGMDKRAVNYLIETSGGSVYHSGDSHYSNY
YAAHGNEYQ-----IDVALLSFGENPRGVTDKMTSSDILRAAESLDCEVVVPFHHDIWANFQNDPREIEVLW
NMKKDRLQYKFAPFFWQVGGKYTFPTDKGRMHYQHFRGFSDIFKNEPELPYKAFL
>YP_003306649.1/1-353
-------------------------------MAKVNEITRESWILQTFPEWGTWINEEIAETEVKPGTVSMW
WLGNMGIWIKSEGGANLCVDLWVSTGKKTK-----SNKLMKAKHQHQRAVGCVALQPNLRTTPCVIDPFAIR
ELDALISTHSHSDHIDINVAAAVLQ--------NC--PDTKFIGPKSCTDIWRKWGVPEERMITVKPGDEIE
IKDTKIKMLESFDRTMLLTVD--DDVVLKD---KLP------PDMDEMAVNYLFKTTGGNIYHAGDSHHSNF
FVKHGNENK-----VDVALVGYGENPRGMTDKLTASDVLRVAEGLKTQVVIPIHHDIWSNFMADPKEITLLW
NYRKDRLKYKFKPYIWQPGGHFVFPDNKDDLEYMYPRGFEDAFTIEPDLPFTSIL
>ZP_07319589.1/1-354
-------------------------------MSAIDEITRDSWLNKTFPEWGTWLTEEIAAAKVPEKTVSMW
WLGNMGVWIKSDHGTNVVIDMWNQTGKQTI-----GSGHMKKGHQMMRMSGVRNLQPNRRNQPFVIDPFAVR
DIDVLCVTHSHSDHLDQTTAAVVTR--------NC--PNATFVGPQDVANKWIAWGVPEERIVVLRPNESVK
VKDVEVKALESFDRTMLLTVD-DPNESLKG--KPV-------RDMNELALNYLVKTNGGNIYHAGDSHYSNM
YVKHGKENT-----IDIACVAYGENPIGITDKLTSSDVLKVGEALRTKVIIPTHYDIWTNFMADPKEILLLW
NYRKDRMQYKFKPFIWQVGGRYDYPGDTDHMEYMYDRGFHDAFDYETDLPYDAFL
>ZP_05989526.1/1-363
-------------------------------MSKIQEITRESWILSTFPEWGTWLNEEIEEEVVPEGNFAMW
WLGCVGVWIKTPAGANICMDLWCGRGKSTK-----KVKDMVRGHQMANMAGVRKLQPNLRAQPMVLDPFAIN
EVDFILASHYHSDHIDVNVVAAICN--------NPKLDHVKFVGPWHCAELWKKWGVPEERIIVVKPGDVVK
LKDVEIHALDSFDRTCLVTLP-VEGAEERG--GELAGLCPSDEEMGRKAVNYVFKTPGGTIYHGADSHYSIQ
FAKHGKQFD-----IDVALNNYGENPVGIADKMTSVDLLRMAECLRCKVIIPVHHDIWTNFMASTQEIIDLW
RMRKDRLQYQFHPFIWEVGGKYVYPRDKDLIEYHHPRGFDDCFEQEPNIQFKSML
>ZP_06625308.1/1-355
------------------------------MSKTVNEVTKEKWILETFPEWGMYLNEEIESEVVEPGTFAMW
WLGCTGIWLKSHEGTNILCDLWCGTGKRSH-----GNGMMKKGHQMMRMSGVQNMQPNLRTQPFVIDPFEIK
NVDALIVTHIHSDHLDIHTAAAVHQ--------NC--PEAIFIGPKEVVHMWQKWGIPEEKTIIVKPGDAVK
IKNINVVALEAFDRTALVTCE-DPEEVLKG---KMP------QEMDQIAVNYLFETSGGNLYHAGDSHYSNL
FAKHGNDHK-----IDVCLGAYGENPRGITDKVTSVDMLRMAESLNAKVVIPVHYDIWSNFMADPKEITEIW
KFKKDRLHYGFKPYIWQVGGKFIYPTNKDDLEFNFYRGFEDVFSIENDTPFPSFL
>ZP_05919375.1/1-363
-------------------------------MSKISEITRESWILSTFPEWGTWLNEEIENEVVPEGNFAMW
WLGCVGVWIKTPAGANICMDLWCGRGKATK-----KVKDMVRGHQMANMAGVRKLQPNLRAQPMVLDPFAIN
EVDFILASHYHSDHIDVNVAAAIVN--------NPKLDHVKFVGPWHCAELWKKWGVPEERIIIVKPGDVVK
LKDVEIHALDSFDRTCLVTLP-VEGAEERG--GELLGLCPSDEEMGRKAVNYVFKTPGGNIYHGADSHYSIQ
FAKHGKEFD-----IDVALNNYGENPVGIADKMTSVDLLRMAECLRCKVIIPVHHDIWTNFMASTDEILHLW
RMRKDRLQYKFHPFIWEVGGKYVYPQDKDLIEYHHPRGFDDCFEYEPNIQFKSML
>NP_268561.1/1-363
-------------------------------MTKVQDITRESWILNTFPEWGTWLNEEIEQEVVPADNFAMW
WLGNCGIWIKTPGGANVVMDLWSNRGKATK-----QVKDMVRGHQMANMAGARKLQPNLRAQPMVIDPFMIN
ELDYYLVSHYHSDHIDINTAAAIIN--------NPKLNHVKFVGPYECGEVWKNWGVPKDRIMILKPGDSFE
FKDIKITAVESFDRTCLVTLP-IQGADAQD--GDLAGLAITDDDMARKAVNYIFETPGGTIYHGADSHFSNY
FAKHGRDYD-----IDVVLNNYGENPIGIQDKMTSVDLLRMAENLRAKVVIPVHYDIWSNFMASTDEILELW
KMRKERLQYDFHPFIWEVGGKYTYPQDQNRIEYHHPRGFDDCFLEDSNIQFKALL
>NP_663946.1/1-363
-------------------------------MTKVQDITRESWILNTFPEWGTWLNEEIEQEVVPADNFAMW
WLGNCGIWIKTPGSANVVMDLWSNRGKATK-----QVKDMVRGHQMANMAGARKLQPNLRAQPMVIDPFMIN
ELDYYLVSHYHSDHIDINTAAAIIN--------NPKLNHVKFVGPYECGEVWKNWGVPKDRIMILKPGDSFE
FKDIKITAVESFDRTCLVTLP-IQGADAQD--GDLAGLAITDDDMARKAVNYIFETPGGTIYHGADSHFSNY
FAKHGRDYD-----IDVVLNNYGENPIGIQDKMTSVDLLRMAENLRAKVVIPVHYDIWSNFMASTDEILELW
KMRKERLQYDFHPFIWEVGGKYTYPQDQNRIEYHHPRGFDDCFLEDSNIQFKALL
>YP_601656.1/1-363
-------------------------------MTKVQDITRESWILNTFPEWGTWLNEEIEQEVVPADNFAMW
WLGNCGIWIKTPGGANVVMDLWSNRGKATK-----QVKDMVRGHQMANMAGARKLQPNLRAQPMVIDPFMIN
ELDYYLVSHYHSDHIDINTAAAIIN--------NPKLDHVKFVGPYECGEVWKNWGVPKDRIMILKPGDSFE
FKDIKITAVESFDRTCLVTLP-IQGADAQD--GDLAGLAITDDDMARKAVNYIFETPGGTIYHGADSHFSNY
FAKHGRDYD-----IDVVLNNYGENPIGIQDKMTSVDLLRMAENLRAKVVIPVHYDIWSNFMASTDEILELW
KMRKERLQYDFHPFIWEVGGKYTYPQDQNRIEYHHPRGFDDCFLEDSNIQFKALL
>ZP_00604385.1/1-355
------------------------------MSKTVNEVTKEKWLVETFPEWGTYLNEEIETEVVDPGTFAMW
WLGCTGIWLKSHEGTNILCDLWCGTGKRSH-----GNGMMKKGHQMMRMSGVQNMQPNLRTQPFVIDPFAIK
NVDALIVTHIHSDHLDIHTAAAVHQ--------NC--PEATFIGPKEVVRTWQKWGIPEEKTITVKPGDAVK
IKDINVVALEAFDRTALVTCE-DPEEVLKG---KMP------QEMDQIAVNYLFETSGGNLYHAGDSHYSNL
FAKHGNEHK-----IDVCLGAYGENPRGITDKVTSVDMLRMAESLNAKVVIPVHYDIWSNFMADPKEITEIW
KFKKDRLKYGFKPYIWQVGGKFIYPTNKDDLEFNFYRGFEDVFSIENDTPFPSFL
>ZP_06680531.1/1-355
------------------------------MSKTVNEVTKEKWLVETFPEWGTYLNEEIETEVVDPGTFAMW
WLGCTGIWLKSHEGTNILCDLWCGTGKRSH-----GNGMMKKGHQMMRMSGVQNMQPNLRTQPFVIDPFAIK
NVDALIVTHIHSDHLDIHTAAAVHQ--------NC--PEATFIGPKEVVRTWQKWGIPEEKTITVKPGDAVK
IKDINVVALEAFDRTALVTCE-DPEELLKG---KMP------QEMDQIAVNYLFETSGGNLYHAGDSHYSNL
FAKHGNEHK-----IDVCLGAYGENPRGITDKVTSVDMLRMAESLNAKVVIPVHYDIWSNFMADPKEIIEIW
KFKKDRLKYGFKPYIWQVGGKFIYPTNKDDLEFNFYRGFEDVFSIENDTPFPSFL
>ZP_01062998.1/1-355
-------------------------------MSNVNEITRESWILNTFPEWGTWLNEEIEQTVVQPNTFSMW
WLGCTGIWLKSEGGANLSMDFWCGTGKKTQ-----AVQKMKNQHQMMRMGGVEALQPNLRTAIFPLDPFAIK
EIDAVMASHDHGDHIDINVAAAVLQ--------NCG-EHVKFIGPKACVDLWMKWGVPEDRCVIAKVGDEIK
IKDVNIKVLDAFDRTALVTLP--EGTSSLD--TDIL------GGMDDRAVNYLVETTGGSVYHSGDSHYSNY
YAKHGNDHK-----IDVALLSYGENPRGVTDKMTSSDILRAAESLDCEVVVPFHHDIWANFQNDPREIEMLW
NMKKERLQYGFAPFFWQVGGRYTYPTDKSRMHYQHFRGFADIFKNDPELPYRAFL
>ZP_06674466.1/1-355
------------------------------MSKTVNEVTKEKWLVETFPEWGTYLNEEIETEVVDPGTFAMW
WLGCTGIWLKSHEGTNILCDLWCGTGKRSH-----GNGMMKKGHQMMRMSGVQNMQPNLRTQPFVIDPFAIK
NVDALIVTHIHSDHLDIHTAAAVHQ--------NC--PEAKFIGPKEVVRTWQKWGIPEEKTITVKPGDAIK
IKDINVVALEAFDRTALVTCE-DPEEVLKR---KMP------QEMDQIAVNYLFETSGGNLYHAGDSHYSNL
FAKHGNEHK-----IDVCLGAYGENPRGITDKVTSVDMLRMAESLNAKVVIPVHYDIWSNFMADPKEITEIW
KFKKDRLKYGFKPYIWQVGGKFIYPTNKDDLEFNFYRGFEDVFSIENDTPFPSFL
>ZP_05629738.1/1-363
-------------------------------MAKVNEITRESWILSTFPEWGTWLNEEIENEVVPEGNFAMW
WLGCVGVWIKTPAGANICMDLWCGRGKSTK-----KVKDMVRGHQMANMAGVRKLQPNLRAQPMVLDPFAIN
EVDFILASHYHSDHIDVNVAAAIVN--------NPKLDHVKFVGPWHCAELWKKWGVPEERIIIVKPGDVVK
LKDVEIHALDSFDRTCLVTLP-VEGAEEQG--GELAGLCPSDEEMGRKAVNYVFKTPGGNIYHGADSHYSIQ
FAKHGKQFD-----IDVALNNYGENPVGIADKMTSVDLLRMAECLRCKVIIPVHHDIWTNFMASTQEIIELW
RMRKDRLQYKFHPFIWEVGGKYVYPQDKDLIEYHHPRGFDDCFEQEPNIQFKSML
>ZP_05902321.1/1-353
-------------------------------MSKLDEITRESWILGTFPEWGTWLNEEIAETVVKPNTVAMW
WLGNMGLWIKTEGNANIAMDIWVATGKRSQ-----KNKLMKPKHQHQRAVGCVALQPNLRLTPCVIDPFAIE
GLDALLATHSHSDHIDVNVAAAVVK--------NC--PEAKFVGPKTCIEIWRKWGVPEDRLVQVKPGDEIT
IKDAKIKALESFDRTMLLTVA--EDVTLKG---NLP------PDMDEMAVNYLVETTGGNIYNAGDSHHSNY
FVKHGDENK-----VDVAFVGYGDNPRGMTDKLTSSDVLRVAEELRTQVVIPLHHDIWSNFMADPKEITLLW
NYRKDRMKYEFKPYIWQPGGKFVFPDNKDDMEYMYRRGFEDAFSIEPDLPFKSFL
>YP_002562993.1/1-363
-------------------------------MAKVQDITRESWILSTFPEWGTWLNEEIEETKVPDNNFSMW
WLGNCGIWLKTPGGANIVMDLWSNRGKSTK-----KVKDMVRGHQMANMAGVRKLQPNLRVQPMVIDPFAIN
ELDYYLVSHFHSDHIDINTAAAIVN--------NPKLNHVKFVGPYECGQIWKKWGVPEERIMIVKPGDSFT
IKDMKITAVESFDRTCLVTLP-VEGADQQD--GELAGLAVTDDEMARKAVNYIFETPGGTVYHGADSHFSNY
FAKHGRDYK-----IDVALNNYGENPLGIQDKMTSIDLLRMAENLRAKVIIPVHYDIWSNFMASTDEILQLW
KMRKERLQYDFHPFIWEVGGQYTYPQDKDRIEYHHPRGFDDCFLEDSNIQFKALL
>ZP_04754190.1/1-363
-------------------------------MAKVNEITRESWILSTFPEWGTWLNEEIENEVVPEGNFAMW
WLGCVGVWIKTPAGANICMDLWCGRGKSTK-----KVKDMVRGHQMANMAGVRKLQPNLRAQPMVLDPFAIN
EVDFILASHYHSDHIDVNVAAAIVN--------NPNLDHVKFVGPWHCAELWKKWGVPEERIIIVKPGDVVK
LKDVEIHALDSFDRTCLVTLP-VEGAEEQG--GELAGLCPSDEEMGRKAVNYVFKTPGGNIYHGADSHYSIQ
FAKHGKQFD-----IDVALNNYGENPVGIADKMTSVDLLRMAECLRCKVIIPVHHDIWTNFMASTQEIIDLW
RMRKDRLQYKFHPFIWEVGGKYVYPQDKDLIEYHHPRGFDDCFEQEPNIQFKSML
>YP_001035997.1/1-363
-------------------------------MPNVKDITRESWILSTFPEWGTWLNEEIEEEVVPEGNFAMW
WLGNCGVWIKTPGGANVVMDLWSNRGKSTK-----KVKDMVRGHQMANMAGVRKLQPNLRVQPMVIDPFAIN
ELDYYLVSHFHSDHIDINTAAAIVN--------NPNLDHVKFVGPYECGEIWKKWGVPEERIIVIKPGESFE
FKDIKVTAVESFDRTCLVTLP-VEGAEAQD--GELAGLAVTDEEMARKAVNYVFETPGGTIYHGADSHFSNY
FAKHGKDFQ-----IDVAINNYGDNPVGIQDKMTSIDLLRMAENLRAKVIIPVHYDIWSNFMASTDEILALW
KMRKERLQYQFHPFIWEVGGKYTYPLDKDRIEYHHPRGFDDCFEQESNIQFKALL
>YP_003007693.1/1-363
-------------------------------MAKVNEITRESWILSTFPEWGTWLNEEIENEVVPEGNFAMW
WLGCVGVWIKTPAGANICMDLWCNRGKSTK-----KVKDMVRGHQMANMAGVRKLQPNLRAQPMVLDPFAIN
EVDFILASHYHSDHIDVNVAAAIVN--------NPKLDHVKFVGPWHCAELWKNWGVPEERIIIVKPGDMVK
LKDVEIYALDSFDRTCLVTLP-VEGAEERG--GELKGLCPSDEEMGRKAVNYVFKTPGGNIYHGADSHYSIQ
FAKHGKDFD-----IDVALNNYGENPVGIADKMTSVDLLRMAECLRTNVIIPVHHDIWTNFMASTDEILALW
RMRKDRLQYKFHPFIWEVGGKYVYPRDKDLIEYHHPRGFDDCFEQEPNIQFKSML
>ZP_02478455.1/1-363
-------------------------------MSKISEITRESWILSTFPEWGTWLNEEIENEVVPEGNFAMW
WLGCVGVWIKTPAGANICMDLWCGRGKSTK-----KVKDMVRGHQMANMSGVRKLQPNLRAQPMVLDPFAIN
EVDFILASHYHSDHIDVNVAAAIVN--------NPKLDHVKFVGPWHCAELWKKWGVPEERIIIVKPGDVVK
LKDVEIHALDSFDRTCLVTLP-VEGAEAQG--GELAGLCPSDEEMGRKAVNYVFKTPGGNIYHGADSHYSIQ
FAKHGKEFD-----IDVALNNYGENPVGIADKMTSIDLLRMAECLRCKVIIPVHHDIWTNFMASTQEIIDLW
RMRKDRLQYKFHPFIWEVGGKYVYPQDKDLIEYHHPRGFDDCFEQEPNIQFKSML
>ZP_03946936.1/1-354
-------------------------------MSAIDEITRDSWLNKTFPEWGTWLTEEIAQAKVPEKTLSMW
WLGNMGIWIKSDHGTNVVIDMWNQTGKQTI-----GSGHMKKGHQMMRMSGVRNLQPNRRNQPFVIDPFAVR
DIDVLCVTHSHSDHLDQTTAAVVTR--------NC--PNATFVGPQDVADKWIAWGVPAERIVVLHPNESVK
VKDVEVKALESFDRTMLLTVD-DPNESLKG--KPV-------RDMNQLALNYLVKTDGGNVYHAGDSHYSNM
YVKHGKENK-----IDIACVAYGENPIGITDKLTSSDVLKVGEALQTKVIIPTHYDIWTNFMADPKEILMLW
KYRKDRMQYKFKPFVWQVGGRYDYPGDTDHMEYMYDRGFHDAFDYETDLPYDAFL
>ZP_05747166.1/1-356
-----------------------------MYMNGIHDVTKEKWLQATFPEWGTWLNEEIAETEVPEKSFSMW
WLGCTGIWLKTHENTNILVDMWSGTGKRTH-----GNGMMKKGHQMMRMAGVKAIQPNRRNVPFVIDPFEIQ
GVDALVVSHIHSDHLDLVTAAVVAE--------NC--PNALFIGPKKVVETWIKWGIPKARTRIVRPNDVLE
VGSVELEFLDSFDNTALITVE-NPDEILAG---TLP------QDMDDIAVNILMKTSGGNIYHGADSHYSVL
YAKHGKEHK-----IDVALANFGENPVGIHDKLTSSDVLRMAEALRTKVIIPLHYDIWTNFWADPHEIVTLW
NFKKDRLKYHFKPFIWQVGGEYCYPQDTNHIAFMFDRGFHDHFENDTDVPYPSFL
>NP_720748.1/1-363
-------------------------------MTNVKDITRESWILSTFPEWGTWLNEEIEEEVVPANNFAMW
WLGNCGVWIKTPGGANVVMDLWSNRGKSTK-----KVKDMVWGHQMANMAGVRKLQPNLRVQPMVIDPFAIN
ELDYYLVSHFHSDHIDINTAAAIVN--------NPKLDHVKFVGPYECGEIWKKWGVPEDRIIVIKPGDSFE
FKDIKVTAVESFDRTCLVTLP-VEGAKENN--DDLKGLAVTDEEMARKAVNYIFETPGGTIYHGADSHFSNY
FAKHGKDFD-----IDVAINNYGDNPVGIQDKMTSIDLLRMAENLRAKVIIPVHYDIWSNFMASTDEILVLW
KMRKERLQYQFHPFIWEVGGKYTYPQDKDRIEYHHPRGFDDCFEHDSNIQFKALL
>YP_002743714.1/1-363
-------------------------------MAKVQDITRESWILSTFPEWGTWLNEEIEEEVVPEGNFSMW
WLGNCGIWIKTPGGANVVMDLWSNRGKATK-----KVKDMVRGHQMANMAGVRKLQPNLRAQPMVIDPFMIN
ELDYYLVSHYHSDHIDINTAAAIIN--------NPKLDHVKFVGPYECGKIWESWGVPKDRIIVVKPGDSFA
FKDIKVTAVESFDRTCIVTLP-VAGAEENG--GELAGLPVTDEELARKTVNYIFETPGGTIYHGADSHFSNY
FAKHGRDYD-----IDVVLNNYGENPIGIQDKMTSVDLLRMAENLRAKVVIPVHYDIWSNFMASTDEILELW
KMRKERLQYQFHPFIWEVGGKYTYPQDQDRIEYHHPRGFDDCFLEESNIQFKALL
>YP_003471752.1/1-363
-------------------------------MKNVKDITRESWILSTFPEWGTWLNEEIENEVVNEGNFAMW
WLGNCGIWIKTPEGANIVMDLWSNRGKSTK-----KVKDMVRGHQMANMAGVRKLQPNLRVQPMVIDPFAIN
ELDYYLVSHYHSDHIDINTAAAIFN--------NPKLNHVKFVGPHECARIWKEWGVSEDRIITIKPGESFE
FKDVKVTAVESFDRTCLVTLP-VEGSEEND--NNLKGLPVTDEEMARKSVNYVFETPGGTIYHGADSHFSNY
FAKHGKDFK-----IDVVLNNYGDNPVGIQDKMTSIDLLRMAENLNAKVIIPVHYDIWSNFMASTNEIIELW
KMRKDRLQYQFHPFIWEVGGKYTYPEDKDKIEYHHPRGFDDAFEQPSNIQFKALL
>YP_002122566.1/1-363
-------------------------------MAKVQDITRESWILSTFPEWGTWLNEEIEEEVVPEGNFSMW
WLGNCGIWIKTPGGANVVMDLWSNRGKATK-----KVKDMVRGHQMANMAGVRKLQPNLRAQPMVIDPFMIN
ELDYYLVSHYHSDHIDINTAAAIIN--------NPKLDHVKFVGPYECGKIWESWGVPKDRIIVVKPGDSFA
FKDIKVTAVESFDRTCIVTLP-VAGAEENG--GELAGLPVTDEELARKTVNYIFETPGGTIYHGADSHFSNY
FAKHGRDYD-----IDVVLNNYGENPIGIQDKMTSVDLLRMAENLRAKVVIPVHYDIWSNFMASTDEILELW
KMRKERLQYQFHPFIWEVGGKYTYPQDQDRIEYHHPRGFDDCFLEDSNIQFKALL
>ZP_02691636.1/1-372
-----------------MAVKDQKGFNDNVGKGDLTKVTKQLWRENCFPEWGTWLNEEIEDTIVPEGNFAMW
WLGCTGIWVKTPEDANICIDLWVGVGKRGK-RVWDKPYSQGKDFQMXHMNGGPTYQPNTRYTPMVIDPFEIK
KVDAILSTHMHRDHIDQYVAAAIVQ--------NF--DDVPFIGPKFSCDVWRNWGVPEERLVEVRPGDVIK
IKDMEIVAVDSFDRTALITSP-LQAADMRG---VCP------TDMDDRAVSYIIKTPGGNLYHSGDSHYSNM
YFKHGKDHK-----IDVALASFGENPAGLTDKMTSVDCLRMAECLNAKVLIPYHHDIWNNMLADPMEIEYLY
QFKAPRLDYQFKVYIWQVGGSYMYPRDQDKKRFMFKRGFEDAFTDEPNLPFKSFL
>YP_003255655.1/1-363
-------------------------------MAKVNEITRESWILSTFPEWGTWLNEEIENEVVPEGNFAMW
WLGCVGVWIKTPAGANICMDLWCNRGKSTK-----KVKDMVRGHQMANMAGVRKLQPNLRAQPMVLDPFAIN
EVDFILASHYHSDHIDVNVAAAIVN--------NPKLDHVKFVGPWHCAELWKNWGVPEERIIIVKPGDMVK
LKDVEIYALDSFDRTCLVTLP-VEGAEEQG--GELKGLCPSDEEMGRKAVNYVFKTPGGNIYHGADSHYSIQ
FAKHGKDFD-----IDVALNNYGENPVGIADKMTSIDLLRMAECLRTNVIIPVHHDIWTNFMASTDEILALW
RMRKDRLQYKFHPFIWEVGGKYVYPRDKDLIEYHHPRGFDDCFEQEPNIQFKSML
>EFQ58604.1/1-363
-------------------------------MANVKDITRESWILNTFPEWGTWLNEEIEEEVVPENNVAMW
WLGNCGVWFKTPGGANIVMDLWSNRGKHTK-----KVKDMVRGHQMANMAGVRKLQPNLRVQPMVIDPFAIN
ELDYYLVSHFHSDHIDINTAAAIVN--------NPKLNHVKFVGPYECGEIWKGWGVPEERIIIVKPGDTIT
LKDVKITAVESFDRTCLVTLP-VEGADAQD--GELAGLAVTDEEMARKAVNYVFETPGGTIYHGADSHFSNY
FAKHGKDFD-----VDVAINNYGDNPVGIQDKMTSIDLLRMAENLRAKVIIPVHYDIWSNFMASTDEILALW
KMRKERLQYKFHPFIWEVGGKYTYPQDKDLIEYHHPRGFDDCFEHDSNIQFKALL
>NP_346456.1/1-363
-------------------------------MPNVKEITRESWILATFPEWGTWLNEEIEEEVVPEGNFAMW
WLGNCGTWIKTPAGANVVMDLWSNRGKSTK-----KVKDMVRGHQMANMAGVRKLQPNLRVQPMVIDPFAIN
ELDYYLVSHFHSDHIDPYTAAAILN--------NPKLEHVKFIGPYHCGRIWEGWGVPKERIIVVKPGDTIE
LKDMKIHAVESFDRTCLVTLP-VNGADETG--GELAGLAVTDEEMAQKAVNYIFETPGGTIYHGADSHFSNY
FAKHGKDFK-----IDVALNNYGENPVGIQDKMTSIDLLRMAENLRTKVIIPVHYDIWSNFMASTNEILELW
KMRKDRLQYDFHPFIWEVGGKYTYPQDQHLVEYHHPRGFDDCFEQDSNIQFKALL
>YP_001054390.1/1-363
-------------------------------MAKVNEITRESWILSTFPEWGTWLNEEIEQEVVPEGNFAMW
WLGCVGVWIKTPAGANICMDLWCSRGKSTK-----KVKDMVRGHQMANMAGVRKLQPNLRAQPMVLDPFAIN
EVDFILASHYHSDHIDVNVAAAIVN--------NPNLNHVKFVGPWHCGELWKKWGVPEDRIIVVKPGDVVK
IKDVEIHALDSFDRTCLVTLP-VEGAEEQG--GELKGLCPSDEEMGRKAVNYVFKTPGGNIYHGADSHYSIQ
FAKHGKEFD-----IDVALNNYGENPVGIADKMTSIDLLRMAECLRTNVIIPVHHDIWTNFMASTQEIIDLW
RMRKDRLQYKFHPFIWEVGGKYVYPRDKDLIEYHHPRGFDDCFEQEPNIQFKSML
>YP_002997702.1/1-363
-------------------------------MAKVQDITRESWILSTFPEWGTWLNEEIEEEVVPDGNFAMW
WLGNCGVWIKTPGGANIVMDLWSARGKSTK-----KVKDMVRGHQMANMAGVRKLQPNLRAQPMVIDPFMIN
ELDYYLVSHYHSDHIDINTAAAIIN--------NPKLDHVKFVGPYECGEIWKKWGVPEDRIMILKPGDSFE
FKDMKVTAVESFDRTCLVTLP-VEGADAQG--GELAGLAVTDDEMARKAVNYIFETPGGTIYHGADSHFSNY
FAKHGRDYK-----IDVALNNYGENPIGIQDKMTSIDLLRMAENLHAKVIIPVHYDIWSNFMASTDEILELW
KMRKERLQYDFHPFIWEVGGKYTYPQDQDRIEYHHPRGFDDCFLEDSNIQFKALL
>ZP_02718792.1/1-363
-------------------------------MPNVKEITRESWILATFPEWGTWLNEEIEEEVVPEGNFAMW
WLGNCGTWIKTPAGANVVMDLWSNRGKSTK-----KVKDMVRGHQMANMAGVRKLQPNLRVQPMVIDPFAIN
ELDYYLVSHFHSDHIDPYTAAAILN--------NSKLEHVKFIGPYHCGRIWEGWGVPKERIIVVKPGDTIE
LKDMKIHAVESFDRTCLVTLP-VNGADETG--GELAGLAVTDEEMAQKAVNYIFETPGGTIYHGADSHFSNY
FAKHGKDFK-----IDVALNNYGENPVGIQDKMTSIDLLRMAENLRTKVIIPVHYDIWSNFMASTNEILELW
KMRKDRLQYDFHPFIWEVGGKYTYPQDQHLVEYHHPRGFDDCFEQDSNIQFKALL
>YP_001652729.1/1-363
-------------------------------MANVNEITRESWILSTFPEWGTWLNEEIEQEVVPEGNFAMW
WLGCVGVWIKTPAGANICMDLWCSRGKSTK-----KVKDMVRGHQMANMAGVRKLQPNLRAQPMVLDPFAIN
EVDFILASHYHSDHIDVNVAAAIVN--------NPNLNHVKFVGPWHCGELWKKWGVPEDRIIVVKPGDVVK
IKDVEIHALDSFDRTCLVTLP-VEGAEEQG--GELKGLCPSDEEMGRKAVNYVFKTPGGNIYHGADSHYSIQ
FAKHGKEFD-----IDVALNNYGENPVGIADKMTSIDLLRMAECLRTNVIIPVHHDIWTNFMASTQEIIDLW
RMRKDRLQYKFHPFIWEVGGKYVYPRDKDLIEYHHPRGFDDCFEQEPNIQFKSML
>ZP_02716595.1/1-363
-------------------------------MPNVKEITRESWILATFPEWGTWLNEEIEEEVVPEGNFAMW
WLGNCGTWIKTPAGANVVMDLWSNRGKSTK-----KVKDMVRGHQMANMAGVRKLQPNLRVQPMVIDPFAIN
ELDYYLVSHFHSDHIDPYTAAAILN--------NPKLERVKFIGPYHCGRIWEGWGVPKERIIVVKPGDTIE
LKDMKIHAVESFDRTCLVTLP-VNGADETG--GELAGLAVTDEEMAQKAVNYIFETPGGTIYHGADSHFSNY
FAKHGKDFK-----IDVALNNYGENPVGIQDKMTSIDLLRMAENLRTKVIIPVHYDIWSNFMASTNEILELW
KMRKDRLQYDFHPFIWEVGGKYTYPQDQHLVEYHHPRGFDDCFEQDSNIQFKALL
>ZP_01831416.1/1-363
-------------------------------MPNVKEITRESWILATFPEWGTWLNEEIEEEVVPEGNIAMW
WLGNCGTWIKTPAGANVVMDLWSNRGKSTK-----KVKDMVRGHQMANMAGVRKLQPNLRVQPMVIDPFAIN
ELDYYLVSHFHSDHIDPYTAAAILN--------NPKLEHVKFIGPYHCGRIWEGWGVPKERIIVVKPGDTIE
LKDMKIHAVESFDRTCLVTLP-VNGADETG--GELAGLAVTDEEMAQKAVNYIFETPGGTIYHGADSHFSNY
FAKHGKDFK-----IDVALNNYGENPVGIQDKMTSIDLLRMAENLRTKVIIPVHYDIWSNFMASTNEILELW
KMRKDRLQYDFHPFIWEVGGKYTYPQDQHLVEYHHPRGFDDCFEQDSNIQFKALL
>ZP_07646321.1/1-363
-------------------------------MPNVKEITRESWILATFPEWGTWLNEEIEEEVVPEGNFAMW
WLGNCGTWIKTPGGANVVMDLWSNRGKSTK-----KVKDMVRGHQMANMAGVRKLQPNLRVQPMVIDPFAIN
ELDYYLVSHFHSDHIDPYTAAAILN--------NSKLEHVKFIGPYHCGRIWEGWGVPKERIIVVKPGDTIE
LKDMKIHAVESFDRTCLVTLP-VNGADETG--GELAGLAVTDEEMAQKAVNYIFETPGGIIYHGADSHFSNY
FAKHGKDFK-----IDVALNNYGENPVGIQDKMTSIDLLRMAENLRTKVIIPVHYDIWSNFMASTNEILELW
KMRKDRLQYDFHPFIWEVGGKYTYPQDQHLVEYHHPRGFDDCFEQDSNIQFKALL
>ZP_07642550.1/1-363
-------------------------------MPNVKEITRESWILATFPEWGTWLNEEIEEEVVPEGNFAMW
WLGNCGTWIKTPGGANVVMDLWSNRGKSTK-----KVKDMVRGHQMANMAGVRKLQPNLRVQPMVIDPFAIN
ELDYYLVSHFHSDHIDPYTAAAILN--------NPKLEHVKFIGPYHCGRIWEGWGVPKERIIVVKPGDTIE
LKDMKIHAVESFDRTCLVTLP-VNGADETG--GELAGLAVTDEEMAQKAVNYIFETPGGTIYHGADSHFSNY
FAKHGKDFK-----IDVVLNNYGENPVGIQDKMTSIDLLRMAENLRTKVIIPVHYDIWSNFMASTNEILELW
KMRKDRLQYDFHPFIWEVGGKYTYPQDQHLVEYHHPRGFDDCFEQDSNIQFKALL
>YP_003445379.1/1-363
-------------------------------MPNVKEITRESWILATFPEWGTWLNEEIEEEVVPEGNFAMW
WLGNCGTWIKTPGGANVVMDLWSNRGKSTK-----KVKDMVRGHQMANMAGVRKLQPNLRVQPMVIDPFAIN
ELDYYLVSHFHSDHIDPYTAAAILN--------NPKLEHVKFIGPYHCGRIWEGWGVPKERIIVVKPGDTIE
LKDMKIHAVESFDRTCLVTLP-VNGADKTG--GELAGLAVTDEEMAQKAVNYIFETPGGTIYHGADSHFSNY
FAKHGKDFK-----IDVALNNYGENPVGIQDKMTSIDLLRMAENLRTKVIIPVHYDIWSNFMASTNEIIELW
KMRKDRLQYDFHPFIWEVGGKYTYPQDQHLVEYHHPRGFDDCFEQDSNIQFKALL
>YP_003431519.1/1-363
-------------------------------MANVKDITRESWILNTFPEWGTWLNEEIEEEVVPENNFAMW
WLGNCGVWIKTPGGANIVMDLWSNRGKSTK-----KVKDMVWGHQMANMAGVRKLQPNLRVQPMVIDPFAIN
ELDYYLVSHFHSDHIDINTAAAIVN--------NPKLDHVKFVGPYECGEIWKKWGVPEERIIIIKPGESFE
FKDVKVTAVESFDRTCLVTLP-VDGAKENN--DSLKGLAVTDEEMARKAVNYIFETPGGTIYHGADSHFSNY
FAKHGKDFD-----IDVAINNYGDNPIGIQDKMTSIDLLRMAENLRAKVIIPVHYDIWSNFMASTDEILALW
KMRKERLQYQFHPFIWEVGGKYVYPQDKDRIEYHHPRGFDDAFEHDSNIQFKALL
>ZP_07541773.1/1-363
-------------------------------MAKVNEITRESWILSTFPEWGTWLNEEIEQEVVPEGNFAMW
WLGCVGVWIKTPAGANICMDLWCSRGKSTK-----KVKDMVRGHQMANMAGVRKLQPNLRAQPMVLDPFAIN
EVDFILASHYHSDHIDVNVAAAIVN--------NPNLNHVKFVGPWHCGELWKKWGVPEDRIIVVKQGDVVK
IKDVEIHALDSFDRTCLVTLP-VEGAEEQG--GELKGLCPSDEEMGRKAVNYVFKTPGGNIYHGADSHYSIQ
FAKHGKEFD-----IDVALNNYGENPVGIADKMTSIDLLRMAECLRTNVIIPVHHDIWTNFMASTQEIIDLW
RMRKDRLQYKFHPFIWEVGGKYVYPRDKDLIEYHHPRGFDDCFEQEPNIQFKSML
>NP_736275.1/1-363
-------------------------------MPNVKDITRESWILSTFPEWGTWLNEEIEEEVVADGNFAMW
WLGNCGVWIKTPGGANVVMDLWSNRGKSTK-----KVKDMVRGHQMANMAGVRKLQPNLRAQPMVIDPFAIN
ELDYYLVSHFHSDHIDINTAAAIIN--------NPNLDHVKFVGPYECGEIWKKWGVPEERIIVIKPGESFE
FKDIKVTAVESFDRTCLVTLP-VDGAEEHD--GELAGLAVTDEEMARKAVNYIFETPGGTIYHGADSHFSNY
FAKHGKDYK-----IDVAINNYGDNPVGIQDKMTSIDLLRMAENLRAKVIIPVHYDIWSNFMASTDEILQLW
KMRKERLQYDFHPFIWEVGGKYTYPQDKDRIEYHHPRGFDDCFEQESNIQFKALL
>NP_688790.1/1-363
-------------------------------MPNVKDITRESWILSTFPEWGTWLNEEIEEEVVAEGNFAMW
WLGNCGVWIKTPGGANVVMDLWSNRGKSTK-----KVKDMVRGHQMANMAGVRKLQPNLRAQPMVIDPFAIN
ELDYYLVSHFHSDHIDINTAAAIIN--------NPNLDHVKFVGPYECGEIWKKWGVPEERIIVIKPGESFE
FKDIKVTAVESFDRTCLVTLP-VDGAEEHD--GELAGLAVTDEEMARKAVNYIFETPGGTIYHGADSHFSNY
FAKHGKDYK-----IDVAINNYGDNPVGIQDKMTSIDLLRMAENLRAKVIIPVHYDIWSNFMASTDEILQLW
KMRKERLQYDFHPFIWEVGGKYTYPQDKDRIEYHHPRGFDDCFEQESNIQFKALL
>YP_002038611.1/1-363
-------------------------------MPNVKEITRESWILATFPEWGTWLNEEIEEEVVPEGNFAMW
WLGNCGTWIKTPAGANVVMDLWSNRGKSTK-----KVKDMVRGHQMANMAGVRKLQPNLRVQPMVIDPFAIN
ELDYYLXSHFHSDHIDPYTAAAILN--------NPKLEHVKFIGPYHCGRIWEGWGVPKERIIVVKPGDTIE
LKDMKIHAVESFDRTCLVTLP-VNGADETG--GELAGLAVTDEEMAQKAVNYIFETPGGTIYHGADSHFSNY
FAKHGKDFK-----IDVALNNYGENPVGIQDKMTSIDLLRMAENLRTKVIIPVHYDIWSNFMASTNEILELW
KMRKDRLQYDFHPFIWEVGGKYTYPQDQHLVEYHHPRGFDDCFEQDSNIQFKALL
>ZP_01821037.1/1-363
-------------------------------MPNVKEITRESWILATFPEWGTWLNEEIEEEVVPEGNFAMW
WLGNCGTWIKTPAGANVVMDLWSNRGKSTK-----KVKDMVRGHQMANMAGVRKLQPNLRVQPMVIDPFAIN
ELDYYLVSHFHSDHIDPYTAAAILN--------NPKLEHVKFIGPYHCGRIWEGWGVPKERIIVVKPGDTIE
LKDMKIHAVESFDRTCLVTLP-VNGADETG--GELAGLAVTDEEMAQKAVNYIFETPGGTIYHGADSHFSNY
FAKHGKDFK-----IDVTLNNYGENPVGIQDKMTSIDLLRMAENLRTKVIIPVHYDIWSNFMASTNEILELW
KMRKDRLQYDFHPFIWEVGGKYTYPQDQHLVEYHHPRGFDDCFEQDSNIQFKALL
>ZP_07467586.1/1-375
-------------------MNNVTIQIGGNKMANVKDITRESWILNTFPEWGTWLNEEIEEEVVPKNNFAMW
WLGNCGVWIKTPGGANIVMDLWSNRGKSTK-----KVKDMVWGHQMANMAGVRKLQPNLRVQPMVIDPFAIN
ELDYYLVSHFHSDHIDINTAAAIVN--------NPKLDHVKFVGPYECGEIWKKWGVPEERIIIIKPGESFE
FKDVKVTAVESFDRTCLVTLP-VDGAKENN--DSLKGLAVTDEEMARKAVNYIFETPGGTIYHGADSHFSNY
FAKHGKDFD-----IDVAINNYGDNPIGIQDKMTSIDLLRMAENLRAKVIIPVHYDIWSNFMASTDEILALW
KMRKERLQYQFHPFIWEVGGKYVYPQDKDRIEYHHPRGFDDVFEHDSNIQFKALL
>ZP_03997151.1/1-357
----------------------------MSAPKKIEDVNFKTFAENNFPEWGTFLNEQIADKQVPEKSIAMW
WLGCMGVWIKTHEGTNVAIDMWNGTGKHTH-----GDGKMRKGHQMMRMTGGEALQPNLRNKPYVIDPFALR
DLDALCVTHTHHDHLDIYTAACVNK--------YC--PDAKFIGPQGVVDEWIEWGVPKEKTIVVKPGDEVK
VGAVTIKAMEAFDRTEFVTED-DPNKKLAG---TMP------IEMAKVAVNYLVKTSGGNVYHSGDSHYSNT
YVKHGNENE-----IDVTLCAYGENPRGITDKLDDSQVLRMGEALKTKVIIPMHYDIWTNFYSDPKDILALW
DRKKYRLQYKFKPYIWQVGGEFDYPQDKDNFEYMYDRGFHDAFKNDPDLPFPEML
>YP_001199421.1/1-363
-------------------------------MAKVQDITRESWILSTFPEWGTWLNEEIEEEVVPEGNFAMW
WLGNCGVWIKTPGGANVVMDLWSSRGKSTK-----KVKDMVWGHQMANMAGVRKLQPNLRVQPMVIDPFAIN
ELDYYLVSHVHSDHMDISTAAAIIN--------NPKLDHVKFVGPVESGDIWEKWGVPADRIIRIAPGDSFE
FKDIKVHAVESFDRTCLVTLP-IEGYDENG--GKLAGLPVTDELMARKAVNYVFETPGGTIYHGADSHFSNY
FAKHGRDFN-----IDVAINNYGDNPIGIQDKMTSIDLLRMAENLRAKVIIPVHYDIWSNFMASTDEILQLW
KMRKERLQYDFHPFIWEVGGKYTYPMDKDRIEYHHPRGFDDCFLEDSNIQFKALL
>ZP_05553061.1/1-357
----------------------------MASPKNINDVTPENYAMNNFPEWGQYLNEEIADYKVPAGSFRLW
WTGCMGFWLKTHEGTNILVDVWNGTGKHTH-----GNGKMRKGHQMMRMAGVEAQQPNLRNRPYVIDPFAFK
DVDALCVTHTHHDHLDIYTAACVNK--------NC--PNAKFIGPQGVVDEWIEWGIPAEKTIVVKPGDEVK
VGAVNIKALESFDRTELVTED-DPNVTLAG---HMP------QEMAKVAVNYLFETSGGNLYDAGDSHMSNT
FTKHGNENK-----IDVALCAYGENPRGITDKLDDSQVLRMSEDLKTKVVIPMHWDIWSNFFADPKDIIKLW
ELKKYRLHYDFKPYILQVGGGFSFPQNKDDFEYMYDRGFHDAFKNKPDLPFPELL
