# Supplementary material for: The UlaG protein family defines novel structural and functional motifs grafted on an ancient RNase fold
Source: BMC Evol Biol. 2011 Sep 26;11:273. doi: 10.1186/1471-2148-11-273 (PMC3219644; doi:10.1186/1471-2148-11-273)
Supplement: Additional file 6 — Unfiltered multiple sequence alignment of bacterial UlaGL sequences. Multiple sequence alignment of bacterial UlaGL sequences in FASTA format after Gblocks filtering, used for phylogenetic reconstruction. [file 1471-2148-11-273-S6.FASTA]

>261225312_Escherichia_coli_O157:H7_str._FRIK2000
MSKVKSITRE SWILSTFPEW GSWLNEEIEQ EQVAPGTFAM WWLGCTGIWL KSEGGTNVCV
DFWCGTGKQS HNPLMKQGHQ MQRMAGVKKL QPNLRTTPFV LDPFAIRQID AVLATHDHND
HIDVNVAAAV MQVPFIGPKT CVDLWIGWGV PKERCIVVKP GDVVKVKDIE IHALDAFDRT
ALITLPMDDR AVNYLFKTPG GSLYHSGDSH YSNYYAKHGN IDVALGSYGE NPRGITDKMT
SADMLRMGEA LNAKVVIPFH HDIWSNFQAD PQEIRVLWEM KKDRLKYGFK PFIWQVGGKF
T--------- ---------- ---------- ---
>199598619_Lactobacillus_rhamnosus_HN001
DKQLSNVTED TWIKATFPEW GNWLNQSIDR EKVLRGHMRL WWLGNMGIWL KNDEQTNIAI
DLWAGTGKQT HLPDNPPRHQ WRRMLGAMQT QPNLRRTPQV FNPFSITTLD ALLVTHYHHD
HLDRNVAAAI VNTPLIGPQA VVNQWLAWGV PENRVKVVHP GDSFKVKDIK IEVLPSYDRT
ILITDPMDER AVAYLLTTSA GTIYHAGDSH YSVNFADVGI IDIALLAFAE NPVGVQDKMT
SVDILRAAEA LKAKLVVPLH WDVWTNTLGD PNEILALYDY RKERFRYQFH PFIWQIGGEF
DWPSDRELRV YHYPRGFDDR FKHPANLPYS SFL
>221195328_Atopobium_rimae_ATCC_49626
MSDIEKITRQ TWINEVFPTW GTWLNEEIER TEVTPGTFDL WWLGNMGVWI KSEGQTNVAV
DLWCGTGKRT HLAPMDPRHQ FARAAGARIP QPNLRLSPIV FDPFAIRDLD ALLVTHIHHD
HLDKNVAAAV LKVPFVGPRY VVDQWISWGV PEDRCVVMAP GDTLSVGDVI IEAAESFDRT
VLVTDCMDER SISYLIKTPA GTVYHGGDSH FSTRFAEQGK IDVALLAFGE NPIGIQDKMT
SSDILRAAEC LGTKVVIPLH WDAWTNTLAD PREIVRLWQE RHERLGYSFR PVSWLPGGRY
TYPADAAKTE YFYDRGFSDI FEEPTNLPYP SFL
>261255436_Escherichia_coli_O157:H7_str._FRIK966
MSKVKSITRE SWILSTFPEW GSWLNEEIEQ EQVAPGTFAM WWLGCTGIWL KSEGGTNVCV
DFWCGTGKQS HNPLMKQGHQ MQRMAGVKKL QPNLRTTPFV LDPFAIRQID AVLATHDHND
HIDVNVAAAV MQVPFIGPKT CVDLWIGWGV PKERCIVVKP GDVVKVKDIE IHALDAFDRT
ALITLPMDDR AVNYLFKTPG GSLYHSGDSH YSNYYAKHGN IDVALGSYGE NPRGITDKMT
SADMLRMGEA LNAKVVIPFH HDIWSNFQAD PQEIRVLWEM KKDRLKYGFK PFIWQVGGKF
T--------- ---------- ---------- ---
>168217215_Clostridium_perfringens_NCTC_8239
MSKVNEITRE SWILNTFPEW GTWLNEEIEN EVVKPGTFSM WWLGCTGIWL KTQGNTNICI
DFWCGSGKRT KNPYINPEHQ MARMCGGKKL QPNLRVAPFV LDPFAIKNVD AIISTHDHND
HIDINVAAAV LKVPFIGPQA CVDKWIGWGV PKERCIVVKP GDVIKIKDIQ LHALESFDRT
ALITAPMDYK AVNYLIETPG GNIYHSGDSH YSNYYAKHGN IDVALGSYGE NPRGITDKMT
SVDILRMAEA LNTQVVIPFH HDIWSNFQAD TNEILALYDM KKYRLQYKFT PFIWQVGGKF
TFPEDKEKRE YHYPRGFDDC FSVDINLPYN SFL
>110800572_Clostridium_perfringens_ATCC_13124
MSKVNEITRE SWILNTFPEW GTWLNEEIEN EVVKPGTFSM WWLGCTGIWL KTQGNTNICI
DFWCGSGKRT KNPYINPEHQ MARMCGGKKL QPNLRVAPFV LDPFAIKNVD AIISTHDHND
HIDINVAAAV LKVPFIGPQA CVDKWIGWGV PKERCIVVKP GDVIKIKDIQ LHALESFDRT
ALITAPMDYK AVNYLIETPG GNLYHSGDSH YSNYYAKHGN IDVALGSYGE NPRGITDKMT
SVDILRMAEA LNTQVVIPFH HDIWSNFQAD TNEILALYDM KKYRLQYKFT PFIWQVGGKF
TFPEDKDKRE YHYPRGFDDC FSVDINLPYN SFL
>182624139_Clostridium_perfringens_D_str._JGS1721
MSKVNEITRE SWILNTFPEW GTWLNEEIEN EVVKPGTFSM WWLGCTGIWL KTQGNTNICI
DFWCGSGKRT KNPYINPEHQ MARMCGGKKL QPNLRVAPFV LDPFEIKNVD AIISTHDHND
HIDINVAAAV LKVPFIGPQA CVDKWIGWGV PKERCIVVKP GDVIKIKDIE LHALESFDRT
ALITAPMDYK AVNYLIETPG GNLYHSGDSH YSNYYAKHGN IDVALGSYGE NPRGITDKMT
SVDILRMAEA LNTQVVIPFH HDIWSNFQAD TNEILALYDM KKYRLQYKFT PFIWQVGGKF
TFPEDKDKRE YHYPRGFDDC FSVDINLPYN SFL
>168204693_Clostridium_perfringens_E_str._JGS1987
MSKVNEITRE SWILNTFPEW GTWLNEEIEN EVVKPGTFSM WWLGCTGIWL KTQGNTNICI
DFWCGSGKRT KNPYINPEHQ MARMCGGKKL QTNLRVAPFV LDPFAIKNVD AIISTHDHND
HIDINVAAAV LKVPFIGPQA CVDKWIGWGV PKERCIVVKP GDVIKIKDIQ LHALESFDRT
ALITAPMDYK AVNYLIETPG GNLYHSGDSH YSNYYAKHGN IDVALGSYGE NPRGITDKMT
SVDILRMAEA LNTQVVIPFH HDIWSNFQAD TNEILALYDM KKYRLQYKFI PFIWQVGGKF
TFPEDKDKRE YHYPRGFDDC FSVDINLPYN SFL
>283786865_Citrobacter_rodentium_ICC168
MSKVNTITRE SWILNTFPEW GSWLNEEIEQ EQVAPGTFAM WWLGCTGIWL KSEGSANICV
DFWCGTGKQS HNPLMKTGHQ MQRMAGVKKL QPNLRTTPFV LDPFAIRQID AVLATHDHND
HIDVNVAAAV IQVPFIGPQT CVDLWIGWGV PEARCIVVKP GDVVKVKDIE IHALDAFDRT
ALITLPMDAR AVNYLFKTPG GTLYHSGDSH YSNYYAKHGN IDVALGSYGE NPRGITDKMT
SADILRMAEA LNTKVVIPFH HDIWSNFQAD PQEIRVLWEM KKNRLQYGFK PFIWQVGGKF
TWPADKDNFE YHYPRGFDDC FTIEPDLPFK SFL
>225386559_Clostridium_asparagiforme_DSM_15981
MSKVEELTRE KWVLGAFPEW GTWLNEEIDN EVVQPGTFAM WWIGCTGMWF KTENGTNIAI
DLWFGNGKRT QNKEMAPFHQ MRNMTGGRNT QPNLRAAPIV YDPFAVTKVD AVLSTHYHND
HIDPFFAAAV MQVPFIGPKE SVEKWLSYGV PGDRCRVVKP GDVVKVKDCE IVVLDSFDRT
CLVTVEMDEK AVNYLIKTPA GNVYHSGDSH YSTYYAKHGK IDIALGSYGE NPAGCQDKMT
SVDILRMAEA LRCKVVIPFH YDVWTNFKAD PQEIMLLYNY KKHVLDYRFH PFIWDVGGKY
VWPLDRDKLQ YHYRRGFEDC FTEEPNVPFR SIL
>213612489_Salmonella_enterica_subsp._enterica_serovar_Typhi_str._E98-2068
MSKVQSITRE SWILSTFPEW GSWLNEEIEQ EQVAPGTFAM WWLGCTGIWL KSEGGTNVCV
DFWCGTGKQS HNPLMKTGHQ MQRMAGVKKL QPNLRTTPFV LDPFAIRQID AVLATHDHND
HIDVNVAAAV MQVPFIGPQT CVDLWVGWGV PKERCIVVKP GDVVKVKDIE IHALDAFDRT
ALITLPMDVR AVNYLFKTPG GNLYHSGDSH YSNYYAKHGN IDVALGSYGE NPRGITDKMT
SADILRMAES LNTKVVIPFH HDIWSNFQAD PQEIRVLWEM KKDRLKYGFK PFIWQVGGKF
TWPLDKDNFR ---------- ------IPLS AWF
>311281262_Enterobacter_cloacae_SCF1
MSKVNSITRE SWILSTFPEW GSWLNEEIEQ ERVAPGTFAM WWLGCTGIWL KSEGNANLCV
DFWCGTGKQS HNPLMKKGHQ MQRMAGVEKL QPNLRTTPFV LDPFSIRQID AVLSTHDHND
HIDVNVAAAV MQVPFIGPQT CVDLWIGWGV PKERCIVVKP GDVVKIKDIE IHALDAFDRT
ALITLPMDER AVNYLFKTPG GTLYHSGDSH YSNYYAKHGN IDVALGSYGE NPRGITDKMT
SADILRMAES LNAKVVIPFH HDIWSNFQAD PQEIRVLWEM KKDRLKYGFK PFIWQVGGKF
TWPVDKDSFE YHYPRGFDDC FTIEPDLPFK SFL
>188588544_Clostridium_botulinum_E3_str._Alaska_E43
MSQVKNITRE SWILNTFPEW GTWLNEEIEQ EVVKPGTFSM WWLGCTGIWV KSEGNTSLCI
DFWCGSGKKT KNPYINPEHQ MARMCGGKKL QPNLRVAPFV LDPFGIKEID AVLSTHDHND
HIDVNVAAAV MQIPFIGPQA CVDKWMGWGV PKERCIVVKP GDTVKIKDIE IVALEAFDRT
ALITAPMDIK AVNYLIKTPG GNLYHSGDSH YSNYYAKHGN IDVALGSYGE NPRGITDKMT
SIDILRMAES LNTKVVIPFH HDIWSNFQAD TKEILELFDM RKDRLQYKFN PFIWQVGGKF
TFPIDNEKRE YHYPRGFDDC FDTEINLPYP SFL
>302336850_Spirochaeta_smaragdinae_DSM_11293
MSKIDTITRE SWILSTFPEW GTWLNEEIDE ENVRPGTFAM WWLGCTGIWV KSEGNTNICI
DLWTKSGKRT KNPLMKEQHQ HQRMIGCRKL QPNLRNVPCV IDPFAIRKVE AILATHDHGD
HIDENVAAAV LQVPFVGPQA CVDLWTSWGV PKERCRVVRP GDSLQIGDVQ IIVLDSFDRT
ELVTAPMDRL AVNYLIKTPG GTIYHSGDSH YSNYYAKHGN IDVALGSYGE NPRGMTDKMT
SVDILRMAES LRTKVVIPFH HDIWTNFQAD PMEILVLWNM RKDRLQYRFK PFIWQVGGKF
VYPDDKELLE YHYPRGFDDA FSIEPDLPFK SLL
>251779368_Clostridium_botulinum_E1_str._'BoNT_E_Beluga'
MSQVKNITRE SWILNTFPEW GTWLNEEIEQ EVVKPGTFSM WWLGCTGIWI KSEGNTSLCI
DFWCGSGKKT KNPYINPEHQ MARMCGGKKL QPNLRVAPFV LDPFGIKEID AVLSTHDHND
HIDVNVAAAV MQIPFIGPQA CVDKWMGWGV PKERCIVVKP GDTVKIKDIE IVALEAFDRT
ALITAPMDIK AVNYLIKTPG GNLYHSGDSH YSNYYAKHGN IDVALGSYGE NPRGITDKMT
SIDILRMAES LNTKVVIPFH HDIWSNFQAD TKEILELFDM RKDRLQYKFN PFIWQVGGKF
TFPIDNEKRE YHYPRGFDDC FATEINLPYP SFL
>218551462_Escherichia_fergusonii_ATCC_35469
MSKVKSITRE SWILSTFPEW GSWLNEEIEQ EQVAPGTFAM WWLGCTGIWL KSEGGTNVCV
DFWCGTGKQS HNPLMKAGHQ MQRMAGVKKL QPNLRTTPFV LDPFAIRQID AVLATHDHND
HIDVNVAAAV MQVPFIGPKT CVDLWIGWGV PKERCIVVKP GDVVKVKDIE IHALDAFDRT
ALITLPMDER AVNYLFKTPG GTLYHSGDSH YSNYYAKHGN IDVALGSYGE NPRGITDKMT
SADILRMAEA LNTKVVIPFH HDIWSNFQAD PQEIRVLWEM KKDRLKYGFK PFIWQVGGKF
TWPLDKDNFE YHYPRGFDDC FTIEPDLPFK SFL
>110808107_Shigella_flexneri_5_str._8401
---MKSITRE SWILSTFPEW GSWLNEEIEQ EQVAPGTFAM WWLGCTGIWL KSEGGTNVCV
DFWCGTGKQS HNPLMKQGHQ MQRMAGVKKL QPNLRTTPFV LDPFAIRQID AVLATHDHND
HIDVNVAAAV MQVPFIGPKT CVDLWIGWGV PKERCIVVKP GDVVKVKDIE IHALDAFDRT
ALITLPMDDR AVNYLFKTPG GSLYHSGDSH YSNYYAKHGN IDVALGSYGE NPRGITDKMT
SADMLRMGEA LNAKVVIPFH HDIWSNFQAD PQEIRVLWEI KKDRLKYGFK PFIWQVGDKF
TWPLDKDNFE YHYPRGFDDC FTIEPDLPFK SFL
>170682852_Escherichia_coli_SMS-3-5
MSKVKSITRE SWILSTFPEW GSWLNEEIEQ EQVAPGTFAM WWLGCTGIWL KSEGGTNVCV
DFWCGTGKQS HNPLMKQGHQ MQRMAGVKKL QPNLRTTPFV LDPFAIRQID AVLATHDHND
HIDVNVAAAV MQVPFIGPKT CVDLWIGWGV PKERCIVVKP GDVVKVKDIE IHALDAFDRT
ALITLPMDDR AVNYLFKTPG GTLYHSGDSH YSNYYAKHGN IDVALGSYGE NPRGITDKMT
SADILRMGEA LNAKVVIPFH HDIWSNFQAD PQEIRVLWEM KKDRLKYGFK PFIWQVGGKF
TWPLDKDNFE YHYPRGFDDC FTIEPDLPFK SFL
>237668726_Clostridium_butyricum_E4_str._BoNT_E_BL5262
MSQVEEITRE SWILNTFPEW GTWLNEEIEM EEVKKGTFAM WWLGCTGIWL KSEGGTNISI
DFWCGSGKKT KNPYINPQHQ MARMCGGKKL QPNLRVAPFV LDPFGIKNID AVLATHDHND
HIDVNVAAAV LKIPFVGPQA CVDKWIGWGV PSERCIVVKP GDTVQIKDIT IVALESFDRT
ALITEPMDIK AVNYLIKTPG GNLYHSGDSH YSNFYAKHGN IDVALGSYGE NPRGITDKMT
SVDILRMAEA LKTKVVIPFH HDIWSNFQAD TKEILELFDM RKDRLQYEFN PFIWQVGGKF
TFPDDSKKRE YHYPRGFDDC FTTDINIPYT SFL
>182419279_Clostridium_butyricum_5521
MSQVEEITRE SWILNTFPEW GTWLNEEIEM EEVKKGTFAM WWLGCTGIWL KSEGGTNISI
DFWCGSGKKT KNPYINPQHQ MARMCGGKKL QPNLRVAPFV LDPFGIKNID AVLATHDHND
HIDVNVAAAV LKIPFVGPQA CVDKWIGWGV PSERCIVVKP GDTVQIKDIT IVALESFDRT
ALITEPMDIK AVNYLIKTPG GNLYHSGDSH YSNFYAKHGN IDVALGSYGE NPRGITDKMT
SVDILRMAEA LKTKVVIPFH HDIWSNFQAD TKEILELFDM RKDRLQYEFN PFIWQVGGKF
TFPDDSKKRE YHYPRGFDDC FTTDINIPYT SFL
>187932596_Clostridium_botulinum_B_str._Eklund_17B
MSQVKNITRE SWILNTFPEW GTWLNEEIEQ EVIKPGTFSM WWLGCTGIWI KSEGNTNLCI
DFWCGSGKKT KNPYINPEHQ MARMCGGKKL QPNLRVAPFV LDPFGIKEID AVLSTHDHND
HIDVNVAAAV MQIPFIGPQA CVDKWIGWGV PKERCIVVKP GDTVKINDIE IVALEAFDRT
ALITAPMDIK AVNYLIKTPG GNLYHSGDSH YSNYYAKHGN IDVALGSYGE NPRGITDKMT
SIDILRMAES LNTKVVIPFH HDIWSNFQAD TKEILELFDM RKDRLQYKFN PFIWQVGGKF
TFPIDNEKRE YHYPRGFDDC FSTEINLPYP SFL
>62130459_Salmonella_enterica_subsp._enterica_serovar_Choleraesuis_str._SC-B67
MSKVQSITRE SWILSTFPEW GSWLNEEIEQ EQVAPGTFAM WWLGCTGIWL KSEGGTNVCV
DFWCGTGKQS HNPLMKTGHQ MQRMAGVKKL QPNLRTTPFV LDPFAIRQID AVLATHDHND
HIDVNVAAAV MQVPFIGPQT CVDLWVGWGV PKERCIVVKP GDVVKVKDIE IHALDAFDRT
ALITLPMDVR AVNYLFKTPG GNLYHSGDSH YSNYYAKHGN IDVALGSYGE NPRGITDKMT
SADILRMAES LNTKVVIPFH HDIWSNFQAD PQEIRVLWEM KKDRLKYGFK PFIWQVGGKF
TWPLDKDNFE YHYPRGFDDC FTIEPDLPFK SFL
>205355137_Salmonella_enterica_subsp._enterica_serovar_Gallinarum_str._287/91
MSKVQSITRE SWILSTFPEW GSWLNEEIEQ EQVAPGTFAM WWLGCTGIWL KSEGGTNVCV
DFWCGTGKQS HNPLMKTGHQ MQRMAGVKKL QPNLRTTPFV LDPFAIRQID AVLATHDHND
HIDVNVAAAV MQVPFIGPQT CVDLWVGWGV PKERCIVVKP GDVVKVKDIE IHALDAFDRT
ALITLPMDVR AVNYLFKTPG GNLYHSGDSH YSNYYAKHGN IDVALGSYGE NPRGITDKMT
STDILRMAES LNTKVVIPFH HDIWSNFQAD PQEIRVLWEM KKDRLKYGFK PFIWQVGGKF
TWPLDKDNFE YHYPRGFDDC FTIEPDLPFK SFL
>307558360_Escherichia_coli_H299
MSKVKSITRE SWILSTFPEW GSWLNEEIEQ EQVAPGTFAM WWLGCTGIWL KSEGGTNVCV
DFWCGTGKQS HNPFMKQGHQ MQRMAGVKKL QPNLRTTPFV LDPFAIRQID AVLATHDHND
HIDVNVAAAV MQVPFIGPKT CVDLWIGWGV PKERCIVVKP GDVVKVKDIE IHALDAFDRT
ALITLPMDDR AVNYLFKTPG GSLYHSGDSH YSNYYAKHGN IDVALGSYGE NPRGITDKMT
SADILRMGEA LNAKVVIPFH HDIWSNFQAD PQEIRVLWEM KKDRLKYGFK PFIWQVGGKF
TWPLDKDNFE YHYPRGFDDC FTIEPDLPFK SFL
>168245170_Salmonella_enterica_subsp._enterica_serovar_Heidelberg_str._SL486
MSKVQSITRE SWILSTFPEW GSWLNEEIEQ EQVAPGTFAM WWLGCTGIWL KSEGGTNVCV
DFWCGTGKQS HNPLMKTGHQ MQRMAGVKKL QPNLRTTPFV LDPFAIRQID AVLATHDHND
HIDVNVAAAV MQVPFIGPQT CVDLWVGWGV PKERCIVVKP GDVVKVKDIE IHALDAFDRT
ALITLPMDVR AVNYLFKTPG GNLYHSGDSH YSNYYAKHGN IDVALGSYGE NPRGITDKMT
SADILRMAES LNTKVVIPFH HDIWSNFQAD PQEIRVLWEM KKDRLKYGFK PFIWQVGGKF
TWPLDKDNFE YHYPRGFDDC FTIEPDLPFK SFL
>16763199_Salmonella_enterica_subsp._enterica_serovar_Typhi_str._CT18
MSKVQSITRE SWILSTFPEW GSWLNEEIEQ EQVAPGTFAM WWLGCTGIWL KSEGGTNVCV
DFWCGTGKQS HNPLMKTGHQ MQRMAGVKKL QPNLRTTPFV LDPFAIRQID AVLATHDHND
HIDVNVAAAV MQVPFIGPQT CVDLWVGWGV PKERCIVVKP GDVVKVKDIE IHALDAFDRT
ALITLPMDVR AVNYLFKTPG GNLYHSGDSH YSNYYAKHGN IDVALGSYGE NPRGITDKMT
SADILRMAES LNTKVVIPFH HDIWSNFQAD PQEIRVLWEM KKDRLKYGFK PFIWQVGGKF
TWPLDKDNFE YHYPRGFDDC FTIEPDLPFK SFL
>110644549_Escherichia_coli_536
MSKVKSITRE SWILSTFPEW GSWLNEEIEQ EQVAPGTFAM WWLGCTGIWL KSEGGANVCV
DFWCGTGKQS HNPFMKQGHQ MQRMAGVKKL QPNLRTTPFV LDPFAIRQID AVLATHDHND
HIDVNVAAAV MQVPFIGPKT CVDLWIGWGV PKERCIVVKP GDVVKVKDIE IHALDAFDRT
ALITLPMDDR AVNYLFKTPG GTLYHSGDSH YSNYYAKHGN IDVALGSYGE NPRGITDKMT
SADILRMGEA LNAKVVIPFH HDIWSNFQAD PQEIRVLWEM KKDRLKYGFK PFIWQVGGKF
TWPLDKDNFE YHYPRGFDDC FTIEPDLPFK SFL
>218561351_Escherichia_coli_S88
MSKVKSITRE SWILSTFPEW GSWLNEEIEQ EQVAPGTFAM WWLGCTGIWL KSEGGANVCV
DFWCGTGKQS HNPLMKQGHQ MQRMAGVKKL QPNLRTTPFV LDPFAIRQID AVLATHDHND
HIDVNVAAAV MQVPFIGPKT CVDLWIGWGV PKERCIVVKP GDVVKVKDIE IHALDAFDRT
ALITLPMDDR AVNYLFKTPG GTLYHSGDSH YSNYYAKHGN IDVALGSYGE NPRGITDKMT
SADILRMGEA LNAKVVIPFH HDIWSNFQAD PQEIRVLWEM KKDRLKYGFK PFIWQVGGKF
TWPLDKDNFE YHYPRGFDDC FTIEPDLPFK SFL
>194439543_Escherichia_coli_101-1
MSKVKSITRE SWILSTFPEW GSWLNEEIEQ EQVAPGTFAM WWLGCTGIWL KSEGGTNVCV
DFWCGTGKQS HNPLMKQGHQ MQRMAGVKKL QPNLRTTPFV LDPFAIRQVD AVLATHDHND
HIDVNVAAAV MQVPFIGPKT CVDLWIGWGV PKERCIVVKP GDVVKVKDIE IHALDAFDRT
ALITLPMDDR AVNYLFKTPG GSLYHSGDSH YSNYYAKHGN IDVALGSYGE NPRGITDKMT
SADMLRMGEA LNAKVVIPFH HDIWSNFQAD PQEIRVLWEM KKDRLKYGFK PFIWQVGGKF
TWPLDKDNFE YHYPRGFDDC FTIEPDLPFK SFL
>193066001_Escherichia_coli_E22
MSKVKSITRE SWILSTFPEW GSWLNEEIEQ EQVASGTFAM WWLGCTGIWL KSEGGTNVCV
DFWCGTGKQS HNPLMKQGHQ MQRMAGVKKL QPNLRTTPFV LDPFAIRQID AVLATHDHND
HIDVNVAAAV MQVPFIGPKT CVDLWIGWGV PKERCIVVKP GDVVKVKDIE IHALDAFDRT
ALITLPMDDR AVNYLFKTPG GSLYHSGDSH YSNYYAKHGN IDVALGSYGE NPRGITDKMT
SADMLRMGEA LNAKVVIPFH HDIWSNFQAD PQEIRVLWEM KKDRLKYGFK PFIWQVGGKF
TWPLDKDNFE YHYPRGFDDC FTIEPDLPFK SFL
>89110912_Escherichia_coli_str._K-12_substr._W3110
MSKVKSITRE SWILSTFPEW GSWLNEEIEQ EQVAPGTFAM WWLGCTGIWL KSEGGTNVCV
DFWCGTGKQS HNPLMKQGHQ MQRMAGVKKL QPNLRTTPFV LDPFAIRQID AVLATHDHND
HIDVNVAAAV MQVPFIGPKT CVDLWIGWGV PKERCIVVKP GDVVKVKDIE IHALDAFDRT
ALITLPMDDR AVNYLFKTPG GSLYHSGDSH YSNYYAKHGN IDVALGSYGE NPRGITDKMT
SADMLRMGEA LNAKVVIPFH HDIWSNFQAD PQEIRVLWEM KKDRLKYGFK PFIWQVGGKF
TWPLDKDNFE YHYPRGFDDC FTIEPDLPFK SFL
>296100955_Enterobacter_cloacae_subsp._cloacae_ATCC_13047
MSKVNTITRE SWILSTFPEW GSWLNEEIEQ EQVAPGTFAM WWLGCTGIWL KSEGGANICV
DFWCGTGKQS HNPLMKKGHQ MQRMAGVEKL QPNLRTTPFV LDPFAIRQID AVLSTHDHND
HIDVNVAAAV MQVPFIGPQT CVDLWIGWGV PKERCIVMKP GDVVKIKDIE IHALDAFDRT
ALITLPMDER AVNYLFKTPG GSLYHSGDSH YSNYYAKHGN IDVALGSYGE NPRGITDKMT
SADMLRMAEA LNTKVVIPFH HDIWSNFQAD PQEIRVLWEM KKDRLKYGFK PFIWQVGGKF
TWPLDKDNLE YHYPRGFDDC FTIEPDLPFK SFL
>295098339_Enterobacter_cloacae_subsp._cloacae_NCTC_9394
MSKVKTITRE SWILSTFPEW GSWLNEEIEQ EQVAPGTFAM WWLGCTGIWL KSEGGANICV
DFWCGTGKQS HNPLMKKGHQ MQRMAGVEKL QPNLRTTPFV LDPFAIRQID AVLSTHDHND
HIDVNVAAAV MQVPFIGPQT CVDLWIGWGV PKERCIVMKP GDVVKIKDIE IHALDAFDRT
ALITLPMDER AVNYLFKTPG GSLYHSGDSH YSNYYAKHGN IDVALGSYGE NPRGITDKMT
SADMLRMAEA LNTKVVIPFH HDIWSNFQAD PQEIRVLWEM KKDRLKYGFK PFIWQVGGKF
TWPLDKDNLE YHYPRGFDDC FTIEPDLPFK SFL
>307228898_Escherichia_coli_TA206
MSKVKSITRE SWILSTFPEW GSWLNEEIEQ EQVAPGTFAM WWLGCTGIWL KSEGGANVCV
DFWCGTGKQS HNPLMKQGHQ MQRMAGVKKL QPNLRTTPFV LDPFAIRQID AVLATHDHND
HIDVNVAAAV MQVPFIGPKT CVDLWIGWGV PKERCIVVKP GDVVKVKDIE IHALDAFDRT
ALITLPMDDR AVNYLFKTPG GTLYHSGDSH YSNYYAKHGN IDVALGSYGE NPRGITDKMT
SADILRMGEA LNAKVVIPFH HDIWSNFQAD PQEIRVLWEM KKDRLKYGFK PFIWQVGGKF
TWPLDKDNFE YHYQRGFDDC FTIEPDLPFK SFL
>260583788_Granulicatella_elegans_ATCC_700633
MANIKDVTKE SWILSTFPEW GTWLNEEIER EEVKPGTFAM WWLGCTGIWL KSEKNTNILC
DLWCGTGKRS HNGKMKTGHQ MQRMSGCQNL QPNLRTQPFV IDPFEVKNVD ALVVTHIHSD
HLDINTAAAV ANAKFVGPQE VVNTWLGWGV PAERTIVVHP GDSVKIKDIE IVALEAFDRT
ALVTAKMDEI AVNYLFKTSG GNLYHAGDSH YSNMFAKHGN IDVCLGAYGE NPRGITDKVT
SVDMLRMAES LNAKVVIPVH YDIWANFQAD PKEITEIWKF KKDRLEYKFK PFIWQVGGKY
TYPTDKDKLE FNFYRGFDDV FSVENDVPFP SFL
>307146934_Escherichia_coli_M605
MSKVKSITRE SWILSTFPEW GSWLNEEIEQ EQVAPGTFAM WWLGCTGIWL KSEGGANVCV
DFWCGTGKQS HNPLMKQGHQ MQRMAGVKKL QPNLRTTPFV LDPFAIRQID AVLATHDHND
HIDVNVAAAV MQVPFIGPKT CVDLWIGWGV PKERCIVVKP GDVVKVKDIE IHALDAFDRT
ALITLPMDDR AVNYLFKTPG GSLYHSGDSH YSNYYAKHGN IDVALGSYGE NPRGITDKMT
SADILRMGEA LNAKVVIPFH HDIWSNFQAD PQEIRVLWEM KKDRLKYGFK PFIWQVGGKF
TWPLDKDNFE YHYPRGFDDC FTIEPDLPFK SFL
>91207973_Shigella_flexneri
MSKVKSITRE SWILSTFPEW GSWLNEEIEQ EQVAPGTFAM WWLGCTGIWL KSEGGTNVCV
DFWCGTGKQS HNPLMKQGHQ MQRMAGVKKL QPNLRTTPFV LDPFAIRQID AVLATHDHND
HIDVNVAAAV MQVPFIGPKT CVDLWIGWGV PKERCIVVKP GDVVKVKDIE IHALDAFDRT
ALITLPMDDR AVNYLFKTPG GSLYHSGDSH YSNYYAKHGN IDVALGSYGE NPRGITDKMT
SADMLRMGEA LNAKVVIPFH HDIWSNFQAD PQEIRVLWEI KKDRLKYGFK PFIWQVGGKF
TWPLDKDNFE YHYPRGFDDC FTIEPDLPFK SFL
>259046734_Granulicatella_adiacens_ATCC_49175
MANIKDVTKE SWILSTFPEW GTWLNEEIER EEVKPGTFAM WWLGCTGIWL KSEKNTNILC
DLWCGTGKRS HNGKMKTGHQ MQRMSGCQNL QPNLRTQPFV IDPFEVKNVD ALVVTHIHSD
HLDINTAAAV ANAKFVGPQE VVNTWLGWGV PAERTIVVHP GDSVKIKDIE IVALEAFDRT
ALVTAKMDEI AVNYLFKTSG GNLYHAGDSH YSNMFAKHGN IDVCLGAYGE NPRGITDKVT
SVDMLRMAES LNAKVVIPVH YDIWANFQAD PKEITEIWKF KKDRLEYKFK PFIWQVGGKY
TYPTDKDKLE FNFYRGFDDV FSIDNDVPFP SFL
>269140631_Edwardsiella_tarda_EIB202
MSKLDDITRE SWILNTFPEW GTWLNEEIEQ ATVDPGSFAM WWLGCTGIWL KSEGGANLCI
DFWCGTGKRS HNPWMATGHQ MQRMAGVQKL QPNLRTSPFV LDPFAIREID AVLATHDHND
HIDINVAAAV LRVPFIGPQR CVDLWVSWGV PRDRCRVVVP GDTIRIKDTE IVALDAFDRT
ALITLPMDLR AVNYLFKTPA GSLYHSGDSH YSNYYAKHGN IDVALGSYGE NPRGITDKMT
SADILRMAEA LKAKVVIPFH HDIWSNFQAD PQEIRVLWQM KKDRLGYDFT PFIWQVGGKF
TWPQDQGRLE YHYPRGFDDC FTQEPDLPFK AFL
>301325956_Escherichia_coli_MS_78-1
MSKVKSITRE SWILSTFPEW GSWLNEEIEQ EQVAPGTFAM WWLGCTGIWL KSEGGTNVCV
DFWCGTGKQS HNPLMKQGHQ MQRMAGVKKL QPNLRTTPFV LDPFAIRQID AVLATHDHND
HIDVNVAAAV MQVPFIGPKT CVDLWIGWGV PKERCIVVKP GDVVKVKDIE IHALDAFDRT
ALITLPMDER AVNYLFKTPG GSLYHSGDSH YSNYYAKHGN IDVALGSYGE NPRGITDKMT
SADMLRMGEA LNAKVVIPFH HDIWSNFQAD PQEIRVLWEM KKDRLKYGFK PFIWQVGGKF
TWPLDKDNFE YHYPRGFDDC FTIEPDLPFK SFL
>26251087_Escherichia_coli_CFT073
MSKVKSITRE SWILSTFPEW GSWLNEEIEQ EQVAPGTFAM WWLGCTGIWL KSEGGANVCV
DFWCGTGKQS HNPLMKQGHQ MQRMAGVKKL QPNLRTTPFV LDPFAIRQID AVLATHDHND
HIDVNVAAAV MQVPFIGPKT CVDLWIGWGV PKERCIVVKP GDVVKVKDIE IHALDAFDRT
ALITLPMDDR AVNYLFKTPG GTLYHSGDSH YSNYYAKHGN IDVALGSYGE NPRGITDKMT
SADILRMGEA LNAKVVIPFH HDIWSNFQAD PQEIRVLWEM KKDRLKYGFK PFIWQVGGKF
TWPLDKDNFE YHYPRGFDDC FTIEPDLPFK SFL
>300940679_Escherichia_coli_MS_21-1
MSKVKSITRE SWILSTFPEW GSWLNEEIEQ EQVAPGTFAM WWLGCTGIWL KSEGGTNVCV
DFWCGTGKQS HNPLMKQGHQ MQRMAGVKKL QPNLRTTPFV LDPFAIRQID AVLATHDHND
HIDVNVAAAV MQVPFIGPKT CVDLWIGWGV PKERCIVVKP GDVVKVKDIE IHALDAFDRT
ALITLPMDDR AVNYLFKTPG GTLYHSGDSH YSNYYAKHGN IDVALGSYGE NPRGITDKMT
SADMLRMGEA LNAKVVIPFH HDIWSNFQAD PQEIRVLWEM KKDRLKYGFK PFIWQVGGKF
TWPLDKDNFE YHYPRGFDDC FTIEPDLPFK SFL
>170766945_Escherichia_albertii_TW07627
MSKVKSITRE SWILSTFPEW GSWLNEEIEQ ERVAPGTFAM WWLGCTGIWL KSEGGTNVCV
DFWCGTGKQS HNPLMKQGHQ MQRMAGVKKL QPNLRTTPFV LDPFAIRQID AVLATHDHND
HIDVNVAAAV MQVPFIGPKT CVDLWIGWGV PKERCIVVKP GDVVKVKDIE IHALDAFDRT
ALITLPMDDR AVNYLFKTPG GSLYHSGDSH YSNYYAKHGN IDVALGSYGE NPRGITDKMT
SADILRMAEA LNTKVVIPFH HDIWSNFQAD PQEIRVLWEM KKDRLKYGFK PFIWQVGGKF
TWPLDKDNLE YHYPRGFDDC FTIEPDLPFK SFL
>260450981_Escherichia_coli_DH1
MSKVKSITRE SWILSTFPEW GSWLNEEIEQ EQVAPGTFAM WWLGCTGIWL KSEGGTNVCV
DFWCGTGKQS HNPLMKQGHQ MQRMAGVKKL QPNLRTTPFV LDPFAIRQID AVLATHDHND
HIDVNVAAAV MQVPFIGPKT CVDLWIGWGV PKERCIVVKP GDVVKVKDIE IHALDAFDRT
ALITLPMDDR AVNYLFKTPG GSLYHSGDSH YSNYYAKHGN IDVALGSYGE NPRDITDKMT
SADMLRMGEA LNAKVVIPFH HDIWSNFQAD PQEIRVLWEM KKDRLKYGFK PFIWQVGGKF
TWPLDKDNFE YHYPRGFDDC FTIEPDLPFK SFL
>261342849_Enterobacter_cancerogenus_ATCC_35316
MSKVNTITRE SWILSTFPEW GCWLNEEIEQ EQVAPGTFAM WWLGCTGIWL KSEGGANICV
DFWCGTGKQS HNPLMKKGHQ MQRMAGVEKL QPNLRTTPFV LDPFAIRQID AVLSTHDHND
HIDVNVAAAV MQVPFIGPQT CVDLWIGWGV PKERCIVMKP GDVVKIKDTE IHALDAFDRT
ALITLPMDER AVNYLFKTPG GSLYHSGDSH YSNYYAKHGN IDVALGSYGE NPRGITDKMT
SADMLRMAEA LNTKVVIPFH HDIWSNFQAD PQEIRVLWEM KKDRLKYGFK PFIWQVGGKF
TWPLDKDNLE YHYPRGFDDC FTIEPDLPFK SFL
>238793216_Yersinia_intermedia_ATCC_29909
MSKIDEITRE SWILSTFPEW GTWLNEEIEQ EDVKLNTFTM WWLGCTGIWL KSEGNTNIAI
DFWCGTGKRT HNPHMNKQHQ MMRMGGVRKL QPNLRTSPFV LDPFGIKQID AVLATHDHAD
HIDVNVAAAV LQVKFIGPKA CVELWQRWGV PAERCVVAHV GDEIPVGDII IQVLDAFDRT
ALVTLPMDDR AVNYLVKTSG GNLYHSGDSH YSNYYAKHGN IDVALLSYGE NPRGVTDKMT
SSDILRAGES LNTKVVIPFH HDIWANFQSD PREIEVLWNM KKERLGYRFS PFFWQVGGKY
TFPTDQNKRH YQHPRGFDDI FIDEPELPYK SFL
>188495101_Escherichia_coli_53638
MSKVKSITRE SWILSTFPEW GSWLNEEIEQ EQVAPGTFAM WWLGCTGIWL KSEGGTNVCV
DFWCGTGKQS HNPLMKQGHQ MQRMAGVKKL QPNLRTTPFV LDPFAIRQVD AVLATHDHND
HIDVNVAAAV MQVPFIGPKT CVDLWIGWGV PKERCIVVKP GDVVKVKDIE IHAIDAFDRT
ALITLPMDDR AVNYLFKTPG GSLYHSGDSH YSNYYAKHGN IDVALGSYGE NPRGITDKMT
SADMLRMGEA LNAKVVIPFH HDIWSNFQAD PQEIRVLWEM KKDRLKYGFK PFIWQVGGKF
TWPLDKDNFE YHYPRGFDDC FTIEPDLPFK SFL
>187730696_Shigella_boydii_CDC_3083-94
MSKVKSITRE SWILSTFPEW GSWLNEEIEQ EQVAPGTFAM WWLGCTGIWL KSEGGTNVCV
DFWCGTGKQS HNPLMKQGHQ MQRMAGVKKL QPNLRTTPFV LDPFAIRQID AVLATHDHND
HIDVNVAAAV MQVPFIGPKT CVDLWIGWGV PKERCIVVKP GDVVKVKDIE IHALDAFDRT
ALITLPMDDR AVNYLFKTPG GSLYHSGDSH YSNYYAKHGN IDVALGSYGE NPRGITDKMT
SADMLRMGEA LNAKVVIPFH HDIWSNFQAA PQEIRVLWEM KKDRLKYGFK PFIWQVGGKF
TWPLDKDNLE YHYPRGFDDC FTIEPDLPFK SFL
>309776791_Erysipelotrichaceae_bacterium_3_1_53
MSQVDEITRE SWILGAFPEW GTWLNEEIDE EIVEKGTFAM WWIGCTGLWI KTENNTNISI
DLWFGNGKRT KTKEMAKFHQ MRNMTGGRMT QPNLRAAPIV YDPFAVTQVD AVLSTHYHND
HIDPFYAAAV LKVPFIGPLK SVEKWLSYGV PKERCQVVKP GDVVKIKDTE IIVVDSFDRT
CLVTNDMDEK AVNYIIKTPA GSVYHSGDSH YSTYYAKHGK IDVALGSYGE NPAGNQDKMT
SVDILRMAEA LNCKVVIPFH YDVWTNFKAD PQEINMLYEY KKDVLDYKFH PFIWDVGGKY
VWPTDQNKRQ FHYRRGFEDC FTDEPNVPFR SIL
>157147841_Citrobacter_koseri_ATCC_BAA-895
MSKVKSITRE SWILSTFPEW GSWLNEEIEQ EQVAPGTFAM WWLGCTGIWL KSEGGTNVCV
DFWCGTGKQS HNPLMKTGHQ MQRMAGVKKL QPNLRTTPFV LDPFAIRQID AVLATHDHND
HIDVNVAAAV MQVPFIGPQT CVDLWIGWGV PKERCIVVKP GDVVKVKDIE IHALDAFDRT
ALITLPMDAR AVNYLFKTPG GTLYHSGDSH YSNYYAKHGN IDVALGSYGE NPRGITDKMT
SADMLRMAEA LNTKVVIPFH HDIWSNFQAD PQEIRVLWEM KKDRLKYGFK PFIWQVGGKF
TWPLDKDNFE YHYPRGFDDC FTMEPDLPFK SFL
>291085977_Citrobacter_youngae_ATCC_29220
MSKVKSITRE SWILSTFPEW GSWLNEEIEQ EQVAPGTFAM WWLGCTGIWL KSEGGTNVCV
DFWCGTGKQS HNPLMKTGHQ MQRMAGVKKL QPNLRTTPFV LDPFAIRQID AVLATHDHND
HIDVNVAAAV MQVPFIGPQT CVDLWVGWGV PKERCIVVKP GDVVKVKDIE IHALDAFDRT
ALITLPMDAR AVNYLFKTPG GTLYHSGDSH YSNYYAKHGN IDVALGSYGE NPRGITDKMT
SSDMLRMAEA LNTKVVIPFH HDIWSNFQAD PQEIRVLWEM KKDRLKYGFK PFIWQVGGKF
TWPLDKDNFE YHYPRGFDDC FTIEPDLPFK SFL
>237729120_Citrobacter_sp_30_2
MSKVKSITRE SWILSTFPEW GSWLNEEIEQ EQVAPGTFAM WWLGCTGIWL KSEGGTNVCV
DFWCGTGKQS HNPLMKTGHQ MQRMAGVKKL QPNLRTTPFV LDPFAIRQID AVLATHDHND
HIDVNVAAAV MQVPFIGPQT CVDLWIGWGV PKERCIVVKP GDVVKVKDIE IHALDAFDRT
ALITLPMDAR AVNYLFKTPG GTLYHSGDSH YSNYYAKHGN IDVALGSYGE NPRGITDKMT
SSDMLRMAEA LNTKVVIPFH HDIWSNFQAD PQEIRVLWEM KKDRLKYGFK PFIWQVGGKF
TWPLDKDNFE YHYPRGFDDC FTIEPDLPFK SFL
>254037212_Escherichia_sp_1_1_43
MSKVKSITRE SWILSTFPEW GSWLNEEIEQ EQVAPGTFAM WWLGCTGIWL KSEGGTNVCV
DFWCGTGKQS HNPLMKQGHQ MQRMAGVKKL QPNLRTTPFV LDPFAIRQVD AVLATHDHND
HIDVNVAAAV MQVPFIGPKT CVDLWIGWGV PKERCIVVKP GDVVKVKDIE IHALDAFDRT
ALITLPMDDR AVNYLFKTPG GSLYHSGDSH YSNYYAKHGN IDVALGSYGE NPRGITDKMT
SADMLRMGEA LNAKVVIPFH HDIWSNFQAD PQEIRVLWEM KKDRLKYGFK PFIWQVGGKF
TWPLDKDNFE YHYPRGFDDC FTIEPDLPFK SFL
>283768366_Bulleidia_extructa_W1219
MPKVDEITRE SWILGAFPEW GTWLNEEIDN TVVAPGTFSM WWLGCVGVWF KTENDTNIAI
DLWFGNGKRT QVSSMAPYHQ MRNMMGVENL QPNLRAAPIV YDPFGVTKCD AVLATHYHND
HIDPFFAAAV LKVPFIGPEE CVKKWLGWGV PKDRCRVVKP GDVITIKDTK IHVLESYDRT
CLVTTEMDQK AVNYIIEMPA GTVYHTGDSH YSICYADIGK IDIAFGAYGE NPVGCQDKMT
SVDMCRMGEA TKAKVIIPLH HDVWTNMKAD PEEIMLVYNF KKDVLKYQFH PFIWDVGGKY
TWPLDKDLLK FHYRRGFEDC FTKKRNVPFP SIL
>15804781_Escherichia_coli_O157:H7_EDL933
MSKVKSITRE SWILSTFPEW GSWLNEEIEQ EQVAPGTFAM WWLGCTGIWL KSEGGTNVCV
DFWCGTGKQS HNPLMKQGHQ MQRMAGVKKL QPNLRTTPFV LDPFAIRQID AVLATHDHND
HIDVNVAAAV MQVPFIGPKT CVDLWIGWGV PKERCIVVKP GDVVKVKDIE IHALDAFDRT
ALITLPMDDR AVNYLFKTPG GSLYHSGDSH YSNYYAKHGN IDVALGSYGE NPRGITDKMT
SADMLRMGEA LNAKVVIPFH HDIWSNFQAD PQEIRVLWEM KKDRLKYGFK PFIWQVGGKF
TWPLDKDNFE YHYPRGFDDC FTIEPDLPFK SFL
>24115547_Shigella_flexneri_2a_str._301
MSKVKSITRE SWILSTFPEW GSWLNEEIEQ EQVAPGTFAM WWLGCTGIWL KSEGGTNVCV
DFWCGTGKQS HNPLMKQGHQ MQRMAGVKKL QPNLRTTPFV LDPFAIRQID AVLATHDHND
HIDVNVAAAV MQVPFIGPKT CVDLWIGWGV PKERCIVVKP GDVVKVKDIE IHALDAFDRT
ALITLPMDDR AVNYLFKTPG GSLYHSGDSH YSNYYAKHGN IDVALGSYGE NPRGITDKMT
SADMLRMGEA LNAKVVIPFH HDIWSNFQAD PQEIRVLWEI KKDRLKYGFK PFIWQVGGKF
TWPLDKDNFE YHYPRGFDDC FTIEPDLPFK SFL
>167772710_Anaerotruncus_colihominis_DSM_17241
MGKVDEVTRE SWILSTFPEW GTWLNEEIDE EQVEKGTFAM WWLGCTGVWI KTEKATNICV
DVWCGTGKRT RKKRIDPQHQ MARMSGGKKL QPNLRAVPAV FDPFAITSVD AVLSTHDHND
HMDINVCAAV LKVPFIGPRA VVDKLVGWGV PASRCVVVKP GDTLTVGDLR VTAVESFDRT
ALITAPMDKK AVNYVIETPA GTIYHSGDSH YSNYYAKHGN IDVAFGSFGE NPRGITDKMT
ASDILRMAEA LRARVVIPLH HDIWTNFQAD PMEILDLYDR KKDLLQYAFT PFIWQVGGKF
IWPGDAGKRR YHYPRGFDDC FTVPINIPYN SFL
>152973057_Klebsiella_pneumoniae_subsp._pneumoniae_MGH_78578
MSKVQTITRE SWILNTFPEW GSWLNEEIEQ EQVAPGTFAM WWLGCTGIWL KSEGGANVCV
DFWCGTGKQS HNPLMKTGHQ MQRMAGVKKL QPNLRTTPFV LDPFAIRQID AVLATHDHND
HIDVNVAAAV MQVPFIGPKT CVDLWIGWGV PKARCIVMKP GDVVKIKDIE IHALDAFDRT
ALITLPMDQR AVNYLFKTPG GNLYHSGDSH YSNYYAKHGN IDVALGSYGE NPRGITDKMT
SADILRMAES LNAKVVIPFH HDIWSNFQAD PQEIRVLWEM KKDRLKYGFK PFIWQVGGKF
TWPLDKDNFE YHYPRGFDDC FTIEPDLPFK SFL
>288937514_Klebsiella_variicola_At-22
MSKVQTITRE SWILNTFPEW GSWLNEEIEQ EQVAPGTFAM WWLGCTGIWL KSEGGANVCV
DFWCGTGKQS HNPLMKTGHQ MQRMAGVKKL QPNLRTTPFV LDPFAIRQID AVLATHDHND
HIDVNVAAAV MQVPFIGPKT CVDLWIGWGV PKARCIVMKP GDVVKIKDIE IHALDAFDRT
ALITLPMDQR AVNYLFKTPG GNLYHSGDSH YSNYYAKHGN IDVALGSYGE NPRGITDKMT
SADILRMAES LNAKVVIPFH HDIWSNFQAD PQEIRVLWEM KKDRLKYGFK PFIWQVGGKF
TWPLDKDNFE YHYPRGFDDC FTIEPDLPFK SFL
>224586221_Salmonella_enterica_subsp._enterica_serovar_Paratyphi_C_strain_RKS4594
MSKVQSITRE SWILSTFPEW GSWLNEEIEQ EQVAPGTFAM WWLGCTGIWL KSEGGTNVCV
DFWCGTGKQS HNPLMKTGHQ MQRMAGVKKL QPNLRTTPFV LDPFAIRQID AVLATHDHND
HIDVNVAAAV MQVPFIGPQI CVDLWVGWGV PKERCIVVKP GDVVKVKDIE IHALDAFDRT
ALITLPMDVR AVNYLFKTPG GNLYHSGDSH YSNYYAKHGN IDVALGSYGE NPRGITDKMT
SADILRMAES LNTKVVIPFH HDIWSNFQAD PQEIRVLWEM KKDRLKYGFK PFIWQVGGKF
TWPLDKDNFE YHYPRGFDDC FTIEPDLPFK SFL
>206578410_Klebsiella_pneumoniae_342
MSKVQTITRE SWILNTFPEW GSWLNEEIEQ EQVAPGTFAM WWLGCTGIWL KSEGGANVCV
DFWCGTGKQS HNPLMKTGHQ MQRMAGVKKL QPNLRTTPFV LDPFAIRQID AVLATHDHND
HIDVNVAAAV MQVPFIGPKT CVDLWIGWGV PKARCIVMKP GDVVKIKDIE IHALDAFDRT
ALITLPMDQR AVNYLFKTPG GNLYHSGDSH YSNYYAKHGN IDVALGSYGE NPRGITDKMT
SADILRMAES LNAKVVIPFH HDIWSNFQAD PQEIRVLWEM KKDRLKYSFK PFIWQVGGKF
TWPLDKDNFE YHYPRGFDDC FTIEPDLPFK SFL
>91207972_Shigella_dysenteriae_Sd197
MSKVKSITRE SWILSTFPEW GSWLNEEIEQ EQVAPGTFAM WWLGCTGIWL KSEGGTNVCV
DFWCDTGKQS HNPLMKQGHQ MQRMAGVKKL QPNLRTNPFV LDPFAIRQID AVLANHDHND
HIDVNVAAAV MQVPFIGPKT CVDLWIGWGV PKERCIVVKP GDVVKVKDIE IHALDAFDRT
ALITLPMDDR AVNYLFKTPG GSLYHSGDSH YSNYYAKHGN IDVALGSYGE NPRGITDKMT
SADMLRMGEA LNAKVVIPFH HDIWSNFQAD PQEIRVLWEM KKDRLKYGFK PFIWQVGGKF
TWPLDKDNFE YHYPRGFDDC FTIEPDLPFK SFL
>238921505_Edwardsiella_ictaluri_93-146
MSKLDGITRE SWILNTFPEW GTWLNEEIEQ TTVDPGSFAM WWLGCTGIWL KSAGGANLCV
DFWCGTGKRS HNPWMAAGHQ MQRMAGVRKL QPNLRTSPFV LDPFAIREID VLLATHDHND
HIDINVAAAV LRVPFIGPQR CVDLWVSWGV PRDRCRVVVP GDTIRIKDTE IVALDAFDRT
ALITLPMDLR AVNYLFKTPA GSLYHSGDSH YSNYYAKHGN IDVALGSYGE NPRGITDKMT
SADILRMAEA LKVKVVIPFH HDIWSNFQAD PQEIRVLWQM KKDRLGYGFT PFIWQVGGKF
TWPQDQGRLE YHYPRGFDDC FTREPDLPFK AFL
>161505118_Salmonella_enterica_subsp._arizonae_serovar_62:z4,z23:--_str._RSK2980
MSKVQSITRE SWILSTFPEW GSWLNEEIEQ EQVAPGTFAM WWLGCTGIWL KSEGGTNVCV
DFWCGTGKQS HNPLMKTGHQ MQRMAGVKKL QPNLRTTPFV LDPFAIRQVD AILATHDHND
HIDVNVAAAV MQVPFIGPQT CVDLWVGWGV PKERCIVIKP GDVVKVKDIE IHALDAFDRT
ALITLPMDVR AVNYLFKTPG GSLYHSGDSH YSNYYAKHGN IDVALGSYGE NPRGITDKMT
SADILRMAES LNTKVVIPFH HDIWSNFQAD PQEIRVLWEM KKDRLKYGFK PFIWQVGGKF
TWPLDKDNFE YHYPRGFDDC FTIEPDLPFK SFL
>237809800_Tolumonas_auensis_DSM_9187
MSKIDEITRE SWILSTFPEW GTWLNEEIAQ EKVAPNTFAM WWLGCTGIWL KSAGNTNISI
DFWCGTGKRS HNPLMNKQHQ MMRMGGVRNL QPNLRTSPFV LDPFGIKDID AVLATHDHAD
HIDINVAASV LQVKFIGPQA CVDLWTKWGV PAERCIVAKV GDEIPVGDIT IKVLDAFDRT
ALVTLPMDQR AVNYLVQTSG GNLYHSGDSH YSNYYAKHGN IDVALLSYGE NPRGVTDKMT
SSDILRAGES LKTNVVIPFH HDIWANFQSD PREIEVLWNM KKERLNYGFR PFFWQVGGKY
TYPTDQAKLH YQHPRGFDDI FIDDPELPYK SFL
>257415739_Enterococcus_faecalis_ARO1/DG
NKSIHEITKE SWLKATFPEW GTYLNEEINQ TNVLQGTVAL WWLGCTGIWL KTHENTNILC
DLWCGTGKQT HNGLMKNGHQ MMRMSGCQKM QPNLRTQPFV IDPFEIKEVD ALVVTHIHSD
HLDIHTAAAV HQALFIGPKE VVKTWQRWGV PAEKTRVIEP GQEIKVNDVN VVALEAFDRT
ALITSDMNEL AVNYLFETSG GTVYHAGDSH YSNLFAKHGN IDVCLGAYGE NPRGITDKIT
SVDMLRMAES LNAKVVIPVH YDIWSNFMAD PKEIMEIWKF KKDRLHYQFK PYIWQVGGKF
VYPNDKDNLE FNFDRGFDDV FVKENDTPFP SFL
>229550381_Enterococcus_faecalis_ATCC_29200
SKSIHEITKE SWLKATFPEW GTYLNEEINQ TNVLQGTVAL WWLGCTGIWL KTHENTNILC
DLWCGTGKQT HNGLMKNGHQ MMRMSGCQKM QPNLRTQPFV IDPFEIKEVD ALVVTHIHSD
HLDIHTAAAV HQALFIGPKE VVKTWQRWGV PSEKTRVIEP GQEIKVNDVN VLALEAFDRT
ALITSDMNEL AVNYLFETSG GTVYHAGDSH YSNLFAKHGN IDVCLGAYGE NPRGITDKIT
SVDMLRMAES LNAKVVIPVH YDIWSNFMAD PKEIMEIWKF KKNRLHYQFK PYIWQVGGKF
VYPDDKDNLE FNFDRGFDDV FVKENDTPFP SFL
>256965474_Enterococcus_faecalis_HIP11704
NKSIHEITKE SWLKATFPEW GTYLNEEINQ TNVLQGTVAL WWLGCTGIWL KTHENTNILC
DLWCGTGKQT HNGLMKNGHQ MMRMSGCQKM QPNLRTQPFV IDPFEIKEVD ALVVTHIHSD
HLDIHTAAAV HQALFIGPKE VVKTWQRWGV PAEKTRVIEP GQEIKVNDVN VVALEAFDRT
ALITSDMNEL AVNYLFETSG GTVYHAGDSH YSNLFAKHGN IDVCLGAYGE NPRGITDKIT
SVDMLRMAES LNAKVVIPVH YDIWSNFMAD PKEIMEIWKF KKDRLHYQFK PYIWQVGGKF
VYPDDKDNLE FNFDRGFDDV FVKENDTPFP SFL
>256762133_Enterococcus_faecalis_T3
NKSIHEITKE SWLKATFPEW GTYLNEEINQ TNVLQGTVAL WWLGCTGIWL KTHENTNILC
DLWCGTGKQT HNGLMKNGHQ MMRMSGCQKM QPNLRTQPFV IDPFEIKEVD ALVVTHIHSD
HLDIHTAAAV HQALFIGPNE VVKTWQRWGV PAEKTRVIEP GQEIKVNDVN VVALEAFDRT
ALITSDMNEL AVNYLFETSG GTVYHAGDSH YSNLFAKHGN IDVCLGAYGE NPRGITDKIT
SVDMLRMAES LNAKVVIPVH YDIWSNFMAD PKEIMEIWKF KKDRLHYQFK PYIWQVGGKF
VYPDDKDNLE FNFDRGFDDV FVKENDTPFP SFL
>257089537_Enterococcus_faecalis_CH188
NKSIHEITKE SWLKATFPEW GTYLNEEINQ TNVLQGTVAL WWLGCTGIWL KTHENTNILC
DLWCGTGKQT HNGLMKNGHQ MMRMSGCQKM QPNLRTQPFV IDPFEIKEVD ALVVTHIHSD
HLDIHTAAAV HQALFIGPKE VVKTWQRWGV PAEKTRVIEP GQEIKVNDVN VVALEAFDRT
ALITSDMNEL AVNYLFETSG GTVYHAGDSH YSNLFAKHGN IDVCLGAYGE NPRGITDKIT
SVDMLRMAES LNAKVVIPVH YDIWSNFMAD PKEIMEIWKF KKDRLHYQFK PYIWQVGGKF
VYPDDKDNLE FNFDRGFDDV FVKENDIPFP SFL
>82546566_Shigella_boydii_Sb227
MSKVKSITRE SWILSTFPEW GSWLNEEIEQ EQVAPGTFAM WWLGCTGIWL KSEGGTNVCV
DFWCGTGKQS HNPLMKQGHQ MQRMAGVKKL QPNLRTPPFV LDPFAIRQID AVLATHDHND
HIDVNVAAAV MQVPFIGPKT CVDLWIGWGV PKERCIVVKP GDVVKVKDIE IHALDAFDRT
ALITLPMDDR AVNYLFKTPG GSLYHSGDSH YSNYYAKHGN IDVALGSYGE NPRGITDKMT
SADMLRMGEA LNAKVVIPFH HDIWSNFQAA PQEIRVQWEM KKDRLKYGFK PFIWQVGGKF
TWPLDKDNFE YHYPRGFDDC FTIEPDLPFK SFL
>255976195_Enterococcus_faecalis_T2
SKSIHEITKE SWLKATFPEW GTYLNEEINQ TNVLQGTVAL WWLGCTGIWL KTHENTNILC
DLWCGTGKQT HNGLMKNGHQ MMRMSGCQKM QPNLRTQPFV IDPFEIKEVD ALVVTHIHSD
HLDIHTAAAV HQALFIGPKE VVKTWQRWGV PAEKTRVIEP GQEIKVNDVN VVALEAFDRT
ALITSDMNEL AVNYLFETSG GTVYHAGDSH YSNLFAKHGN IDVCLGAYGE NPRGITDKIT
SVDMLRMAES LNAKVVIPVH YDIWSNFMAD PKEIMEIWKF KKDRLHYQFK PYIWQVGGKF
VYPDDKDNLE FNFDRGFDDV FVKENDTPFP SFL
>227518380_Enterococcus_faecalis_TX0104
SKSIHEITKE SWLKATFPEW GTYLNEEINQ TTVLQGTVAL WWLGCTGIWL KTHENTNILC
DLWCGTGKQT HNGLMKNGHQ MMRMSGCQKM QPNLRTQPFV IDPFEIKEVD ALVVTHIHSD
HLDIHTAAAV HQALFIGPKE VVKTWQHWGV PAEKTRVIEP GQEIKVNDVN VVALEAFDRT
ALITSDMNEL AVNYLFETSG GTVYHAGDSH YSNLFAKHGN IDVCLGAYGE NPRGITDKIT
SVDMLRMAES LNAKVVIPVH YDIWSNFMAD PKEIMEIWKF KKDRLHYQFK PYIWQVGGKF
VYPDDKDNLE FNFDRGFDDV FVKENDTPFP SFL
>29375701_Enterococcus_faecalis_V583
SKSIHEITKE SWLKATFPEW GTYLNEEINQ TTVLQGTVAL WWLGCTGIWL KTHENTNILC
DLWCGTGKQT HNGLMKNGHQ MMRMSGCQKM QPNLRTQPFV IDPFEIKEVD ALVVTHIHSD
HLDIHTAAAV HQALFIGPKE VVKTWQRWGV PAEKTRVIEP GQEIKVNDVN VVALEAFDRT
ALITSDMNEL AVNYLFETSG GTVYHAGDSH YSNLFAKHGN IDVCLGAYGE NPRGITDKIT
SVDMLRMAES LNAKVVIPVH YDIWSNFMAD PKEIMEIWKF KKDRLHYQFK PYIWQVGGKF
VYPDDKDNLE FNFDRGFDDV FVKENDTPFP SFL
>242237579_Dickeya_dadantii_Ech703
MSKIDEITRE SWILSTFPEW GTWLNEEIEQ EQVAPGTFAM WWLGCTGIWL KSAGDTNISI
DFWCGTGKKT HNPFMKQQHQ MMRMGGVRKL QPNLRTSPFV LDPFGIKKID AVLATHDHAD
HIDVNVAAAV LQVKFIGPQA CVDLWTRWGV PAERCIVARV GDEIPVGDIT IKVLDAFDRT
ALVTLPMDDR AVNYLVKTTG GNLYHSGDSH YSNYFARHGN VDVALLSYGE NPRGVTDKMT
ASDILRAGES LNAQVVIPFH HDIWANFQSD PREIEVLWQM KKGRLNYGFR PFFWQVGGKY
TFPTDQTKMH YQHPRGFDDI FIDEPELPYK SFL
>229546196_Enterococcus_faecalis_TX1322
SKSIHEITKE SWLKATFPEW GTYLNEEINQ TTVLQGTVAL WWLGCTGIWL KTHENTNILC
DLWCGTGKQT HNGLMKNGHQ MMRMSGCQKM QPNLRTQPFV IDPFEIKEVD ALVVTHIHSD
HLDIHTAAAV HQALFIGPKE VVKTWQRWGV PAEKTRVIEP GQEIKVNDVN VVALEAFDRT
ALITSDMNEL AVNYLFETSG GTVYHAGDSH YSNLFAKHGN IDVCLGAYGE NPRGITDKIT
SVDMLRMAES LNAKVVIPVH YDIWSNFMAD PKEIMEIWKF KKDRLHYQFK PYIWQVGGKF
VYPDDKDNLE FNFDRGFDDV FVKENDTPFP SFL
>254363139_Mannheimia_haemolytica_PHL213
---------E SWILSTFPEW GTWLNEEIEE EVVPEGNFAM WWLGCVGVWI KTPAGANICM
DLWCGRGKST KVKDMVRGHQ MANMAGVRKL QPNLRAQPMV LDPFAINEVD FILASHYHSD
HIDVNVAAAI CNVKFVGPWH CAELWKKWGV PEERIIVVKP GDVVKLKDVE IHALDSFDRT
CLVTLPMGRK AVNYVFKTPG GTIYHGADSH YSIQFAKHGK IDVALNNYGE NPVGIADKMT
SVDLLRMAEC LRCKVIIPVH HDIWTNFMAS TQEIIDLWRM RKDRLQYQFH PFIWEVGGKY
VYPRDKDLIE YHHPRGFDDC FEQEPNIQFK SML
>261346715_Providencia_rustigianii_DSM_4541
MSKVNEITRE SWILSTFPEW GTWLNEEIEK TVVEPNTFSM WWLGCTGIWL KSEGNTNISI
DFWCGTGKKT QNPLMNQQHQ MMRMGGVEAL QPNLRTSIFP LDPFAIKNVD AILASHDHAD
HIDVNVAAAV LQVKFIGPQA CVNLWTGWGV PEDRCIVAKV GDVIEVGDMK IRVLDSFDRT
ALVTLPMDER AVNYLIETTG GSVYHSGDSH YSNYYAAHGN IDVALLSFGE NPRGVTDKMT
SSDILRAAES LDCTTVIPFH HDIWANFQND PREIEVLWNM KKERLQYKFA PFFWQVGGKY
TYPTDKGRMH YQHFRGFQDI FKNEPELPYK AFL
>154505032_Ruminococcus_gnavus_ATCC_29149
MSKIDEITRE NWIMSTFPEW GTWLNEEIEN EEVKPGTVAM WWLGCTGMWF KTPGGCNITV
DLWCGNGKRS HDGKMKVGHQ MANMCGARAM QPNLRAVPFV IDPFAIKGVD AVLATHYHQD
HMSAEYAAHV IKVPFIGPKK SVELWEKWGV PADRCITVRP GDSIKIKDIE IIALDSFDRT
CIVTTDMDDK AVNYLIKTPG GNIYHSGDSH YSIYFAKHGK IDVAFGSYGE NPVGMQDKMT
SVDILRMAEA LRCKVVVPIH YDVWTNFMAD VNEINVLYHM KKDRLGYEFH PFVWEVGGKY
VYPTDKEKRA YHHRRGFEDC FEAPQNIPFR SLL
>251787936_Dickeya_zeae_Ech1591
MSKIDEITRE SWILSTFPEW GTWLNEEIEQ EEVKQDTFAM WWLGCTGIWL KSAGNTHISI
DFWCGTGKKT HNPYMNKQHQ MMRMGGVRKL QPNLRTSPFV LDPFGIKQID AVLATHDHAD
HIDVNVAAAV LKVKFIGPKA CVELWQRWGV PAERCIVARV GDEIPVGDIV IQVLDAFDRT
ALVTLPMDDR AVNYLVKTSG GNLYHSGDSH YSNYYAKHGN IDVALLSYGE NPRGVTDKMT
SSDILRAGES LNAQVVIPFH HDIWANFQSD PREIEVLWNM KKDRLGYDFR PFFWQVGGKY
TFPTDKNTLH YQHPRGFDDI FVDEPELPYK SFL
>257085614_Enterococcus_faecalis_Fly1
SKSIHEITKE SWLKATFPEW GTYLNEEINQ TNVLQGTVAL WWLGCTGIWL KTHENTNILC
DLWCGTGKQT HNGLMKNGHQ MMRMSGCQKM QPNLRTQPFV IDPFEIKEVD ALVVTHIHSD
HLDIHTAAAV HQALFIGPKE VVKTWQRWGV PAEKTRVIEP GQEIKVNDVN VVALEAFDRT
ALITSDMNEL AVNYLFETSG GTVYHAGDSH YSNLFAKHGN IDVCLGAYGE NPRGITDKIT
SVDMLRMAES LNAKVVIPVH YDIWSNFMAD PKEIMEIWKF KKDRLHYQFK PYIWQVGGKF
VYPDDKDNLE FNFDRGFNDV FVKENDTPFP SFL
>256962279_Enterococcus_faecalis_Merz96
SKSIHEITKE SWLKATFPEW GTYLNEEINQ TTVLQGTVAL WWLGCTGIWL KTHENTNILC
DLWCGTGKQT HNGLMKNGHQ MMRMSGCQKM QPNLRTQPFV IDPFEIKEVD ALVVTHIHSD
HLDIHTAAAV HQALFIGPKE VVKTWQRWGV PAEKTRVIEP GQEIKVNDVN VVALEAFDRT
ALITSDMNEL AVNYLFETSG GTVYHAGDSH YSNLFAKHGN IDVCLGAYGE NPRGITDKIT
SVDMLRMAES LNAKVVIPVH YDIWSNFMAD PKEIMEIWKF KKDRLHYQFK PYIWQVGGKF
VYPDDKDNLE FNFDRGFNDV FVKENDTPFP SFL
>311293279_Enterococcus_faecalis_TX0470
SKSIHEITKE SWLKATFPEW GTYLNEEINQ TNVIQGTVAL WWLGCTGIWL KTHENTNILC
DLWCGTGKQT HKGLMKNGHQ MMRMSGCQKM QPNLRTQPFV IDPFEIKEVD ALVVTHIHSD
HLDIHTAAAV HQALFIGPKE VVKTWQRWGV PAEKTRVIEP GQEIKVNDVN VVALEAFDRT
ALITSDMNEL AVNYLFETSG GTVYHAGDSH YSNLFAKHGN IDVCLGAYGE NPRGITDKIT
SVDMLRMAES LNAKVVIPVH YDIWSNFMAD PKEIMEIWKF KKDRLHYQFK PYIWQVGGKF
VYPDDKDNLE FNFDRGFDDV FVKENDTPFP SFL
>256618709_Enterococcus_faecalis_ATCC_4200
NKSIHEITKE SWLKATFPEW GTYLNEEINQ TNVLQGTVAL WWLGCTGIWL KTHENTNILC
DLWCGTGKQT HNGLMKNGHQ MMRMSGCQKM QPNLRTQPFV IDPFEIKEVD ALVVTHIHSD
HLDIHTAAAV HQALFIGPKE VVKTWQRWGV PAEKTRVIEP GQEIKVNDVN VVALEAFDRT
ALITSDMNEL AVNYLFETSG GMVYHAGDSH YSNLFAKHGN IDVCLGAYGE NPRGITDKIT
SVDMLRMAES LNAKVVIPVH YDIWSNFMAD PKEIMEIWKF KKDRLHYQFK PYIWQVGGKF
VYPDDKDNLE FNFDRGFDDV FVKENDTPFP SFL
>212712639_Providencia_alcalifaciens_DSM_30120
MSKVNEITRE SWILSTFPEW GTWLNEEIEK TVVEPNTFSM WWLGCTGIWL KSAGNTNISI
DFWCGTGKKT QNPLMNQQHQ MMRMGGVEAL QPNLRTSIFP LDPFAIKDVD AILASHDHAD
HIDVNVAAAV LQVKFIGPQA CVNLWTGWGV PEDRCIVAKV GDVIEVGDMK IRVLDSFDRT
ALVTLPMDDR AVNYLIETTG GSLYHSGDSH YSNYYAAHGN IDVALLSFGE NPRGVTDKMT
SSDILRAAES LDCTTVIPFH HDIWANFQND PREIEVLWNM KKERLQYKFA PFFWQVGGKY
TYPTDKGRMH YQHFRGFQDI FKNEPELPYK AFL
>238753547_Yersinia_ruckeri_ATCC_29473
MSKVNEITHE SWILNTFPEW GTWLNEEIEK TEVYPNTFAM WWLGCTGIWL KSAGDTNISI
DFWCGTGKKT QNPYMNAQHQ MMRMGGVRAL QPNLRTSPFV LDPFAIKKID AVLATHDHAD
HIDINVAAAV LKVKFIGPQA CVNLWIGWGV PEDRCIVAKV GAIIEIGDIQ ITVLDSFDRT
ALVTLPMDER AVNYLIKTSG GSIYHSGDSH YSNYYAKHGN IDVALLSYGE NPRGVTDKMT
SSDILRAGES LNAQVVVPFH HDIWANFQSD TREIEVLWKM KKDRLDYKFA PFFWQVGGKY
TYPTDKNKMY YQHDRGFHDI FIDEPELPYK AFL
>260773763_Vibrio_metschnikovii_CIP_69.14
MSKIDEITRD SWVLSTFPEW GTWLNEEIEK TEVEANTFAM WWLGCTGIWL KSAGNTNLSI
DFWCGTGKKT QNPLMNQQHQ MMRMGGVREL QPNLRTSPFV LDPFGIKEID AVLATHDHAD
HIDINVAAAV LQVKFIGPQA CVDLWQGWGV PSERCIVAKV GDCIEVGDIS IRVLDSFDRT
ALITLPMDDR AVNYLIETSG GSIYHSGDSH YSNYYAKHGN IDVALLSYGE NPRGVTDKMT
SSDILRAGES LNCEVVIPFH HDIWANFQND PREIEVLWQM KKDRLQYGFA PFFWQVGGKY
TYPTDKERMH YQHFRGFRDI FVDEPELPYK AFL
>161511013_Mannheimia_succiniciproducens_MBEL55E
MSKVSEITRE SWILSTFPEW GTWLNEEIEL EQVPANNFAM WWLGCVGLWV KTPQSANICI
DLWCGRGKAT KVKDMVRGHQ MANMAGVRKL QPNLRNSVGV LDPFAINEVD AIVATHYHND
HIDVNVAAAV VNVKFIGPQY CVDMWTKWGV PAERCVVVKP GDTVKIKDLE LVALDSFDRT
CLVTLPMGLK AVNYLIKTPG GNIYHSGDSH YSIYYAKHGK IDVALGSYGE NPLGIQDKMT
SIDILRMAEC LRAKVVIPVH HDIWTNFMAS TNEILELYRM RKDRLQYQFH PFIWEVGGKY
VYPRDKDLIE YHHPRGFDDC FEQEPNVPFK SIL
>33152858_Haemophilus_ducreyi_35000HP
MSKVSEITRE SWILSTFPEW GTWLNEEIEL EQVPANNVAM WWLGCVGLWV KTPASANLCI
DLWCGRGKAT KVKDMVRGHQ MANMAGVRKL QPNLRNSVGV IDPFAINQVD AIVATHYHND
HIDVNVAAAV INVKFIGPQY CVNMWTKWGV PVERCIVVKL GDSIKIKDLE LIALDSFDRT
CLVTLPMGLK AVNYLIKTPG GNIYHSGDSH YSIYYAKHGK IDVALGSYGE NPLGIQDKMT
SVDILRMAEC LRTKVVIPVH HDIWTNFMAS TNEILELYRM RKDRLQYQFH PFIWEVGGKY
VYPRDKDLIE YHHPRGFDDC FEQDPNVPFK SIL
>269118772_Sebaldella_termitidis_ATCC_33386
MSKVEEITRE SWILNTFPEW GTWLNEEIEE EAVEKGTFAM WWLGCTGIWV KSEGNTNIVI
DFWCGTGKRT KNKLMKKQHQ MQRMVGGLKL QPNLRTSVFV LDPFAIKELD AVLATHDHAD
HIDPNVAAAV LKVPFIGPQA CVDLWISWGV PAERCKAVKP GDTVKIKDIE LVVLESFDRT
ELVTAPMDRL AVNYLVKTPG GNLYHSGDSH YSNYYAKHGN VDVALGSYGE NPRGMTDKMT
SVDILRMGES LKTQVVIPFH HDIWSNFQAD PYEIMMLWKM KKDRLKYEFK PYIWQVGGKF
IFPNDKDKLE FHFERGFEDC FTIEPDLPFK SML
>229823912_Catonella_morbi_ATCC_51271
MRTIQDVTKD TWLRETFPEW GTWLNEEIRD KQVEPNSFAM WWLGCTGIWI KSDQGTNILC
DLWTGTGKRS HAGNMKKGHQ MMRMSGVEKL QPNLRNQPFV LDPFEIEGVD ALVVTHIHSD
HLDINTAAAV AKAKFVGPKA VVDTWLKWGV PAERTVVVRP NESVKIKDIE VVALEAFDRT
ALVTWDMDLI AVNYLFKTSG GNIYHAGDSH FSNMFAKHGN IDVCLGAFGE NPRGITDKMT
SVDILRMAEC LNARVVIPVH HDIWTNFMAD TDEILALWNM KKDRLQYDFQ PFIWQVGGQY
NYPQDLNKLE FNFYRGFDDA FSKENDVPFP SFL
>297543834_Thermoanaerobacter_mathranii_subsp._mathranii_str._A3
MTKIEEITRE TWILNTFPEW GTWLNEEIEE EVVQPNTFAM WWLGCAGIWI KTENGTNICI
DFWVGSGKRT KKQYMDAHHQ MARMTGGRKL QPNLRNVPVV LDPFAIRKID AVLATHDHSD
HIDINVAAAI IKVPFIGPKT CADLWISWGV PKERCIIVKP GDAIKIKDVE ILALESFDRT
AAITAPLNKK AVNYLVKTPG GNIYHSGDSH YSNYYAKHGN IDVALASFGE NPRGVTDKMT
ACDVLRMAEA LNTKVIIPVH YDIWTNFQAD PKEISVLYEM KKNRLQYKFK PFIWQVGGKF
VYPDDKDKIE YHYPRGFDDC FTNEPDLPYI FYL
>153829420_Vibrio_cholerae_623-39
MSKVNEITRE SWILSTFPEW GTWLNEEIEQ TVVEPNTFSM WWLGCTGIWL KSAGNTNLSI
DFWCGTGKKT QNRLMNTQHQ MMRMGGVEAL QPNLRTSIFP LDPFAIKEID AVLASHDHAD
HIDVNVAAAV LQVKFIGPQA CVDLWLGWGV PQERCIVAKV GDVLEIGDVK IRVLDSFDRT
ALVTLPMDER AVNYLLETSG GSVYHSGDSH YSNYYAKHGN IDVALLSYGE NPRGVTDKMT
SSDVLRAAES LDCQVVVPFH HDIWANFQND PREIEVLWNM KKDRLQYQFA PFFWQVGGKY
TYPTDKGRMH YQHFRGFQDI FKNEPELPYK AFL
>152977923_Actinobacillus_succinogenes_130Z
MSKVNEITRE SWILSTFPEW GTWLNEEIEQ EEVPANNVAM WWLGCVGLWV KTPGDANLCI
DLWCGRGKAT KVKDMVRGHQ MANMAGVRKL QPNLRNSVSV LDPFAINNVD AIVATHYHND
HIDVNVAAAV IQVKFIGPQY CVDMWKKWGV PEERCVVVKP GDSVKIKDLE LVALDSFDRT
CLVTLPMGLK AVNYLIKTPG GNVYHSGDSH YSIYYAKHGK IDVALGSYGE NPLGIQDKMT
SIDILRMAEC LRAKVVIPVH HDIWTNFTAS TDEILALYRM RKDRLQYQFH PFIWEVGGKY
VYPRDKDLVE YHHPRGFDDC FEQEPNVPFK SIL
>268593234_Providencia_rettgeri_DSM_1131
MSKVNEITRE SWILSTFPEW GTWLNEEIEK TVVEPNTFSM WWLGCTGIWL KSEGNTNVCI
DFWCGTGKKT QNPLMNKQHQ MMRMGGVEAL QPNLRTAIFP LDPFAIKEVD AILASHDHAD
HIDVNVAAAV MQVKFIGPQA CVDLWIKWGV PTERCVVAKV GDVLEVGDMK IRVLDSFDRT
ALVTLPMDSR AVNYLIETTG GSIYHSGDSH YSNYYAAHGN IDVALLSYGE NPRGVTDKMT
SSDILRAAES LDCERVIPFH HDIWANFQND PREIEVLWNM KKERLQYKFA PFFWQVGGKY
TYPTDKDRMH YQHFRGFSDI FKNEPELPYK AFL
>54301951_Photobacterium_profundum_SS9
MSKVDEITRE SWILNTFPEW GTWLNEEIDH EDVQPGTFAM WWLGCTGIWL KSEGNTNISI
DFWCGTGKRT HNPHMKNQHQ MMRMGGVRNL QPNLRTSPFV LDPFGIKNID AVLATHDHAD
HIDINVASAV LHVKFIGPKA CVDLWTGWGV PEERCIIAKV GDEIPVGDIT IKVLDAFDRT
ALVTLPMDDR AVNYLVKTTG GNVYHSGDSH YSNYYAKHGN IDVALLSYGE NPRGVTDKMT
ASDILRAGES LDAQVVMPFH HDIWANFQND PREIEVLWKM KKDRLGYGFS PFFWQVGGKY
TFPTDQAKMY YQHPRGFADI FTDEPELPFK AFL
>116619070_Leuconostoc_mesenteroides_subsp._mesenteroides_ATCC_8293
AKNVQEATRE NWIENTFPEW GTWLNEEIEA SQVPENNFRM WWLANNGVWL KTHENTNILV
DLWNGTGKQS HSGLMKKGHQ MMRMSGVQKM QPNLRLQPFV IDPYAIKNVD ALLVTHIHSD
HLDINTAAAV LQTKFIGPQA VVDIWESWGV PADRTVVVHP GDEVTVKSVT IKALEAFDRT
ALLTVEMDEI AVNYLLKTSG GNLYHAADSH MSNMFAKHGN IDVEIINYGE NPRGITDKVT
SIDVLRSAED LKAKVVIPVH YDIWSNFDAD PQEIVKLWQM KKDTLNYQFH PFVWKVGGSY
TFPQDKDEIQ YHYDRGFSDV FSTDNDVPFP SFL
>269959501_Vibrio_harveyi_1DA3
MSKVNEITRE SWILNTFPEW GTWLNEEIEN TVVEPNTFSM WWLGCTGIWL KSEGNTNISI
DFWCGTGKKT QNAFMKNQHQ MMRMGGVEAL QPNLRTAIFP LDPFAIKEID AVMASHDHAD
HIDVNVAAAV LQVKFIGPQA CVDLWMGWGV PEERCVVAKV GDVLEVGDMK IRVLDSFDRT
ALVTLPMDKR AVNYLIETSG GSIYHSGDSH YSNYYAAHGN IDVALLSFGE NPRGVTDKMT
SSDILRAAES LNCDVVMPFH HDIWANFQND PREIEVLWNM KKDRLQYKFA PFFWQVGGKY
TFPTDKGRMH YQHFRGFSDI FKNEPELPYK AFL
>223983523_Holdemania_filiformis_DSM_12042
MPNVNDVTRE KWVLGTFPEW GTWLNEEIAE TTVKKGTFAM WWLGCTGLWI KTENNTNIAM
DYWCGSGKRS HRKMMDPDHQ MARMSGARQL QPNLRAVPAV LDPFAVTEID AVFASHTHTD
HIDINLAAAV LSVPFIGSKF ATDLWRSWGV PEERLITVRP GDVIKIKDIE VTAVESVDRT
ILITAPMDDR AVSYVVKTPG GTIYHSGDSH FGNMYAKHGN IDVAFGSFGE NPRGITDKMT
ASDILRMGED LNTKVMIPYH HDLWTNFKAD TNEILVLWYM RKNRLQYKFK PFIWEVGGKF
VYPDDKDKIS YNYPRGFDDI FTHDINLPFP SFL
>199599397_Lactobacillus_rhamnosus_HN001
DKTINNVTRE DWILNTFPEW GTWLNEEIAD KQVKPGTFSM WWLGCTGIWL KTAEATNILV
DMWCGTGKRS HSGMMRKGHQ MMRMSGVQQM QPNLRNQPFV IDPFAIKNVD ALFVSHIHSD
HLDINTAAAV NAAKFYGPEK VCEIWQGWGV PAEKTVVVKP GDVVTIGETK VKVLESFDRT
ALVTEDMNKI AVNYLFETTG GNLYHAADSH YSNLFAKHGN IDVALGAYGE NPRGITDKVT
SIDILRMAES LKTKVVIPVH YDIWTNFMAD PKEIEALWKM RKDRLQYKFK PFIWQVGGEF
TFPDDKDRME FMYDRGFHDT FSVPNDTPFP AFL
>161501860_Vibrio_vulnificus_CMCP6
MSKVNEITRE SWILSTFPEW GTWLNEEIEN TVVEPNTFSM WWLGCTGIWL KSEGNTNISI
DFWCGTGKKT QNAFMKNQHQ MMRMGGVEAL QPNLRTAIFP LDPFAIKEID AVLASHDHGD
HIDVNVAAAV LQVKFIGPQA CVDLWMGWGV PEDRCIVAKV GDVLEVGDMK IRILDSFDRT
ALVTLPMDKR AVNYLIETSG GSVYHSGDSH YSNYYAAHGN IDVALLSFGE NPRGVTDKMT
SSDILRAAES LDCEVVVPFH HDIWANFQND PREIEVLWNM KKDRLQYKFA PFFWQVGGKY
TFPTDKGRMH YQHFRGFSDI FKNEPELPYK AFL
>258509728_Lactobacillus_rhamnosus_GG
DKTINNVTRE DWILNTFPEW GTWLNEEIAD KQVKAGTFSM WWLGCTGIWL KTAEATNILV
DMWCGTGKRS HSGMMRKGHQ MMRMSGVQQM QPNLRNQPFV IDPFAIKNVD ALFVSHIHSD
HLDINTAAAV NAAKFYGPEK VCEIWQGWGV PAEKTVVVKP GDVVTIGETK VKVLESFDRT
ALVTEDMNKI AVNYLFETTG GNLYHAADSH YSNLFAKHGN IDVALGAYGE NPRGITDKVT
SIDILRMAES LKTKVVIPVH YDIWTNFMAD PKEIEALWKM RKDRLQYKFK PFIWQVGGEF
TFPDDKDRME FMYDRGFHDT FSVPNDTPFP AFL
>261212560_Vibrio_sp_RC341
MSKVNEITRE SWILSTFPEW GTWLNEEIEQ TVVEPNTFSM WWLGCTGIWL KSAGNTNLSI
DFWCGTGKKT QNRLMNVQHQ MMRMGGVEAL QPNLRTSIFP LDPFAIKEID AVLASHDHGD
HIDVNVAAAV LQVKFIGPQA CVDLWLGWGV PQERCIVAKV GDVLEIGDVK IRVLDSFDRT
ALVTLPMDER AVNYLIETSG GSVYHSGDSH YSNYYAKHGN IDVALLSYGE NPRGVTDKMT
SSDVLRAAES LDCQVVVPFH HDIWANFQND PREIEVLWNM KKDRLQYQFA PFFWQVGGKY
TYPTDKGRMH YQYFRGFQDI FKNEPELPYK AFL
>254225972_Vibrio_cholerae_V51
MSKVNEITRE SWILSTFPEW GTWLNEEIEQ TVVEPNTFSM WWLGCTGIWL KSAGNTNLSI
DFWCGTGKKT QNRLMNVQHQ MMRMGGVEAL QPNLRTSIFP LDPFAIKEID AVLASHDHGD
HIDVNVAAAV LQVKFIGPQA CVDLWLGWGV PQERCIVAKV GDVLEIGDVK IRVLDSFDRT
ALVTLPMDER AVNYLIETSG GSVYHSGDSH YSNYYAKHGN IDVALLSYGE NPRGVTDKMT
SSDVLRAAES LDCQVVVPFH HDIWANFQND PREIEVLWNM KKDRLQYQFA PFFWQVGGKY
TYPTDKGRMH YQHFRGFQDI FKNEPELPYK AFL
>229526131_Vibrio_cholerae_bv._albensis_VL426
MSKVNEITRE SWILSTFPEW GTWLNEEIEQ TAVEPNTFSM WWLGCTGIWL KSAGNTNLSI
DFWCGTGKKT QNRLMNTQHQ MMRMGGVEAL QPNLRTSIFP LDPFAIKEID AVLASHDHAD
HIDVNVAAAV LQVKFIGPQA CVDLWLGWGV PQERCIVAKV GDVLEIGDVK IRVLDSFDRT
ALVTLPMDER AVNYLIETSG GSVYHSGDSH YSNYYAKHGN IDVALLSYGE NPRGVTDKMT
SSDVLRAAES LDCQVVVPFH HDIWANFQND PREIEVLWNM KKDRLQYQFA PFFWQVGGKY
TYPTDKGRMH YQHFRGFQDI FKNEPELPYK AFL
>262174029_Vibrio_mimicus_MB-451
MSKVNEITRE SWILSTFPEW GTWLNEEIEQ TVVEPNTFSM WWLGCTGIWL KSAGNTNLSI
DFWCGTGKKT QNRLMNTQHQ MMRMGGVEAL QPNLRTSIFP LDPFAIKEID AVLASHDHAD
HIDVNVAAAV LQVKFIGPQA CVDLWLGWGV PQERCIVAKV GDVLEIGDVK IRVLDSFDRT
ALVTLPMDER AVNYLIETSG GSVYHSGDSH YSNYYAKHGN IDVALLSYGE NPRGVTDKMT
SSDILRAAES LDCQVVVPFH HDIWANFQND PREIEVLWNM KKDRLQYQFA PFFWQVGGKY
TYPTDKGRMH YQHFRGFHDI FKNEPELPFK AFL
>15601016_Vibrio_cholerae_O1_biovar_El_Tor_str._N16961
MSKVNEITRE SWILSTFPEW GTWLNEEIEQ TVVEPNTFSM WWLGCTGIWL KSAGNTNLSI
DFWCGTGKKT QNRLMNTQHQ MMRMGGVEAL QPNLRTSIFP LDPFAIKEID AVLASHDHAD
HIDVNVAAAV LQVKFIGPQA CVDLWLGWGV PQERCIVAKV GDVLEIGDVK IRVLDSFDRT
ALVTLPMDER AVNYLIETSG GSVYHSGDSH YSNYYAKHGN IDVALLSYGE NPRGVTDKMT
SSDVLRAAES LDCQVVVPFH HDIWANFQND PREIEVLWNM KKDRLQYQFA PFFWQVGGKY
TYPTDKGRMH YQHFRGFQDI FKNEPELPYK AFL
>258627162_Vibrio_mimicus_VM603
MSKVNEITRE SWILSTFPEW GTWLNEEIEQ TVVEPNTFSM WWLGCTGIWL KSAGNTNLSI
DFWCGTGKKT QNRLMNTQHQ MMRMGGVEAL QPNLRTSIFP LDPFAIKEID AVLASHDHAD
HIDVNVAAAV LQVKFIGPQA CVDLWLGWGV PQERCIVAKV GDVLEIGDVK IRVLDSFDRT
ALVTLPMDER AVNYLIETSG GSVYHSGDSH YSNYYAKHGN IDVALLSYGE NPRGVTDKMT
SSDILRAAES LDCQVVVPFH HDIWANFQND PREIEVLWNM KKDRLQYQFA PFFWQVGGKY
TYPTDKGRMH YQHFRGFQDI FKNEPELPFK AFL
>262164843_Vibrio_mimicus_VM223
MSKVNEITRE SWILSTFPEW GTWLNEEIEQ TVVEPNTFSM WWLGCTGIWL KSAGNTNLSI
DFWCGTGKKT QNRLMNTQHQ MMRMGGVEAL QPNLRTSIFP LDPFAIKEID AVLASHDHAD
HIDVNVAAAV LQVKFIGPQA CVDLWLGWGV PQERCIVAKV GDVLEIGDVK IRVLDSFDRT
ALVTLPMDER AVNYLIETSG GSVYHSGDSH YSNYYAKHGN IDVALLSYGE NPRGVTDKMT
SSDILRAAES LDCQVVVPFH HDIWANFQND PREIEVLWNM KKDRLQYQFA PFFWQVGGKY
TYPTDKGRMH YQHFRGFQDI FKNEPELPFK AFL
>161486676_Vibrio_vulnificus_YJ016
MSKVNEITRE SWILSTFPEW GTWLNEEIEN TVVEPNTFSM WWLGCTGIWL KSEGNTNISI
DFWCGTGKKT QNAFMKNQHQ MMRMGGVEAL QPNLRTAIFP LDPFAVKEID AVLASHDHGD
HIDVNVAAAV LQVKFIGPQA CVDLWMGWGV PEDRCIVAKV GDVLEVGDMK IRILDSFDRT
ALVTLPMDKR AVNYLIETSG GSVYHSGDSH YSNYYAAHGN IDVALLSFGE NPRGVTDKMT
SSDILRAAES LDCEVVVPFH HDIWANFQND PREIEVLWNM KKDRLQYKFA PFFWQVGGKY
TFPTDKGRMH YQHFRGFSDI FKNEPELPYK AFL
>297579636_Vibrio_cholerae_RC385
MSKVNEITRE SWILSTFPEW GTWLNEEIEQ TVVEPNTFSM WWLGCTGIWL KSAGNTNLSI
DFWCGTGKKT QNRLMNTQHQ MMRMGGVEAL QPNLRTSIFP LDPFAIKEID AVLASHDHAD
HIDVNVAAAV LQVKFIGPQA CVDLWLGWGV PQERCIVAKV GDVLEIGDVK IRVLDSFDRT
ALVTLPMDER AVNYLIETSG GSVYHSGDSH YSNYYAKHGN IDVALLSYGE NPRGVTDKMT
SSDVLRAAES LDCQVVVPFH HDIWANFQND PREIEVLWNM KKDRLQYQFA PFFWQVGGKY
TYPTDKGRMY YQHFRGFQDI FKNEPELPYK AFL
>257784134_Atopobium_parvulum_DSM_20469
MADLKDVTRD SWIMSTFPEW GTWLNEEIDN AVVEPGQVEM WWLGCVGIWF KTPGGANVAV
DFWAGNGKRT HDGLMKPGHQ MANMAGVRKM QPNLRNVPFV IDPFAIKNLD AVVVTHIHQD
HMSKELAAHV VNVPFIGPKD AVDIWVGWGV PREQCIVVKP GDRVKIKDME IVAYDSFDRT
IIVTTTMDEK AVNYLFVTPG GNIYHSGDSH YSIYFAKHGK VDVCFGAYGC NPIGIQDKME
ATDMLRMAEA LQSKVVIPIH HDVWTNFQAD VQEIKVLWDM RKDRLDYKFH PFFWEVGGHY
TYPQDKDRFA YHHDRGFHDC FDHEPNVPFR SVL
>256545428_Anaerococcus_vaginalis_ATCC_51170
MSKVDEITRE NWILNAFPEW GTWLNEEIDE EVVEKGTFAM WWIGCTGIWF KTENNTNIAV
DLWFGNGKRT KVKEMQPYHQ MRNMTGGKAL QPNLRANPIV FDPFAVKNVD AVLSTHYHND
HIDPFFAAAV LKVPFIGPEE SVKKWLSYGV PEERCKMVKP GDEIKIKDTT IVVLDSFDRT
CLVTTEMDQK AVNYLIKMPA GSVYHTGDSH FSIGFAEVGK VDIAFGSYGD NPVGNQDKMT
SIDILRMAES VGCEVVIPIH YDVWTNFKAD PKEIKYLWQY RKDRSKYKFH PYIWDVGGKY
VWPKMKDELE FRYRPGFEDA FDNERNVPFK SIL
>239630599_Lactobacillus_paracasei_subsp._paracasei_8700:2
DKNINNITRE KWILSTFPEW GTWLNEEIAD KKVKPGTFSM WWLGCTGIWL KTAEDTNILV
DMWCGTGKQS HNGMMRKDHQ MMRMSGLQKM QPNLRNQPFV IDPFAIKDVD ALFVSHIHSD
HLDVNTAAAV NKAKFYGPEK VCEIWQGWGV PAEKTVVVKP GDVVTIGKTK VKVLEGFDRT
ALITEDMNKI AVNYLFETTG GNLYHAADSH YSNLFAKHGN IDVALGAYGE NPRGITDKVT
SIDILRMAES LNTKVIIPVH YDIWTNFMAD PKEIEALWQM RKDRLQYKFK PFIWQVGGEF
TFPDDKDRME FMYDRGFHDA FSIPNDTPFP AFL
>116496161_Lactobacillus_casei_ATCC_334
DKNINNITRE KWILSTFPEW GTWLNEEIAD KKVKPGTFSM WWLGCTGIWL KTAEDTNILV
DMWCGTGKQS HNGMMRKGHQ MMRMSGVQKM QPNLRNQPFV IDPFAIKDVD ALFVSHIHSD
HLDVNTAAAV NKAKFYGPEK VCEIWQGWGV PAEKTVVVKP GDVVTIGKTK VKVLEGFDRT
ALITEDMNKI AVNYLFETTG GNLYHAADSH YSNLFAKHGN IDVALGAYGE NPRGITDKVT
SIDILRMAES LNTKVIIPVH YDIWTNFMAD PKEIEALWQM RKDRLQYKFK PFIWQVGGEF
TFPDDKDRME FMYDRGFHDA FSIPNDTPFP AFL
>300174099_Leuconostoc_gasicomitatum_LMG_18811
ATNIEEATRE NWIENTFPEW GTWLNEEIEQ AKVPEKNFKM WWLANNGIWL KTHENTNILV
DLWNGTGKQT HSGLMKQGHQ MMRMSGVQKM QPNLRLQPFV IDPYAVKNVD ALLVTHIHSD
HLDINTAAAV LQTKFIGPQA VVDIWESWGV PSERTVVVHP GDEVKVKSVT IKALEAFDRT
ALLTVNMNEI AVNYLFKTTG GNLYHAADSH MSNMFAKHGN VDVEIINYGE NPRGITDKVT
SLDVLRSAED LKAKVVIPVH YDIWSNFDAD PQEIVEIWKM KKDTLDYKFH PFIWKVGGSY
TFPQDKDRVQ YHYDRGFSDV FSTDNDVPFP SFL
>291520989_Coprococcus_catus_GD/7
MSKIDEITRE SWIMSTFPEW GTWLNEEIEH EVVAPGNVAM WWLGCTGIWI KTPQDCNISV
DLWCGNGKRT HDGKMKVGHQ MANMCGARMM QPNLRAIPFV IDPFEIKKVD AVLATHYHQD
HMSAEYASHV IKVPFIGPKK SVELWQKWGV PADRCITVKP GDVIKIKDLE IIALDSFDRT
CIVTTDMDDK AVNYLIKTPG GNIYHSGDSH YSIYFAKHGK IDVAFGSYGE NPIGMQDKMT
SCDILRMAEA LRCKVVIPIH YDVWTNFMAD VNEIRVLYDM KKDRLDYQFH PFFWEVGGKY
IYPQDKDKRA YHHRRGFEDC FEAPQNIPYR SCL
>262039690_Leptotrichia_goodfellowii_F0264
MAKLDEITRE SWVLSTFPEW GTWLNEEIEE TKVEQGTVAM WWLGNMGLWV KTEGNANICM
DLWVATGKRS GNKLMKPKHQ HQRAVGCVAL QPNLRTTPCV IDPFAIKDLD ALLATHSHSD
HIDQNVAAAV LKAKFIGPKT CTDIWRKWGV PEERLVTVRP GDELTIKDAK IKMLESFDRT
MLLTVAMDDM AVNYLIETTG GNIYNAGDSH HSNYFVKHGN VDVAFVGYGE NPRGMTDKLT
SSDVLRVAEE LKTQVVIPLH HDIWSNFMAD PKEITLLWNY RKDRMKYKFK PYIWQPGGKF
VFPDNKDDME YMYPRGFEDA FTIEPDLPFK SFL
>149187852_Vibrio_shilonii_AK1
MSNVNEITRE SWILSTFPEW GTWLNEEIEN TVVEPNTFSM WWLGCTGIWL KSEGNTNVTI
DFWCGTGKKT QNQFMKNQHQ MMRMGGVEAL QPNLRTAIFP LDPFAIKDID AVMASHDHAD
HIDVNVAAAV LQVKFIGPQA CVDLWMGWGV PEDRCIVAKV GDVLEVGDMK IRVLDSFDRT
ALVTLPMDKR AVNYLIETTG GSVYHSGDSH YSNYYAAHGN IDVALLSYGE NPRGVTDKMT
SSDILRAAES LDCEVVMPFH HDIWANFQND PKEIEVLWNM KKDRLQYSFA PFFWQVGGKY
TYPTDKGRMH YQHFRGFKDI FKNEPELPYK AFL
>257898922_Enterococcus_faecium_Com15
SKTVNEVTKE KWILETFPEW GTYLNEEIES EVVEPGTFAM WWLGCTGIWL KSHEGTNILC
DLWCGTGKRS HNGMMKKGHQ MMRMSGVQKM QPNLRTQPFV IDPFEIKNVD ALIVTHIHSD
HLDIHTAAAV HQAIFIGPKE VVRTWQKWGI PEEKTIIVKP GDAVKIKDIN VVALEAFDRT
ALVTCGMDQI AVNYLFETSG GTLYHAGDSH YSNLFAKHGN IDVCLGAYGE NPRGITDKVT
SVDMLRMAES LNAKVVIPVH YDIWSNFMAD PKEITEIWKF KKDRLQYGFK PYIWQVGGKF
IYPTNKDDLE FNFYRGFEDV FSIENDTPFP SFL
>168333915_Epulopiscium_sp_'N.t._morphotype_B'
MSKVNEITRE SWILSTFPEW GTWLNEEIDE TTVPKGSVAM WWLGCTGLWL KSESNANVLV
DLWVKTGKRS HDGLMAPGHQ HRRMIGCEKL QPNLRNVPCV IDPFAIKNLD AVLATHDHGD
HIDENVAAAV IQVKFIGPKS CVDLWLKWGV PADRCVTVRP GDKIQVKDIE IVALDSFDRT
ELVTAHMDDL AVNYLFNTPG GNVYHSGDSH YSNYFAKHGN IDVALGSFGE NPRGMTDKLS
AIDILRMAEC LNTQVVIPIH HDIWTNFKAD PAEILTLWEM RRHRLQYAFK PFILEVGGMF
MWPQDKDKLQ YMYDRGFQDA FAHEPDLPFR SML
>27359037_Vibrio_vulnificus_CMCP6
MSKVNEITRE SWILSTFPEW GTWLNEEIEN TVVEPNTFSM WWLGCTGIWL KSEGNTNISI
DFWCGTGKKT QNAFMKNQHQ MMRMGGVEAL QPNLRTAIFP LDPFAIKEID AVLASHDHGD
HIDVNVAAAV LQVKFIGPQA CVDLWMGWGV PEDRCIVAKV GDVLEVGDMK IRILDSFDRT
ALVTLPMDKR AVNYLIETSG GSVYHSGDSH YSNYYAAHGN IDVALLSFGE NPRGVTDKMT
SSDILRAAES LDCEVVVPFH HDIWANFQND PREIEVLWNM KKDRLQYKFA PFFWQVGGKY
TFPTDKGRMH YQHFRGFSDI FKNEPELPYK AFL
>167766408_Clostridium_sp_SS2/1
MSKISEMTRE SWIESTFPEW GTWLVEDIEN EVVAPENVAM WWLGCTGVWF KTPADTNITI
DLWCGNGKRT HDGKMKVGHQ MANMCGGRAM QPNLRNVPFV IDPFAFKKVD AVLATHYHQD
HMSAEWAAHV INVPFIGPKK SVELWQKWGV PADRCITVKP GDSIKIKDIE IIALDSFDRT
CIVTTDMDDK AVNYLVKTPG GNIYHSGDSH FSIYFAKHGK VDVAFGSFGE NPIGMQDKMT
SIDVLRMAEN LQCKVVVPIH WDVWTNFQAD CDEIKVLYDF KKDRNEYKFH PFFWQVGGKY
TYPADKDKIY YHHRRGFEDC FEAPQNIPFR SCL
>257887800_Enterococcus_faecium_1,141,733
SKTVNEVTKE KWILETFPEW GTYLNEEIES EVVEPGTFAM WWLGCTGIWL KSHEGTNILC
DLWCGTGKRS HNGMMKKGHQ MMRMSGVQNM QPNLRTQPFV IDPFEIKNVD ALIVTHIHSD
HLDIHTAAAV HQAIFIGPKE VVHTWQKWGI PEEKTIIVKP GDAVKIKDIN VVALEAFDRT
ALVTCEMDQI AVNYLFETSG GNLYHAGDSH YSNLFAKHGN IDVCLGAYGE NPRGITDKVT
SVDMLRMAES LNAKVVIPVH YDIWSNFMAD PKEITEIWKF KKDRLHYGFK PYIWQVGGKF
IYPTNKDDLE FNFYRGFEDV FSIENDTPFP SFL
>15602628_Pasteurella_multocida_subsp._multocida_str._Pm70
MSKINEITRE SWILSTFPEW GTWLNEEIEN EVVPEGNVAM WWLGCVGVWI KTPAGANICM
DLWCGRGKST KVKDMVRGHQ MANMAGVRKL QPNLRAQPMV LDPFSINEVD FILASHYHSD
HIDVNVAAAI VNVKFVGPWH CAELWKQWGV PEERIIIVKP GDVVKLKDVE IHALDSFDRT
CLVTLPMGRK TVNYVFKTPG GNIYHGADSH YSIQFAKHGK IDVALNNYGE NPVGIADKMT
SIDLLRMAEC LRCKVIIPVH YDIWTNFMAS TDEILHLWRL RKDRLQYQFH PFIWEVGGKY
VYPQDKDLLE YHHPRGFDDC FEHEPNIQFK SML
>148974110_Vibrionales_bacterium_SWAT-3
MSNVNEITRE SWILNTFPEW GTWLNEEIEQ TVVEPGTFSM WWLGCTGIWL KSEEGANLSM
DFWCGTGKKT QVQKMKNQHQ MMRMGGVEAL QPNLRTAIFP LDPFAIKEID AVMASHDHGD
HIDINVAAAV LQVKFIGPKA CVDLWMKWGV PEDRCVIAKV GDEIRIKDVN IKVLDAFDRT
ALVTLPMDDR AVNYLVETTG GSVYHSGDSH YSNYYAKHGN IDVALLSYGE NPRGVTDKMT
SSDILRAAES LNCEVVVPFH HDIWANFQND PREIEMLWNM KKERLQYGFA PFFWQVGGKY
TYPTDKGRMH YQHFRGFADI FKNDPELPYR AFL
>37201807_Vibrio_vulnificus_YJ016
MSKVNEITRE SWILSTFPEW GTWLNEEIEN TVVEPNTFSM WWLGCTGIWL KSEGNTNISI
DFWCGTGKKT QNAFMKNQHQ MMRMGGVEAL QPNLRTAIFP LDPFAVKEID AVLASHDHGD
HIDVNVAAAV LQVKFIGPQA CVDLWMGWGV PEDRCIVAKV GDVLEVGDMK IRILDSFDRT
ALVTLPMDKR AVNYLIETSG GSVYHSGDSH YSNYYAAHGN IDVALLSFGE NPRGVTDKMT
SSDILRAAES LDCEVVVPFH HDIWANFQND PREIEVLWNM KKDRLQYKFA PFFWQVGGKY
TFPTDKGRMH YQHFRGFSDI FKNEPELPYK AFL
>269124072_Streptobacillus_moniliformis_DSM_12112
MAKVNEITRE SWILQTFPEW GTWINEEIAE TEVKPGTVSM WWLGNMGIWI KSEGGANLCV
DLWVSTGKKT KNKLMKAKHQ HQRAVGCVAL QPNLRTTPCV IDPFAIRELD ALISTHSHSD
HIDINVAAAV LQTKFIGPKS CTDIWRKWGV PEERMITVKP GDEIEIKDTK IKMLESFDRT
MLLTVDMDEM AVNYLFKTTG GNIYHAGDSH HSNFFVKHGN VDVALVGYGE NPRGMTDKLT
ASDVLRVAEG LKTQVVIPIH HDIWSNFMAD PKEITLLWNY RKDRLKYKFK PYIWQPGGHF
VFPDNKDDLE YMYPRGFEDA FTIEPDLPFT SIL
>303232906_Atopobium_vaginae_PB189-T1-4
MSAIDEITRD SWLNKTFPEW GTWLTEEIAA AKVPEKTVSM WWLGNMGVWI KSDHGTNVVI
DMWNQTGKQT ISGHMKKGHQ MMRMSGVRNL QPNRRNQPFV IDPFAVRDID VLCVTHSHSD
HLDQTTAAVV TRATFVGPQD VANKWIAWGV PEERIVVLRP NESVKVKDVE VKALESFDRT
MLLTVDMNEL ALNYLVKTNG GNIYHAGDSH YSNMYVKHGK IDIACVAYGE NPIGITDKLT
SSDVLKVGEA LRTKVIIPTH YDIWTNFMAD PKEILLLWNY RKDRMQYKFK PFIWQVGGRY
DYPGDTDHME YMYDRGFHDA FDYETDLPYD AFL
>261492984_Mannheimia_haemolytica_serotype_A2_str._BOVINE
MSKIQEITRE SWILSTFPEW GTWLNEEIEE EVVPEGNFAM WWLGCVGVWI KTPAGANICM
DLWCGRGKST KVKDMVRGHQ MANMAGVRKL QPNLRAQPMV LDPFAINEVD FILASHYHSD
HIDVNVVAAI CNVKFVGPWH CAELWKKWGV PEERIIVVKP GDVVKLKDVE IHALDSFDRT
CLVTLPMGRK AVNYVFKTPG GTIYHGADSH YSIQFAKHGK IDVALNNYGE NPVGIADKMT
SVDLLRMAEC LRCKVIIPVH HDIWTNFMAS TQEIIDLWRM RKDRLQYQFH PFIWEVGGKY
VYPRDKDLIE YHHPRGFDDC FEQEPNIQFK SML
>293379159_Enterococcus_faecium_PC4.1
SKTVNEVTKE KWILETFPEW GMYLNEEIES EVVEPGTFAM WWLGCTGIWL KSHEGTNILC
DLWCGTGKRS HNGMMKKGHQ MMRMSGVQNM QPNLRTQPFV IDPFEIKNVD ALIVTHIHSD
HLDIHTAAAV HQAIFIGPKE VVHMWQKWGI PEEKTIIVKP GDAVKIKNIN VVALEAFDRT
ALVTCEMDQI AVNYLFETSG GNLYHAGDSH YSNLFAKHGN IDVCLGAYGE NPRGITDKVT
SVDMLRMAES LNAKVVIPVH YDIWSNFMAD PKEITEIWKF KKDRLHYGFK PYIWQVGGKF
IYPTNKDDLE FNFYRGFEDV FSIENDTPFP SFL
>260912890_Pasteurella_dagmatis_ATCC_43325
MSKISEITRE SWILSTFPEW GTWLNEEIEN EVVPEGNFAM WWLGCVGVWI KTPAGANICM
DLWCGRGKAT KVKDMVRGHQ MANMAGVRKL QPNLRAQPMV LDPFAINEVD FILASHYHSD
HIDVNVAAAI VNVKFVGPWH CAELWKKWGV PEERIIIVKP GDVVKLKDVE IHALDSFDRT
CLVTLPMGRK AVNYVFKTPG GNIYHGADSH YSIQFAKHGK IDVALNNYGE NPVGIADKMT
SVDLLRMAEC LRCKVIIPVH HDIWTNFMAS TDEILHLWRM RKDRLQYKFH PFIWEVGGKY
VYPQDKDLIE YHHPRGFDDC FEYEPNIQFK SML
>15674387_Streptococcus_pyogenes_M1_GAS
MTKVQDITRE SWILNTFPEW GTWLNEEIEQ EVVPADNFAM WWLGNCGIWI KTPGGANVVM
DLWSNRGKAT KVKDMVRGHQ MANMAGARKL QPNLRAQPMV IDPFMINELD YYLVSHYHSD
HIDINTAAAI INVKFVGPYE CGEVWKNWGV PKDRIMILKP GDSFEFKDIK ITAVESFDRT
CLVTLPMARK AVNYIFETPG GTIYHGADSH FSNYFAKHGR IDVVLNNYGE NPIGIQDKMT
SVDLLRMAEN LRAKVVIPVH YDIWSNFMAS TDEILELWKM RKERLQYDFH PFIWEVGGKY
TYPQDQNRIE YHHPRGFDDC FLEDSNIQFK ALL
>21909678_Streptococcus_pyogenes_MGAS315
MTKVQDITRE SWILNTFPEW GTWLNEEIEQ EVVPADNFAM WWLGNCGIWI KTPGSANVVM
DLWSNRGKAT KVKDMVRGHQ MANMAGARKL QPNLRAQPMV IDPFMINELD YYLVSHYHSD
HIDINTAAAI INVKFVGPYE CGEVWKNWGV PKDRIMILKP GDSFEFKDIK ITAVESFDRT
CLVTLPMARK AVNYIFETPG GTIYHGADSH FSNYFAKHGR IDVVLNNYGE NPIGIQDKMT
SVDLLRMAEN LRAKVVIPVH YDIWSNFMAS TDEILELWKM RKERLQYDFH PFIWEVGGKY
TYPQDQNRIE YHHPRGFDDC FLEDSNIQFK ALL
>94993558_Streptococcus_pyogenes_MGAS10750
MTKVQDITRE SWILNTFPEW GTWLNEEIEQ EVVPADNFAM WWLGNCGIWI KTPGGANVVM
DLWSNRGKAT KVKDMVRGHQ MANMAGARKL QPNLRAQPMV IDPFMINELD YYLVSHYHSD
HIDINTAAAI INVKFVGPYE CGEVWKNWGV PKDRIMILKP GDSFEFKDIK ITAVESFDRT
CLVTLPMARK AVNYIFETPG GTIYHGADSH FSNYFAKHGR IDVVLNNYGE NPIGIQDKMT
SVDLLRMAEN LRAKVVIPVH YDIWSNFMAS TDEILELWKM RKERLQYDFH PFIWEVGGKY
TYPQDQNRIE YHHPRGFDDC FLEDSNIQFK ALL
>69247534_Enterococcus_faecium_DO
SKTVNEVTKE KWLVETFPEW GTYLNEEIET EVVDPGTFAM WWLGCTGIWL KSHEGTNILC
DLWCGTGKRS HNGMMKKGHQ MMRMSGVQNM QPNLRTQPFV IDPFAIKNVD ALIVTHIHSD
HLDIHTAAAV HQATFIGPKE VVRTWQKWGI PEEKTITVKP GDAVKIKDIN VVALEAFDRT
ALVTCEMDQI AVNYLFETSG GNLYHAGDSH YSNLFAKHGN IDVCLGAYGE NPRGITDKVT
SVDMLRMAES LNAKVVIPVH YDIWSNFMAD PKEITEIWKF KKDRLKYGFK PYIWQVGGKF
IYPTNKDDLE FNFYRGFEDV FSIENDTPFP SFL
>293569231_Enterococcus_faecium_E1071
SKTVNEVTKE KWLVETFPEW GTYLNEEIET EVVDPGTFAM WWLGCTGIWL KSHEGTNILC
DLWCGTGKRS HNGMMKKGHQ MMRMSGVQNM QPNLRTQPFV IDPFAIKNVD ALIVTHIHSD
HLDIHTAAAV HQATFIGPKE VVRTWQKWGI PEEKTITVKP GDAVKIKDIN VVALEAFDRT
ALVTCEMDQI AVNYLFETSG GNLYHAGDSH YSNLFAKHGN IDVCLGAYGE NPRGITDKVT
SVDMLRMAES LNAKVVIPVH YDIWSNFMAD PKEIIEIWKF KKDRLKYGFK PYIWQVGGKF
IYPTNKDDLE FNFYRGFEDV FSIENDTPFP SFL
>86144666_Vibrio_sp_MED222
MSNVNEITRE SWILNTFPEW GTWLNEEIEQ TVVQPNTFSM WWLGCTGIWL KSEGGANLSM
DFWCGTGKKT QVQKMKNQHQ MMRMGGVEAL QPNLRTAIFP LDPFAIKEID AVMASHDHGD
HIDINVAAAV LQVKFIGPKA CVDLWMKWGV PEDRCVIAKV GDEIKIKDVN IKVLDAFDRT
ALVTLPMDDR AVNYLVETTG GSVYHSGDSH YSNYYAKHGN IDVALLSYGE NPRGVTDKMT
SSDILRAAES LDCEVVVPFH HDIWANFQND PREIEMLWNM KKERLQYGFA PFFWQVGGRY
TYPTDKSRMH YQHFRGFADI FKNDPELPYR AFL
>293553854_Enterococcus_faecium_E1039
SKTVNEVTKE KWLVETFPEW GTYLNEEIET EVVDPGTFAM WWLGCTGIWL KSHEGTNILC
DLWCGTGKRS HNGMMKKGHQ MMRMSGVQNM QPNLRTQPFV IDPFAIKNVD ALIVTHIHSD
HLDIHTAAAV HQAKFIGPKE VVRTWQKWGI PEEKTITVKP GDAIKIKDIN VVALEAFDRT
ALVTCEMDQI AVNYLFETSG GNLYHAGDSH YSNLFAKHGN IDVCLGAYGE NPRGITDKVT
SVDMLRMAES LNAKVVIPVH YDIWSNFMAD PKEITEIWKF KKDRLKYGFK PYIWQVGGKF
IYPTNKDDLE FNFYRGFEDV FSIENDTPFP SFL
>257465367_Actinobacillus_minor_202
MAKVNEITRE SWILSTFPEW GTWLNEEIEN EVVPEGNFAM WWLGCVGVWI KTPAGANICM
DLWCGRGKST KVKDMVRGHQ MANMAGVRKL QPNLRAQPMV LDPFAINEVD FILASHYHSD
HIDVNVAAAI VNVKFVGPWH CAELWKKWGV PEERIIIVKP GDVVKLKDVE IHALDSFDRT
CLVTLPMGRK AVNYVFKTPG GNIYHGADSH YSIQFAKHGK IDVALNNYGE NPVGIADKMT
SVDLLRMAEC LRCKVIIPVH HDIWTNFMAS TQEIIELWRM RKDRLQYKFH PFIWEVGGKY
VYPQDKDLIE YHHPRGFDDC FEQEPNIQFK SML
>260891058_Leptotrichia_hofstadii_F0254
MSKLDEITRE SWILGTFPEW GTWLNEEIAE TVVKPNTVAM WWLGNMGLWI KTEGNANIAM
DIWVATGKRS QNKLMKPKHQ HQRAVGCVAL QPNLRLTPCV IDPFAIEGLD ALLATHSHSD
HIDVNVAAAV VKAKFVGPKT CIEIWRKWGV PEDRLVQVKP GDEITIKDAK IKALESFDRT
MLLTVAMDEM AVNYLVETTG GNIYNAGDSH HSNYFVKHGD VDVAFVGYGD NPRGMTDKLT
SSDVLRVAEE LRTQVVIPLH HDIWSNFMAD PKEITLLWNY RKDRMKYEFK PYIWQPGGKF
VFPDNKDDME YMYRRGFEDA FSIEPDLPFK SFL
>222153816_Streptococcus_uberis_0140J
MAKVQDITRE SWILSTFPEW GTWLNEEIEE TKVPDNNFSM WWLGNCGIWL KTPGGANIVM
DLWSNRGKST KVKDMVRGHQ MANMAGVRKL QPNLRVQPMV IDPFAINELD YYLVSHFHSD
HIDINTAAAI VNVKFVGPYE CGQIWKKWGV PEERIMIVKP GDSFTIKDMK ITAVESFDRT
CLVTLPMARK AVNYIFETPG GTVYHGADSH FSNYFAKHGR IDVALNNYGE NPLGIQDKMT
SIDLLRMAEN LRAKVIIPVH YDIWSNFMAS TDEILQLWKM RKERLQYDFH PFIWEVGGQY
TYPQDKDRIE YHHPRGFDDC FLEDSNIQFK ALL
>240949865_Actinobacillus_minor_NM305
MAKVNEITRE SWILSTFPEW GTWLNEEIEN EVVPEGNFAM WWLGCVGVWI KTPAGANICM
DLWCGRGKST KVKDMVRGHQ MANMAGVRKL QPNLRAQPMV LDPFAINEVD FILASHYHSD
HIDVNVAAAI VNVKFVGPWH CAELWKKWGV PEERIIIVKP GDVVKLKDVE IHALDSFDRT
CLVTLPMGRK AVNYVFKTPG GNIYHGADSH YSIQFAKHGK IDVALNNYGE NPVGIADKMT
SVDLLRMAEC LRCKVIIPVH HDIWTNFMAS TQEIIDLWRM RKDRLQYKFH PFIWEVGGKY
VYPQDKDLIE YHHPRGFDDC FEQEPNIQFK SML
>125718864_Streptococcus_sanguinis_SK36
MPNVKDITRE SWILSTFPEW GTWLNEEIEE EVVPEGNFAM WWLGNCGVWI KTPGGANVVM
DLWSNRGKST KVKDMVRGHQ MANMAGVRKL QPNLRVQPMV IDPFAINELD YYLVSHFHSD
HIDINTAAAI VNVKFVGPYE CGEIWKKWGV PEERIIVIKP GESFEFKDIK VTAVESFDRT
CLVTLPMARK AVNYVFETPG GTIYHGADSH FSNYFAKHGK IDVAINNYGD NPVGIQDKMT
SIDLLRMAEN LRAKVIIPVH YDIWSNFMAS TDEILALWKM RKERLQYQFH PFIWEVGGKY
TYPLDKDRIE YHHPRGFDDC FEQESNIQFK ALL
>251792967_Aggregatibacter_aphrophilus_NJ8700
MAKVNEITRE SWILSTFPEW GTWLNEEIEN EVVPEGNFAM WWLGCVGVWI KTPAGANICM
DLWCNRGKST KVKDMVRGHQ MANMAGVRKL QPNLRAQPMV LDPFAINEVD FILASHYHSD
HIDVNVAAAI VNVKFVGPWH CAELWKNWGV PEERIIIVKP GDMVKLKDVE IYALDSFDRT
CLVTLPMGRK AVNYVFKTPG GNIYHGADSH YSIQFAKHGK IDVALNNYGE NPVGIADKMT
SVDLLRMAEC LRTNVIIPVH HDIWTNFMAS TDEILALWRM RKDRLQYKFH PFIWEVGGKY
VYPRDKDLIE YHHPRGFDDC FEQEPNIQFK SML
>167855699_Haemophilus_parasuis_29755
MSKISEITRE SWILSTFPEW GTWLNEEIEN EVVPEGNFAM WWLGCVGVWI KTPAGANICM
DLWCGRGKST KVKDMVRGHQ MANMSGVRKL QPNLRAQPMV LDPFAINEVD FILASHYHSD
HIDVNVAAAI VNVKFVGPWH CAELWKKWGV PEERIIIVKP GDVVKLKDVE IHALDSFDRT
CLVTLPMGRK AVNYVFKTPG GNIYHGADSH YSIQFAKHGK IDVALNNYGE NPVGIADKMT
SIDLLRMAEC LRCKVIIPVH HDIWTNFMAS TQEIIDLWRM RKDRLQYKFH PFIWEVGGKY
VYPQDKDLIE YHHPRGFDDC FEQEPNIQFK SML
>227516887_Atopobium_vaginae_DSM_15829
MSAIDEITRD SWLNKTFPEW GTWLTEEIAQ AKVPEKTLSM WWLGNMGIWI KSDHGTNVVI
DMWNQTGKQT ISGHMKKGHQ MMRMSGVRNL QPNRRNQPFV IDPFAVRDID VLCVTHSHSD
HLDQTTAAVV TRATFVGPQD VADKWIAWGV PAERIVVLHP NESVKVKDVE VKALESFDRT
MLLTVDMNQL ALNYLVKTDG GNVYHAGDSH YSNMYVKHGK IDIACVAYGE NPIGITDKLT
SSDVLKVGEA LQTKVIIPTH YDIWTNFMAD PKEILMLWKY RKDRMQYKFK PFVWQVGGRY
DYPGDTDHME YMYDRGFHDA FDYETDLPYD AFL
>259504264_Erysipelothrix_rhusiopathiae_ATCC_19414
MNGIHDVTKE KWLQATFPEW GTWLNEEIAE TEVPEKSFSM WWLGCTGIWL KTHENTNILV
DMWSGTGKRT HNGMMKKGHQ MMRMAGVKAI QPNRRNVPFV IDPFEIQGVD ALVVSHIHSD
HLDLVTAAVV AEALFIGPKK VVETWIKWGI PKARTRIVRP NDVLEVGSVE LEFLDSFDNT
ALITVEMDDI AVNILMKTSG GNIYHGADSH YSVLYAKHGK IDVALANFGE NPVGIHDKLT
SSDVLRMAEA LRTKVIIPLH YDIWTNFWAD PHEIVTLWNF KKDRLKYHFK PFIWQVGGEY
CYPQDTNHIA FMFDRGFHDH FENDTDVPYP SFL
>24378793_Streptococcus_mutans_UA159
MTNVKDITRE SWILSTFPEW GTWLNEEIEE EVVPANNFAM WWLGNCGVWI KTPGGANVVM
DLWSNRGKST KVKDMVWGHQ MANMAGVRKL QPNLRVQPMV IDPFAINELD YYLVSHFHSD
HIDINTAAAI VNVKFVGPYE CGEIWKKWGV PEDRIIVIKP GDSFEFKDIK VTAVESFDRT
CLVTLPMARK AVNYIFETPG GTIYHGADSH FSNYFAKHGK IDVAINNYGD NPVGIQDKMT
SIDLLRMAEN LRAKVIIPVH YDIWSNFMAS TDEILVLWKM RKERLQYQFH PFIWEVGGKY
TYPQDKDRIE YHHPRGFDDC FEHDSNIQFK ALL
>225867766_Streptococcus_equi_subsp._zooepidemicus
MAKVQDITRE SWILSTFPEW GTWLNEEIEE EVVPEGNFSM WWLGNCGIWI KTPGGANVVM
DLWSNRGKAT KVKDMVRGHQ MANMAGVRKL QPNLRAQPMV IDPFMINELD YYLVSHYHSD
HIDINTAAAI INVKFVGPYE CGKIWESWGV PKDRIIVVKP GDSFAFKDIK VTAVESFDRT
CIVTLPLARK TVNYIFETPG GTIYHGADSH FSNYFAKHGR IDVVLNNYGE NPIGIQDKMT
SVDLLRMAEN LRAKVVIPVH YDIWSNFMAS TDEILELWKM RKERLQYQFH PFIWEVGGKY
TYPQDQDRIE YHHPRGFDDC FLEESNIQFK ALL
>289550848_Staphylococcus_lugdunensis_HKU09-01
MKNVKDITRE SWILSTFPEW GTWLNEEIEN EVVNEGNFAM WWLGNCGIWI KTPEGANIVM
DLWSNRGKST KVKDMVRGHQ MANMAGVRKL QPNLRVQPMV IDPFAINELD YYLVSHYHSD
HIDINTAAAI FNVKFVGPHE CARIWKEWGV SEDRIITIKP GESFEFKDVK VTAVESFDRT
CLVTLPMARK SVNYVFETPG GTIYHGADSH FSNYFAKHGK IDVVLNNYGD NPVGIQDKMT
SIDLLRMAEN LNAKVIIPVH YDIWSNFMAS TNEIIELWKM RKDRLQYQFH PFIWEVGGKY
TYPEDKDKIE YHHPRGFDDA FEQPSNIQFK ALL
>195977322_Streptococcus_equi_subsp._zooepidemicus_MGCS10565
MAKVQDITRE SWILSTFPEW GTWLNEEIEE EVVPEGNFSM WWLGNCGIWI KTPGGANVVM
DLWSNRGKAT KVKDMVRGHQ MANMAGVRKL QPNLRAQPMV IDPFMINELD YYLVSHYHSD
HIDINTAAAI INVKFVGPYE CGKIWESWGV PKDRIIVVKP GDSFAFKDIK VTAVESFDRT
CIVTLPLARK TVNYIFETPG GTIYHGADSH FSNYFAKHGR IDVVLNNYGE NPIGIQDKMT
SVDLLRMAEN LRAKVVIPVH YDIWSNFMAS TDEILELWKM RKERLQYQFH PFIWEVGGKY
TYPQDQDRIE YHHPRGFDDC FLEDSNIQFK ALL
>168333356_Epulopiscium_sp_'N.t._morphotype_B'
KGDLTKVTKQ LWRENCFPEW GTWLNEEIED TIVPEGNFAM WWLGCTGIWV KTPEDANICI
DLWVGVGKRG KPYSQGKDFQ MXHMNGGPTY QPNTRYTPMV IDPFEIKKVD AILSTHMHRD
HIDQYVAAAI VQVPFIGPKF SCDVWRNWGV PEERLVEVRP GDVIKIKDME IVAVDSFDRT
ALITSPMDDR AVSYIIKTPG GNLYHSGDSH YSNMYFKHGK IDVALASFGE NPAGLTDKMT
SVDCLRMAEC LNAKVLIPYH HDIWNNMLAD PMEIEYLYQF KAPRLDYQFK VYIWQVGGSY
MYPRDQDKKR FMFKRGFEDA FTDEPNLPFK SFL
>261867733_Aggregatibacter_actinomycetemcomitans_D11S-1
MAKVNEITRE SWILSTFPEW GTWLNEEIEN EVVPEGNFAM WWLGCVGVWI KTPAGANICM
DLWCNRGKST KVKDMVRGHQ MANMAGVRKL QPNLRAQPMV LDPFAINEVD FILASHYHSD
HIDVNVAAAI VNVKFVGPWH CAELWKNWGV PEERIIIVKP GDMVKLKDVE IYALDSFDRT
CLVTLPMGRK AVNYVFKTPG GNIYHGADSH YSIQFAKHGK IDVALNNYGE NPVGIADKMT
SIDLLRMAEC LRTNVIIPVH HDIWTNFMAS TDEILALWRM RKDRLQYKFH PFIWEVGGKY
VYPRDKDLIE YHHPRGFDDC FEQEPNIQFK SML
>311100397_Streptococcus_vestibularis_F0396
MANVKDITRE SWILNTFPEW GTWLNEEIEE EVVPENNVAM WWLGNCGVWF KTPGGANIVM
DLWSNRGKHT KVKDMVRGHQ MANMAGVRKL QPNLRVQPMV IDPFAINELD YYLVSHFHSD
HIDINTAAAI VNVKFVGPYE CGEIWKGWGV PEERIIIVKP GDTITLKDVK ITAVESFDRT
CLVTLPMARK AVNYVFETPG GTIYHGADSH FSNYFAKHGK VDVAINNYGD NPVGIQDKMT
SIDLLRMAEN LRAKVIIPVH YDIWSNFMAS TDEILALWKM RKERLQYKFH PFIWEVGGKY
TYPQDKDLIE YHHPRGFDDC FEHDSNIQFK ALL
>15901852_Streptococcus_pneumoniae_TIGR4
MPNVKEITRE SWILATFPEW GTWLNEEIEE EVVPEGNFAM WWLGNCGTWI KTPAGANVVM
DLWSNRGKST KVKDMVRGHQ MANMAGVRKL QPNLRVQPMV IDPFAINELD YYLVSHFHSD
HIDPYTAAAI LNVKFIGPYH CGRIWEGWGV PKERIIVVKP GDTIELKDMK IHAVESFDRT
CLVTLPMAQK AVNYIFETPG GTIYHGADSH FSNYFAKHGK IDVALNNYGE NPVGIQDKMT
SIDLLRMAEN LRTKVIIPVH YDIWSNFMAS TNEILELWKM RKDRLQYDFH PFIWEVGGKY
TYPQDQHLVE YHHPRGFDDC FEQDSNIQFK ALL
>126209165_Actinobacillus_pleuropneumoniae_serovar_5b_str._L20
MAKVNEITRE SWILSTFPEW GTWLNEEIEQ EVVPEGNFAM WWLGCVGVWI KTPAGANICM
DLWCSRGKST KVKDMVRGHQ MANMAGVRKL QPNLRAQPMV LDPFAINEVD FILASHYHSD
HIDVNVAAAI VNVKFVGPWH CGELWKKWGV PEDRIIVVKP GDVVKIKDVE IHALDSFDRT
CLVTLPMGRK AVNYVFKTPG GNIYHGADSH YSIQFAKHGK IDVALNNYGE NPVGIADKMT
SIDLLRMAEC LRTNVIIPVH HDIWTNFMAS TQEIIDLWRM RKDRLQYKFH PFIWEVGGKY
VYPRDKDLIE YHHPRGFDDC FEQEPNIQFK SML
>251783397_Streptococcus_dysgalactiae_subsp._equisimilis_GGS_124
MAKVQDITRE SWILSTFPEW GTWLNEEIEE EVVPDGNFAM WWLGNCGVWI KTPGGANIVM
DLWSARGKST KVKDMVRGHQ MANMAGVRKL QPNLRAQPMV IDPFMINELD YYLVSHYHSD
HIDINTAAAI INVKFVGPYE CGEIWKKWGV PEDRIMILKP GDSFEFKDMK VTAVESFDRT
CLVTLPMARK AVNYIFETPG GTIYHGADSH FSNYFAKHGR IDVALNNYGE NPIGIQDKMT
SIDLLRMAEN LHAKVIIPVH YDIWSNFMAS TDEILELWKM RKERLQYDFH PFIWEVGGKY
TYPQDQDRIE YHHPRGFDDC FLEDSNIQFK ALL
>168494649_Streptococcus_pneumoniae_CDC3059-06
MPNVKEITRE SWILATFPEW GTWLNEEIEE EVVPEGNFAM WWLGNCGTWI KTPAGANVVM
DLWSNRGKST KVKDMVRGHQ MANMAGVRKL QPNLRVQPMV IDPFAINELD YYLVSHFHSD
HIDPYTAAAI LNVKFIGPYH CGRIWEGWGV PKERIIVVKP GDTIELKDMK IHAVESFDRT
CLVTLPMAQK AVNYIFETPG GTIYHGADSH FSNYFAKHGK IDVALNNYGE NPVGIQDKMT
SIDLLRMAEN LRTKVIIPVH YDIWSNFMAS TNEILELWKM RKDRLQYDFH PFIWEVGGKY
TYPQDQHLVE YHHPRGFDDC FEQDSNIQFK ALL
>165977136_Actinobacillus_pleuropneumoniae_serovar_3_str._JL03
MANVNEITRE SWILSTFPEW GTWLNEEIEQ EVVPEGNFAM WWLGCVGVWI KTPAGANICM
DLWCSRGKST KVKDMVRGHQ MANMAGVRKL QPNLRAQPMV LDPFAINEVD FILASHYHSD
HIDVNVAAAI VNVKFVGPWH CGELWKKWGV PEDRIIVVKP GDVVKIKDVE IHALDSFDRT
CLVTLPMGRK AVNYVFKTPG GNIYHGADSH YSIQFAKHGK IDVALNNYGE NPVGIADKMT
SIDLLRMAEC LRTNVIIPVH HDIWTNFMAS TQEIIDLWRM RKDRLQYKFH PFIWEVGGKY
VYPRDKDLIE YHHPRGFDDC FEQEPNIQFK SML
>168492452_Streptococcus_pneumoniae_CDC0288-04
MPNVKEITRE SWILATFPEW GTWLNEEIEE EVVPEGNFAM WWLGNCGTWI KTPAGANVVM
DLWSNRGKST KVKDMVRGHQ MANMAGVRKL QPNLRVQPMV IDPFAINELD YYLVSHFHSD
HIDPYTAAAI LNVKFIGPYH CGRIWEGWGV PKERIIVVKP GDTIELKDMK IHAVESFDRT
CLVTLPMAQK AVNYIFETPG GTIYHGADSH FSNYFAKHGK IDVALNNYGE NPVGIQDKMT
SIDLLRMAEN LRTKVIIPVH YDIWSNFMAS TNEILELWKM RKDRLQYDFH PFIWEVGGKY
TYPQDQHLVE YHHPRGFDDC FEQDSNIQFK ALL
>149007820_Streptococcus_pneumoniae_SP18-BS74
MPNVKEITRE SWILATFPEW GTWLNEEIEE EVVPEGNIAM WWLGNCGTWI KTPAGANVVM
DLWSNRGKST KVKDMVRGHQ MANMAGVRKL QPNLRVQPMV IDPFAINELD YYLVSHFHSD
HIDPYTAAAI LNVKFIGPYH CGRIWEGWGV PKERIIVVKP GDTIELKDMK IHAVESFDRT
CLVTLPMAQK AVNYIFETPG GTIYHGADSH FSNYFAKHGK IDVALNNYGE NPVGIQDKMT
SIDLLRMAEN LRTKVIIPVH YDIWSNFMAS TNEILELWKM RKDRLQYDFH PFIWEVGGKY
TYPQDQHLVE YHHPRGFDDC FEQDSNIQFK ALL
>307709873_Streptococcus_mitis_SK564
MPNVKEITRE SWILATFPEW GTWLNEEIEE EVVPEGNFAM WWLGNCGTWI KTPGGANVVM
DLWSNRGKST KVKDMVRGHQ MANMAGVRKL QPNLRVQPMV IDPFAINELD YYLVSHFHSD
HIDPYTAAAI LNVKFIGPYH CGRIWEGWGV PKERIIVVKP GDTIELKDMK IHAVESFDRT
CLVTLPMAQK AVNYIFETPG GIIYHGADSH FSNYFAKHGK IDVALNNYGE NPVGIQDKMT
SIDLLRMAEN LRTKVIIPVH YDIWSNFMAS TNEILELWKM RKDRLQYDFH PFIWEVGGKY
TYPQDQHLVE YHHPRGFDDC FEQDSNIQFK ALL
>307705704_Streptococcus_mitis_SK597
MPNVKEITRE SWILATFPEW GTWLNEEIEE EVVPEGNFAM WWLGNCGTWI KTPGGANVVM
DLWSNRGKST KVKDMVRGHQ MANMAGVRKL QPNLRVQPMV IDPFAINELD YYLVSHFHSD
HIDPYTAAAI LNVKFIGPYH CGRIWEGWGV PKERIIVVKP GDTIELKDMK IHAVESFDRT
CLVTLPMAQK AVNYIFETPG GTIYHGADSH FSNYFAKHGK IDVVLNNYGE NPVGIQDKMT
SIDLLRMAEN LRTKVIIPVH YDIWSNFMAS TNEILELWKM RKDRLQYDFH PFIWEVGGKY
TYPQDQHLVE YHHPRGFDDC FEQDSNIQFK ALL
>289167112_Streptococcus_mitis_B6
MPNVKEITRE SWILATFPEW GTWLNEEIEE EVVPEGNFAM WWLGNCGTWI KTPGGANVVM
DLWSNRGKST KVKDMVRGHQ MANMAGVRKL QPNLRVQPMV IDPFAINELD YYLVSHFHSD
HIDPYTAAAI LNVKFIGPYH CGRIWEGWGV PKERIIVVKP GDTIELKDMK IHAVESFDRT
CLVTLPMAQK AVNYIFETPG GTIYHGADSH FSNYFAKHGK IDVALNNYGE NPVGIQDKMT
SIDLLRMAEN LRTKVIIPVH YDIWSNFMAS TNEIIELWKM RKDRLQYDFH PFIWEVGGKY
TYPQDQHLVE YHHPRGFDDC FEQDSNIQFK ALL
>288906297_Streptococcus_gallolyticus_UCN34
MANVKDITRE SWILNTFPEW GTWLNEEIEE EVVPENNFAM WWLGNCGVWI KTPGGANIVM
DLWSNRGKST KVKDMVWGHQ MANMAGVRKL QPNLRVQPMV IDPFAINELD YYLVSHFHSD
HIDINTAAAI VNVKFVGPYE CGEIWKKWGV PEERIIIIKP GESFEFKDVK VTAVESFDRT
CLVTLPMARK AVNYIFETPG GTIYHGADSH FSNYFAKHGK IDVAINNYGD NPIGIQDKMT
SIDLLRMAEN LRAKVIIPVH YDIWSNFMAS TDEILALWKM RKERLQYQFH PFIWEVGGKY
VYPQDKDRIE YHHPRGFDDA FEHDSNIQFK ALL
>307260061_Actinobacillus_pleuropneumoniae_serovar_11_str._56153
MAKVNEITRE SWILSTFPEW GTWLNEEIEQ EVVPEGNFAM WWLGCVGVWI KTPAGANICM
DLWCSRGKST KVKDMVRGHQ MANMAGVRKL QPNLRAQPMV LDPFAINEVD FILASHYHSD
HIDVNVAAAI VNVKFVGPWH CGELWKKWGV PEDRIIVVKQ GDVVKIKDVE IHALDSFDRT
CLVTLPMGRK AVNYVFKTPG GNIYHGADSH YSIQFAKHGK IDVALNNYGE NPVGIADKMT
SIDLLRMAEC LRTNVIIPVH HDIWTNFMAS TQEIIDLWRM RKDRLQYKFH PFIWEVGGKY
VYPRDKDLIE YHHPRGFDDC FEQEPNIQFK SML
>25011880_Streptococcus_agalactiae_NEM316
MPNVKDITRE SWILSTFPEW GTWLNEEIEE EVVADGNFAM WWLGNCGVWI KTPGGANVVM
DLWSNRGKST KVKDMVRGHQ MANMAGVRKL QPNLRAQPMV IDPFAINELD YYLVSHFHSD
HIDINTAAAI INVKFVGPYE CGEIWKKWGV PEERIIVIKP GESFEFKDIK VTAVESFDRT
CLVTLPMARK AVNYIFETPG GTIYHGADSH FSNYFAKHGK IDVAINNYGD NPVGIQDKMT
SIDLLRMAEN LRAKVIIPVH YDIWSNFMAS TDEILQLWKM RKERLQYDFH PFIWEVGGKY
TYPQDKDRIE YHHPRGFDDC FEQESNIQFK ALL
>22537939_Streptococcus_agalactiae_2603V/R
MPNVKDITRE SWILSTFPEW GTWLNEEIEE EVVAEGNFAM WWLGNCGVWI KTPGGANVVM
DLWSNRGKST KVKDMVRGHQ MANMAGVRKL QPNLRAQPMV IDPFAINELD YYLVSHFHSD
HIDINTAAAI INVKFVGPYE CGEIWKKWGV PEERIIVIKP GESFEFKDIK VTAVESFDRT
CLVTLPMARK AVNYIFETPG GTIYHGADSH FSNYFAKHGK IDVAINNYGD NPVGIQDKMT
SIDLLRMAEN LRAKVIIPVH YDIWSNFMAS TDEILQLWKM RKERLQYDFH PFIWEVGGKY
TYPQDKDRIE YHHPRGFDDC FEQESNIQFK ALL
>194398474_Streptococcus_pneumoniae_G54
MPNVKEITRE SWILATFPEW GTWLNEEIEE EVVPEGNFAM WWLGNCGTWI KTPAGANVVM
DLWSNRGKST KVKDMVRGHQ MANMAGVRKL QPNLRVQPMV IDPFAINELD YYLXSHFHSD
HIDPYTAAAI LNVKFIGPYH CGRIWEGWGV PKERIIVVKP GDTIELKDMK IHAVESFDRT
CLVTLPMAQK AVNYIFETPG GTIYHGADSH FSNYFAKHGK IDVALNNYGE NPVGIQDKMT
SIDLLRMAEN LRTKVIIPVH YDIWSNFMAS TNEILELWKM RKDRLQYDFH PFIWEVGGKY
TYPQDQHLVE YHHPRGFDDC FEQDSNIQFK ALL
>148989728_Streptococcus_pneumoniae_SP6-BS73
MPNVKEITRE SWILATFPEW GTWLNEEIEE EVVPEGNFAM WWLGNCGTWI KTPAGANVVM
DLWSNRGKST KVKDMVRGHQ MANMAGVRKL QPNLRVQPMV IDPFAINELD YYLVSHFHSD
HIDPYTAAAI LNVKFIGPYH CGRIWEGWGV PKERIIVVKP GDTIELKDMK IHAVESFDRT
CLVTLPMAQK AVNYIFETPG GTIYHGADSH FSNYFAKHGK IDVTLNNYGE NPVGIQDKMT
SIDLLRMAEN LRTKVIIPVH YDIWSNFMAS TNEILELWKM RKDRLQYDFH PFIWEVGGKY
TYPQDQHLVE YHHPRGFDDC FEQDSNIQFK ALL
>306834473_Streptococcus_bovis_ATCC_700338
MANVKDITRE SWILNTFPEW GTWLNEEIEE EVVPKNNFAM WWLGNCGVWI KTPGGANIVM
DLWSNRGKST KVKDMVWGHQ MANMAGVRKL QPNLRVQPMV IDPFAINELD YYLVSHFHSD
HIDINTAAAI VNVKFVGPYE CGEIWKKWGV PEERIIIIKP GESFEFKDVK VTAVESFDRT
CLVTLPMARK AVNYIFETPG GTIYHGADSH FSNYFAKHGK IDVAINNYGD NPIGIQDKMT
SIDLLRMAEN LRAKVIIPVH YDIWSNFMAS TDEILALWKM RKERLQYQFH PFIWEVGGKY
VYPQDKDRIE YHHPRGFDDV FEHDSNIQFK ALL
>227879283_Lactobacillus_crispatus_JV-V01
PKKIEDVNFK TFAENNFPEW GTFLNEQIAD KQVPEKSIAM WWLGCMGVWI KTHEGTNVAI
DMWNGTGKHT HDGKMRKGHQ MMRMTGGEAL QPNLRNKPYV IDPFALRDLD ALCVTHTHHD
HLDIYTAACV NKAKFIGPQG VVDEWIEWGV PKEKTIVVKP GDEVKVGAVT IKAMEAFDRT
EFVTEDMAKV AVNYLVKTSG GNVYHSGDSH YSNTYVKHGN IDVTLCAYGE NPRGITDKLD
DSQVLRMGEA LKTKVIIPMH YDIWTNFYSD PKDILALWDR KKYRLQYKFK PYIWQVGGEF
DYPQDKDNFE YMYDRGFHDA FKNDPDLPFP EML
>146319709_Streptococcus_suis_05ZYH33
MAKVQDITRE SWILSTFPEW GTWLNEEIEE EVVPEGNFAM WWLGNCGVWI KTPGGANVVM
DLWSSRGKST KVKDMVWGHQ MANMAGVRKL QPNLRVQPMV IDPFAINELD YYLVSHVHSD
HMDISTAAAI INVKFVGPVE SGDIWEKWGV PADRIIRIAP GDSFEFKDIK VHAVESFDRT
CLVTLPMARK AVNYVFETPG GTIYHGADSH FSNYFAKHGR IDVAINNYGD NPIGIQDKMT
SIDLLRMAEN LRAKVIIPVH YDIWSNFMAS TDEILQLWKM RKERLQYDFH PFIWEVGGKY
TYPMDKDRIE YHHPRGFDDC FLEDSNIQFK ALL
>256847616_Lactobacillus_coleohominis_101-4-CHN
PKNINDVTPE NYAMNNFPEW GQYLNEEIAD YKVPAGSFRL WWTGCMGFWL KTHEGTNILV
DVWNGTGKHT HNGKMRKGHQ MMRMAGVEAQ QPNLRNRPYV IDPFAFKDVD ALCVTHTHHD
HLDIYTAACV NKAKFIGPQG VVDEWIEWGI PAEKTIVVKP GDEVKVGAVN IKALESFDRT
ELVTEDMAKV AVNYLFETSG GNLYDAGDSH MSNTFTKHGN IDVALCAYGE NPRGITDKLD
DSQVLRMSED LKTKVVIPMH WDIWSNFFAD PKDIIKLWEL KKYRLHYDFK PYILQVGGGF
SFPQNKDDFE YMYDRGFHDA FKNKPDLPFP ELL
