# Supplementary material for: The UlaG protein family defines novel structural and functional motifs grafted on an ancient RNase fold
Source: BMC Evol Biol. 2011 Sep 26;11:273. doi: 10.1186/1471-2148-11-273 (PMC3219644; doi:10.1186/1471-2148-11-273)
Supplement: Additional file 7 — Phylogenetic tree of bacterial UlaGL. Majority rule consensus tree of bacterial UlaGL sequences calculated with MrBayes and RAxML (used to prepare Figure 3). Nodes are labeled with BIPP (Bayesian inference posterior probability) and MLBP (maximum-likelihood bootstrap percentage). [file 1471-2148-11-273-S7.TREE]

#NEXUS
begin taxa;
	dimensions ntax=175;
	taxlabels
	261225312[&!color=#-3362292,gi_species_name="261225312_Escherichia_coli_O157:H7_str._FRIK2000",261225312_Escherichia_coli_O157:H7_str._FRIK2000=true]
	261255436[&!color=#-3362292,261255436_Escherichia_coli_O157:H7_str._FRIK966=true,gi_species_name="261255436_Escherichia_coli_O157:H7_str._FRIK966",261225312_Escherichia_coli_O157:H7_str._FRIK2000="261255436_Escherichia_coli_O157:H7_str._FRIK966"]
	193066001[&193066001_Escherichia_coli_E22=true,!color=#-3362292,gi_species_name="193066001_Escherichia_coli_E22",261225312_Escherichia_coli_O157:H7_str._FRIK2000="193066001_Escherichia_coli_E22"]
	89110912_[&89110912_Escherichia_coli_str._K-12_substr._W3110=true,!color=#-3362292,gi_species_name="89110912_Escherichia_coli_str._K-12_substr._W3110",261225312_Escherichia_coli_O157:H7_str._FRIK2000="89110912_Escherichia_coli_str._K-12_substr._W3110"]
	301325956[&!color=#-3362292,gi_species_name="301325956_Escherichia_coli_MS_78-1",301325956_Escherichia_coli_MS_78-1=true,261225312_Escherichia_coli_O157:H7_str._FRIK2000="301325956_Escherichia_coli_MS_78-1"]
	300940679[&!color=#-3362292,gi_species_name="300940679_Escherichia_coli_MS_21-1",300940679_Escherichia_coli_MS_21-1=true,261225312_Escherichia_coli_O157:H7_str._FRIK2000="300940679_Escherichia_coli_MS_21-1"]
	260450981[&260450981_Escherichia_coli_DH1=true,!color=#-3362292,gi_species_name="260450981_Escherichia_coli_DH1",261225312_Escherichia_coli_O157:H7_str._FRIK2000="260450981_Escherichia_coli_DH1"]
	15804781_[&!color=#-3362292,gi_species_name="15804781_Escherichia_coli_O157:H7_EDL933",15804781_Escherichia_coli_O157:H7_EDL933=true,261225312_Escherichia_coli_O157:H7_str._FRIK2000="15804781_Escherichia_coli_O157:H7_EDL933"]
	91207972_[&!color=#-3362292,gi_species_name="91207972_Shigella_dysenteriae_Sd197",91207972_Shigella_dysenteriae_Sd197=true,261225312_Escherichia_coli_O157:H7_str._FRIK2000="91207972_Shigella_dysenteriae_Sd197"]
	187730696[&187730696_Shigella_boydii_CDC_3083-94=true,!color=#-3362292,gi_species_name="187730696_Shigella_boydii_CDC_3083-94",261225312_Escherichia_coli_O157:H7_str._FRIK2000="187730696_Shigella_boydii_CDC_3083-94"]
	82546566_[&!color=#-3362292,gi_species_name="82546566_Shigella_boydii_Sb227",82546566_Shigella_boydii_Sb227=true,261225312_Escherichia_coli_O157:H7_str._FRIK2000="82546566_Shigella_boydii_Sb227"]
	110808107[&110808107_Shigella_flexneri_5_str._8401=true,!color=#-3362292,gi_species_name="110808107_Shigella_flexneri_5_str._8401",261225312_Escherichia_coli_O157:H7_str._FRIK2000="110808107_Shigella_flexneri_5_str._8401"]
	91207973_[&!color=#-3362292,gi_species_name="91207973_Shigella_flexneri",91207973_Shigella_flexneri=true,261225312_Escherichia_coli_O157:H7_str._FRIK2000="91207973_Shigella_flexneri"]
	24115547_[&!color=#-3362292,gi_species_name="24115547_Shigella_flexneri_2a_str._301",24115547_Shigella_flexneri_2a_str._301=true,261225312_Escherichia_coli_O157:H7_str._FRIK2000="24115547_Shigella_flexneri_2a_str._301"]
	194439543[&194439543_Escherichia_coli_101-1=true,!color=#-3362292,gi_species_name="194439543_Escherichia_coli_101-1",261225312_Escherichia_coli_O157:H7_str._FRIK2000="194439543_Escherichia_coli_101-1"]
	188495101[&!color=#-3362292,gi_species_name="188495101_Escherichia_coli_53638",188495101_Escherichia_coli_53638=true,261225312_Escherichia_coli_O157:H7_str._FRIK2000="188495101_Escherichia_coli_53638"]
	254037212[&!color=#-3362292,gi_species_name="254037212_Escherichia_sp_1_1_43",254037212_Escherichia_sp_1_1_43=true,261225312_Escherichia_coli_O157:H7_str._FRIK2000="254037212_Escherichia_sp_1_1_43"]
	199598619[&199598619_Lactobacillus_rhamnosus_HN001=true,gi_species_name="199598619_Lactobacillus_rhamnosus_HN001",261225312_Escherichia_coli_O157:H7_str._FRIK2000="199598619_Lactobacillus_rhamnosus_HN001"]
	221195328[&gi_species_name="221195328_Atopobium_rimae_ATCC_49626",261225312_Escherichia_coli_O157:H7_str._FRIK2000="221195328_Atopobium_rimae_ATCC_49626",221195328_Atopobium_rimae_ATCC_49626=true]
	225386559[&gi_species_name="225386559_Clostridium_asparagiforme_DSM_15981",225386559_Clostridium_asparagiforme_DSM_15981=true,261225312_Escherichia_coli_O157:H7_str._FRIK2000="225386559_Clostridium_asparagiforme_DSM_15981"]
	309776791[&309776791_Erysipelotrichaceae_bacterium_3_1_53=true,gi_species_name="309776791_Erysipelotrichaceae_bacterium_3_1_53",261225312_Escherichia_coli_O157:H7_str._FRIK2000="309776791_Erysipelotrichaceae_bacterium_3_1_53"]
	283768366[&283768366_Bulleidia_extructa_W1219=true,gi_species_name="283768366_Bulleidia_extructa_W1219",261225312_Escherichia_coli_O157:H7_str._FRIK2000="283768366_Bulleidia_extructa_W1219"]
	256545428[&256545428_Anaerococcus_vaginalis_ATCC_51170=true,gi_species_name="256545428_Anaerococcus_vaginalis_ATCC_51170",261225312_Escherichia_coli_O157:H7_str._FRIK2000="256545428_Anaerococcus_vaginalis_ATCC_51170"]
	154505032[&gi_species_name="154505032_Ruminococcus_gnavus_ATCC_29149",154505032_Ruminococcus_gnavus_ATCC_29149=true,261225312_Escherichia_coli_O157:H7_str._FRIK2000="154505032_Ruminococcus_gnavus_ATCC_29149"]
	291520989[&291520989_Coprococcus_catus_GD/7=true,gi_species_name="291520989_Coprococcus_catus_GD/7",261225312_Escherichia_coli_O157:H7_str._FRIK2000="291520989_Coprococcus_catus_GD/7"]
	167766408[&167766408_Clostridium_sp_SS2/1=true,gi_species_name="167766408_Clostridium_sp_SS2/1",261225312_Escherichia_coli_O157:H7_str._FRIK2000="167766408_Clostridium_sp_SS2/1"]
	257784134[&257784134_Atopobium_parvulum_DSM_20469=true,gi_species_name="257784134_Atopobium_parvulum_DSM_20469",261225312_Escherichia_coli_O157:H7_str._FRIK2000="257784134_Atopobium_parvulum_DSM_20469"]
	254363139[&gi_species_name="254363139_Mannheimia_haemolytica_PHL213",254363139_Mannheimia_haemolytica_PHL213=true,261225312_Escherichia_coli_O157:H7_str._FRIK2000="254363139_Mannheimia_haemolytica_PHL213"]
	261492984[&gi_species_name="261492984_Mannheimia_haemolytica_serotype_A2_str._BOVINE",261225312_Escherichia_coli_O157:H7_str._FRIK2000="261492984_Mannheimia_haemolytica_serotype_A2_str._BOVINE",261492984_Mannheimia_haemolytica_serotype_A2_str._BOVINE=true]
	15602628_[&15602628_Pasteurella_multocida_subsp._multocida_str._Pm70=true,gi_species_name="15602628_Pasteurella_multocida_subsp._multocida_str._Pm70",261225312_Escherichia_coli_O157:H7_str._FRIK2000="15602628_Pasteurella_multocida_subsp._multocida_str._Pm70"]
	260912890[&260912890_Pasteurella_dagmatis_ATCC_43325=true,gi_species_name="260912890_Pasteurella_dagmatis_ATCC_43325",261225312_Escherichia_coli_O157:H7_str._FRIK2000="260912890_Pasteurella_dagmatis_ATCC_43325"]
	167855699[&gi_species_name="167855699_Haemophilus_parasuis_29755",167855699_Haemophilus_parasuis_29755=true,261225312_Escherichia_coli_O157:H7_str._FRIK2000="167855699_Haemophilus_parasuis_29755"]
	257465367[&257465367_Actinobacillus_minor_202=true,gi_species_name="257465367_Actinobacillus_minor_202",261225312_Escherichia_coli_O157:H7_str._FRIK2000="257465367_Actinobacillus_minor_202"]
	240949865[&240949865_Actinobacillus_minor_NM305=true,gi_species_name="240949865_Actinobacillus_minor_NM305",261225312_Escherichia_coli_O157:H7_str._FRIK2000="240949865_Actinobacillus_minor_NM305"]
	251792967[&251792967_Aggregatibacter_aphrophilus_NJ8700=true,gi_species_name="251792967_Aggregatibacter_aphrophilus_NJ8700",261225312_Escherichia_coli_O157:H7_str._FRIK2000="251792967_Aggregatibacter_aphrophilus_NJ8700"]
	261867733[&gi_species_name="261867733_Aggregatibacter_actinomycetemcomitans_D11S-1",261225312_Escherichia_coli_O157:H7_str._FRIK2000="261867733_Aggregatibacter_actinomycetemcomitans_D11S-1",261867733_Aggregatibacter_actinomycetemcomitans_D11S-1=true]
	126209165[&126209165_Actinobacillus_pleuropneumoniae_serovar_5b_str._L20=true,gi_species_name="126209165_Actinobacillus_pleuropneumoniae_serovar_5b_str._L20",261225312_Escherichia_coli_O157:H7_str._FRIK2000="126209165_Actinobacillus_pleuropneumoniae_serovar_5b_str._L20"]
	165977136[&gi_species_name="165977136_Actinobacillus_pleuropneumoniae_serovar_3_str._JL03",261225312_Escherichia_coli_O157:H7_str._FRIK2000="165977136_Actinobacillus_pleuropneumoniae_serovar_3_str._JL03",165977136_Actinobacillus_pleuropneumoniae_serovar_3_str._JL03=true]
	307260061[&gi_species_name="307260061_Actinobacillus_pleuropneumoniae_serovar_11_str._56153",307260061_Actinobacillus_pleuropneumoniae_serovar_11_str._56153=true,261225312_Escherichia_coli_O157:H7_str._FRIK2000="307260061_Actinobacillus_pleuropneumoniae_serovar_11_str._56153"]
	15674387_[&15674387_Streptococcus_pyogenes_M1_GAS=true,!color=#-15621208,gi_species_name="15674387_Streptococcus_pyogenes_M1_GAS",261225312_Escherichia_coli_O157:H7_str._FRIK2000="15674387_Streptococcus_pyogenes_M1_GAS"]
	21909678_[&21909678_Streptococcus_pyogenes_MGAS315=true,!color=#-15621208,gi_species_name="21909678_Streptococcus_pyogenes_MGAS315",261225312_Escherichia_coli_O157:H7_str._FRIK2000="21909678_Streptococcus_pyogenes_MGAS315"]
	94993558_[&!color=#-15621208,94993558_Streptococcus_pyogenes_MGAS10750=true,gi_species_name="94993558_Streptococcus_pyogenes_MGAS10750",261225312_Escherichia_coli_O157:H7_str._FRIK2000="94993558_Streptococcus_pyogenes_MGAS10750"]
	225867766[&!color=#-15621208,225867766_Streptococcus_equi_subsp._zooepidemicus=true,gi_species_name="225867766_Streptococcus_equi_subsp._zooepidemicus",261225312_Escherichia_coli_O157:H7_str._FRIK2000="225867766_Streptococcus_equi_subsp._zooepidemicus"]
	195977322[&!color=#-15621208,gi_species_name="195977322_Streptococcus_equi_subsp._zooepidemicus_MGCS10565",261225312_Escherichia_coli_O157:H7_str._FRIK2000="195977322_Streptococcus_equi_subsp._zooepidemicus_MGCS10565",195977322_Streptococcus_equi_subsp._zooepidemicus_MGCS10565=true]
	251783397[&!color=#-15621208,gi_species_name="251783397_Streptococcus_dysgalactiae_subsp._equisimilis_GGS_124",251783397_Streptococcus_dysgalactiae_subsp._equisimilis_GGS_124=true,261225312_Escherichia_coli_O157:H7_str._FRIK2000="251783397_Streptococcus_dysgalactiae_subsp._equisimilis_GGS_124"]
	222153816[&222153816_Streptococcus_uberis_0140J=true,!color=#-15621208,gi_species_name="222153816_Streptococcus_uberis_0140J",261225312_Escherichia_coli_O157:H7_str._FRIK2000="222153816_Streptococcus_uberis_0140J"]
	146319709[&146319709_Streptococcus_suis_05ZYH33=true,!color=#-15621208,gi_species_name="146319709_Streptococcus_suis_05ZYH33",261225312_Escherichia_coli_O157:H7_str._FRIK2000="146319709_Streptococcus_suis_05ZYH33"]
	125718864[&!color=#-15621208,gi_species_name="125718864_Streptococcus_sanguinis_SK36",125718864_Streptococcus_sanguinis_SK36=true,261225312_Escherichia_coli_O157:H7_str._FRIK2000="125718864_Streptococcus_sanguinis_SK36"]
	289550848[&289550848_Staphylococcus_lugdunensis_HKU09-01=true,!color=#-15621208,gi_species_name="289550848_Staphylococcus_lugdunensis_HKU09-01",261225312_Escherichia_coli_O157:H7_str._FRIK2000="289550848_Staphylococcus_lugdunensis_HKU09-01"]
	25011880_[&!color=#-15621208,gi_species_name="25011880_Streptococcus_agalactiae_NEM316",25011880_Streptococcus_agalactiae_NEM316=true,261225312_Escherichia_coli_O157:H7_str._FRIK2000="25011880_Streptococcus_agalactiae_NEM316"]
	22537939_[&22537939_Streptococcus_agalactiae_2603V/R=true,!color=#-15621208,gi_species_name="22537939_Streptococcus_agalactiae_2603V/R",261225312_Escherichia_coli_O157:H7_str._FRIK2000="22537939_Streptococcus_agalactiae_2603V/R"]
	24378793_[&!color=#-15621208,gi_species_name="24378793_Streptococcus_mutans_UA159",24378793_Streptococcus_mutans_UA159=true,261225312_Escherichia_coli_O157:H7_str._FRIK2000="24378793_Streptococcus_mutans_UA159"]
	288906297[&288906297_Streptococcus_gallolyticus_UCN34=true,!color=#-15621208,gi_species_name="288906297_Streptococcus_gallolyticus_UCN34",261225312_Escherichia_coli_O157:H7_str._FRIK2000="288906297_Streptococcus_gallolyticus_UCN34"]
	306834473[&!color=#-15621208,306834473_Streptococcus_bovis_ATCC_700338=true,gi_species_name="306834473_Streptococcus_bovis_ATCC_700338",261225312_Escherichia_coli_O157:H7_str._FRIK2000="306834473_Streptococcus_bovis_ATCC_700338"]
	311100397[&!color=#-15621208,gi_species_name="311100397_Streptococcus_vestibularis_F0396",261225312_Escherichia_coli_O157:H7_str._FRIK2000="311100397_Streptococcus_vestibularis_F0396",311100397_Streptococcus_vestibularis_F0396=true]
	15901852_[&!color=#-15621208,gi_species_name="15901852_Streptococcus_pneumoniae_TIGR4",15901852_Streptococcus_pneumoniae_TIGR4=true,261225312_Escherichia_coli_O157:H7_str._FRIK2000="15901852_Streptococcus_pneumoniae_TIGR4"]
	168494649[&!color=#-15621208,gi_species_name="168494649_Streptococcus_pneumoniae_CDC3059-06",168494649_Streptococcus_pneumoniae_CDC3059-06=true,261225312_Escherichia_coli_O157:H7_str._FRIK2000="168494649_Streptococcus_pneumoniae_CDC3059-06"]
	168492452[&168492452_Streptococcus_pneumoniae_CDC0288-04=true,!color=#-15621208,gi_species_name="168492452_Streptococcus_pneumoniae_CDC0288-04",261225312_Escherichia_coli_O157:H7_str._FRIK2000="168492452_Streptococcus_pneumoniae_CDC0288-04"]
	149007820[&!color=#-15621208,gi_species_name="149007820_Streptococcus_pneumoniae_SP18-BS74",149007820_Streptococcus_pneumoniae_SP18-BS74=true,261225312_Escherichia_coli_O157:H7_str._FRIK2000="149007820_Streptococcus_pneumoniae_SP18-BS74"]
	194398474[&194398474_Streptococcus_pneumoniae_G54=true,!color=#-15621208,gi_species_name="194398474_Streptococcus_pneumoniae_G54",261225312_Escherichia_coli_O157:H7_str._FRIK2000="194398474_Streptococcus_pneumoniae_G54"]
	148989728[&148989728_Streptococcus_pneumoniae_SP6-BS73=true,!color=#-15621208,gi_species_name="148989728_Streptococcus_pneumoniae_SP6-BS73",261225312_Escherichia_coli_O157:H7_str._FRIK2000="148989728_Streptococcus_pneumoniae_SP6-BS73"]
	307709873[&!color=#-15621208,gi_species_name="307709873_Streptococcus_mitis_SK564",307709873_Streptococcus_mitis_SK564=true,261225312_Escherichia_coli_O157:H7_str._FRIK2000="307709873_Streptococcus_mitis_SK564"]
	307705704[&!color=#-15621208,gi_species_name="307705704_Streptococcus_mitis_SK597",307705704_Streptococcus_mitis_SK597=true,261225312_Escherichia_coli_O157:H7_str._FRIK2000="307705704_Streptococcus_mitis_SK597"]
	289167112[&289167112_Streptococcus_mitis_B6=true,!color=#-15621208,gi_species_name="289167112_Streptococcus_mitis_B6",261225312_Escherichia_coli_O157:H7_str._FRIK2000="289167112_Streptococcus_mitis_B6"]
	161511013[&gi_species_name="161511013_Mannheimia_succiniciproducens_MBEL55E",161511013_Mannheimia_succiniciproducens_MBEL55E=true,261225312_Escherichia_coli_O157:H7_str._FRIK2000="161511013_Mannheimia_succiniciproducens_MBEL55E"]
	33152858_[&gi_species_name="33152858_Haemophilus_ducreyi_35000HP",33152858_Haemophilus_ducreyi_35000HP=true,261225312_Escherichia_coli_O157:H7_str._FRIK2000="33152858_Haemophilus_ducreyi_35000HP"]
	152977923[&gi_species_name="152977923_Actinobacillus_succinogenes_130Z",261225312_Escherichia_coli_O157:H7_str._FRIK2000="152977923_Actinobacillus_succinogenes_130Z",152977923_Actinobacillus_succinogenes_130Z=true]
	168333356[&168333356_Epulopiscium_sp_'N.t._morphotype_B'=true,gi_species_name="168333356_Epulopiscium_sp_'N.t._morphotype_B'",261225312_Escherichia_coli_O157:H7_str._FRIK2000="168333356_Epulopiscium_sp_'N.t._morphotype_B'"]
	168217215[&168217215_Clostridium_perfringens_NCTC_8239=true,!color=#-4383678,gi_species_name="168217215_Clostridium_perfringens_NCTC_8239",261225312_Escherichia_coli_O157:H7_str._FRIK2000="168217215_Clostridium_perfringens_NCTC_8239"]
	110800572[&!color=#-4383678,gi_species_name="110800572_Clostridium_perfringens_ATCC_13124",110800572_Clostridium_perfringens_ATCC_13124=true,261225312_Escherichia_coli_O157:H7_str._FRIK2000="110800572_Clostridium_perfringens_ATCC_13124"]
	168204693[&168204693_Clostridium_perfringens_E_str._JGS1987=true,!color=#-4383678,gi_species_name="168204693_Clostridium_perfringens_E_str._JGS1987",261225312_Escherichia_coli_O157:H7_str._FRIK2000="168204693_Clostridium_perfringens_E_str._JGS1987"]
	182624139[&!color=#-4383678,gi_species_name="182624139_Clostridium_perfringens_D_str._JGS1721",182624139_Clostridium_perfringens_D_str._JGS1721=true,261225312_Escherichia_coli_O157:H7_str._FRIK2000="182624139_Clostridium_perfringens_D_str._JGS1721"]
	188588544[&188588544_Clostridium_botulinum_E3_str._Alaska_E43=true,!color=#-4383678,gi_species_name="188588544_Clostridium_botulinum_E3_str._Alaska_E43",261225312_Escherichia_coli_O157:H7_str._FRIK2000="188588544_Clostridium_botulinum_E3_str._Alaska_E43"]
	251779368[&!color=#-4383678,251779368_Clostridium_botulinum_E1_str._'BoNT_E_Beluga'=true,gi_species_name="251779368_Clostridium_botulinum_E1_str._'BoNT_E_Beluga'",261225312_Escherichia_coli_O157:H7_str._FRIK2000="251779368_Clostridium_botulinum_E1_str._'BoNT_E_Beluga'"]
	187932596[&!color=#-4383678,187932596_Clostridium_botulinum_B_str._Eklund_17B=true,gi_species_name="187932596_Clostridium_botulinum_B_str._Eklund_17B",261225312_Escherichia_coli_O157:H7_str._FRIK2000="187932596_Clostridium_botulinum_B_str._Eklund_17B"]
	237668726[&237668726_Clostridium_butyricum_E4_str._BoNT_E_BL5262=true,!color=#-4383678,gi_species_name="237668726_Clostridium_butyricum_E4_str._BoNT_E_BL5262",261225312_Escherichia_coli_O157:H7_str._FRIK2000="237668726_Clostridium_butyricum_E4_str._BoNT_E_BL5262"]
	182419279[&!color=#-4383678,gi_species_name="182419279_Clostridium_butyricum_5521",182419279_Clostridium_butyricum_5521=true,261225312_Escherichia_coli_O157:H7_str._FRIK2000="182419279_Clostridium_butyricum_5521"]
	167772710[&167772710_Anaerotruncus_colihominis_DSM_17241=true,gi_species_name="167772710_Anaerotruncus_colihominis_DSM_17241",261225312_Escherichia_coli_O157:H7_str._FRIK2000="167772710_Anaerotruncus_colihominis_DSM_17241"]
	223983523[&gi_species_name="223983523_Holdemania_filiformis_DSM_12042",223983523_Holdemania_filiformis_DSM_12042=true,261225312_Escherichia_coli_O157:H7_str._FRIK2000="223983523_Holdemania_filiformis_DSM_12042"]
	297543834[&297543834_Thermoanaerobacter_mathranii_subsp._mathranii_str._A3=true,gi_species_name="297543834_Thermoanaerobacter_mathranii_subsp._mathranii_str._A3",261225312_Escherichia_coli_O157:H7_str._FRIK2000="297543834_Thermoanaerobacter_mathranii_subsp._mathranii_str._A3"]
	302336850[&gi_species_name="302336850_Spirochaeta_smaragdinae_DSM_11293",302336850_Spirochaeta_smaragdinae_DSM_11293=true,261225312_Escherichia_coli_O157:H7_str._FRIK2000="302336850_Spirochaeta_smaragdinae_DSM_11293"]
	262039690[&262039690_Leptotrichia_goodfellowii_F0264=true,gi_species_name="262039690_Leptotrichia_goodfellowii_F0264",261225312_Escherichia_coli_O157:H7_str._FRIK2000="262039690_Leptotrichia_goodfellowii_F0264"]
	260891058[&gi_species_name="260891058_Leptotrichia_hofstadii_F0254",260891058_Leptotrichia_hofstadii_F0254=true,261225312_Escherichia_coli_O157:H7_str._FRIK2000="260891058_Leptotrichia_hofstadii_F0254"]
	269124072[&269124072_Streptobacillus_moniliformis_DSM_12112=true,gi_species_name="269124072_Streptobacillus_moniliformis_DSM_12112",261225312_Escherichia_coli_O157:H7_str._FRIK2000="269124072_Streptobacillus_moniliformis_DSM_12112"]
	168333915[&gi_species_name="168333915_Epulopiscium_sp_'N.t._morphotype_B'",168333915_Epulopiscium_sp_'N.t._morphotype_B'=true,261225312_Escherichia_coli_O157:H7_str._FRIK2000="168333915_Epulopiscium_sp_'N.t._morphotype_B'"]
	269118772[&269118772_Sebaldella_termitidis_ATCC_33386=true,gi_species_name="269118772_Sebaldella_termitidis_ATCC_33386",261225312_Escherichia_coli_O157:H7_str._FRIK2000="269118772_Sebaldella_termitidis_ATCC_33386"]
	260583788[&gi_species_name="260583788_Granulicatella_elegans_ATCC_700633",260583788_Granulicatella_elegans_ATCC_700633=true,261225312_Escherichia_coli_O157:H7_str._FRIK2000="260583788_Granulicatella_elegans_ATCC_700633"]
	259046734[&259046734_Granulicatella_adiacens_ATCC_49175=true,gi_species_name="259046734_Granulicatella_adiacens_ATCC_49175",261225312_Escherichia_coli_O157:H7_str._FRIK2000="259046734_Granulicatella_adiacens_ATCC_49175"]
	257415739[&!color=#-4904259,gi_species_name="257415739_Enterococcus_faecalis_ARO1/DG",261225312_Escherichia_coli_O157:H7_str._FRIK2000="257415739_Enterococcus_faecalis_ARO1/DG",257415739_Enterococcus_faecalis_ARO1/DG=true]
	256965474[&256965474_Enterococcus_faecalis_HIP11704=true,!color=#-4904259,gi_species_name="256965474_Enterococcus_faecalis_HIP11704",261225312_Escherichia_coli_O157:H7_str._FRIK2000="256965474_Enterococcus_faecalis_HIP11704"]
	256762133[&!color=#-4904259,256762133_Enterococcus_faecalis_T3=true,gi_species_name="256762133_Enterococcus_faecalis_T3",261225312_Escherichia_coli_O157:H7_str._FRIK2000="256762133_Enterococcus_faecalis_T3"]
	257089537[&!color=#-4904259,gi_species_name="257089537_Enterococcus_faecalis_CH188",257089537_Enterococcus_faecalis_CH188=true,261225312_Escherichia_coli_O157:H7_str._FRIK2000="257089537_Enterococcus_faecalis_CH188"]
	256618709[&256618709_Enterococcus_faecalis_ATCC_4200=true,!color=#-4904259,gi_species_name="256618709_Enterococcus_faecalis_ATCC_4200",261225312_Escherichia_coli_O157:H7_str._FRIK2000="256618709_Enterococcus_faecalis_ATCC_4200"]
	229550381[&229550381_Enterococcus_faecalis_ATCC_29200=true,!color=#-4904259,gi_species_name="229550381_Enterococcus_faecalis_ATCC_29200",261225312_Escherichia_coli_O157:H7_str._FRIK2000="229550381_Enterococcus_faecalis_ATCC_29200"]
	255976195[&!color=#-4904259,gi_species_name="255976195_Enterococcus_faecalis_T2",255976195_Enterococcus_faecalis_T2=true,261225312_Escherichia_coli_O157:H7_str._FRIK2000="255976195_Enterococcus_faecalis_T2"]
	227518380[&!color=#-4904259,gi_species_name="227518380_Enterococcus_faecalis_TX0104",227518380_Enterococcus_faecalis_TX0104=true,261225312_Escherichia_coli_O157:H7_str._FRIK2000="227518380_Enterococcus_faecalis_TX0104"]
	29375701_[&!color=#-4904259,gi_species_name="29375701_Enterococcus_faecalis_V583",29375701_Enterococcus_faecalis_V583=true,261225312_Escherichia_coli_O157:H7_str._FRIK2000="29375701_Enterococcus_faecalis_V583"]
	229546196[&!color=#-4904259,gi_species_name="229546196_Enterococcus_faecalis_TX1322",229546196_Enterococcus_faecalis_TX1322=true,261225312_Escherichia_coli_O157:H7_str._FRIK2000="229546196_Enterococcus_faecalis_TX1322"]
	257085614[&!color=#-4904259,gi_species_name="257085614_Enterococcus_faecalis_Fly1",257085614_Enterococcus_faecalis_Fly1=true,261225312_Escherichia_coli_O157:H7_str._FRIK2000="257085614_Enterococcus_faecalis_Fly1"]
	256962279[&256962279_Enterococcus_faecalis_Merz96=true,!color=#-4904259,gi_species_name="256962279_Enterococcus_faecalis_Merz96",261225312_Escherichia_coli_O157:H7_str._FRIK2000="256962279_Enterococcus_faecalis_Merz96"]
	311293279[&311293279_Enterococcus_faecalis_TX0470=true,!color=#-4904259,gi_species_name="311293279_Enterococcus_faecalis_TX0470",261225312_Escherichia_coli_O157:H7_str._FRIK2000="311293279_Enterococcus_faecalis_TX0470"]
	257898922[&257898922_Enterococcus_faecium_Com15=true,!color=#-4904259,gi_species_name="257898922_Enterococcus_faecium_Com15",261225312_Escherichia_coli_O157:H7_str._FRIK2000="257898922_Enterococcus_faecium_Com15"]
	257887800[&!color=#-4904259,gi_species_name="257887800_Enterococcus_faecium_1,141,733",261225312_Escherichia_coli_O157:H7_str._FRIK2000="257887800_Enterococcus_faecium_1,141,733",733=true,141=true,257887800_Enterococcus_faecium_1=true]
	293379159[&293379159_Enterococcus_faecium_PC4.1=true,!color=#-4904259,gi_species_name="293379159_Enterococcus_faecium_PC4.1",261225312_Escherichia_coli_O157:H7_str._FRIK2000="293379159_Enterococcus_faecium_PC4.1"]
	69247534_[&!color=#-4904259,gi_species_name="69247534_Enterococcus_faecium_DO",261225312_Escherichia_coli_O157:H7_str._FRIK2000="69247534_Enterococcus_faecium_DO",69247534_Enterococcus_faecium_DO=true]
	293569231[&293569231_Enterococcus_faecium_E1071=true,!color=#-4904259,gi_species_name="293569231_Enterococcus_faecium_E1071",261225312_Escherichia_coli_O157:H7_str._FRIK2000="293569231_Enterococcus_faecium_E1071"]
	293553854[&!color=#-4904259,293553854_Enterococcus_faecium_E1039=true,gi_species_name="293553854_Enterococcus_faecium_E1039",261225312_Escherichia_coli_O157:H7_str._FRIK2000="293553854_Enterococcus_faecium_E1039"]
	229823912[&gi_species_name="229823912_Catonella_morbi_ATCC_51271",229823912_Catonella_morbi_ATCC_51271=true,261225312_Escherichia_coli_O157:H7_str._FRIK2000="229823912_Catonella_morbi_ATCC_51271"]
	116619070[&gi_species_name="116619070_Leuconostoc_mesenteroides_subsp._mesenteroides_ATCC_8293",116619070_Leuconostoc_mesenteroides_subsp._mesenteroides_ATCC_8293=true,261225312_Escherichia_coli_O157:H7_str._FRIK2000="116619070_Leuconostoc_mesenteroides_subsp._mesenteroides_ATCC_8293"]
	300174099[&300174099_Leuconostoc_gasicomitatum_LMG_18811=true,gi_species_name="300174099_Leuconostoc_gasicomitatum_LMG_18811",261225312_Escherichia_coli_O157:H7_str._FRIK2000="300174099_Leuconostoc_gasicomitatum_LMG_18811"]
	199599397[&!color=#-8763203,199599397_Lactobacillus_rhamnosus_HN001=true,gi_species_name="199599397_Lactobacillus_rhamnosus_HN001",261225312_Escherichia_coli_O157:H7_str._FRIK2000="199599397_Lactobacillus_rhamnosus_HN001"]
	258509728[&!color=#-8763203,gi_species_name="258509728_Lactobacillus_rhamnosus_GG",258509728_Lactobacillus_rhamnosus_GG=true,261225312_Escherichia_coli_O157:H7_str._FRIK2000="258509728_Lactobacillus_rhamnosus_GG"]
	239630599[&239630599_Lactobacillus_paracasei_subsp._paracasei_8700:2=true,!color=#-8763203,gi_species_name="239630599_Lactobacillus_paracasei_subsp._paracasei_8700:2",261225312_Escherichia_coli_O157:H7_str._FRIK2000="239630599_Lactobacillus_paracasei_subsp._paracasei_8700:2"]
	116496161[&!color=#-8763203,116496161_Lactobacillus_casei_ATCC_334=true,gi_species_name="116496161_Lactobacillus_casei_ATCC_334",261225312_Escherichia_coli_O157:H7_str._FRIK2000="116496161_Lactobacillus_casei_ATCC_334"]
	303232906[&gi_species_name="303232906_Atopobium_vaginae_PB189-T1-4",303232906_Atopobium_vaginae_PB189-T1-4=true,261225312_Escherichia_coli_O157:H7_str._FRIK2000="303232906_Atopobium_vaginae_PB189-T1-4"]
	227516887[&gi_species_name="227516887_Atopobium_vaginae_DSM_15829",261225312_Escherichia_coli_O157:H7_str._FRIK2000="227516887_Atopobium_vaginae_DSM_15829",227516887_Atopobium_vaginae_DSM_15829=true]
	259504264[&259504264_Erysipelothrix_rhusiopathiae_ATCC_19414=true,gi_species_name="259504264_Erysipelothrix_rhusiopathiae_ATCC_19414",261225312_Escherichia_coli_O157:H7_str._FRIK2000="259504264_Erysipelothrix_rhusiopathiae_ATCC_19414"]
	227879283[&!color=#-8763203,gi_species_name="227879283_Lactobacillus_crispatus_JV-V01",227879283_Lactobacillus_crispatus_JV-V01=true,261225312_Escherichia_coli_O157:H7_str._FRIK2000="227879283_Lactobacillus_crispatus_JV-V01"]
	256847616[&!color=#-8763203,256847616_Lactobacillus_coleohominis_101-4-CHN=true,gi_species_name="256847616_Lactobacillus_coleohominis_101-4-CHN",261225312_Escherichia_coli_O157:H7_str._FRIK2000="256847616_Lactobacillus_coleohominis_101-4-CHN"]
	238793216[&238793216_Yersinia_intermedia_ATCC_29909=true,gi_species_name="238793216_Yersinia_intermedia_ATCC_29909",261225312_Escherichia_coli_O157:H7_str._FRIK2000="238793216_Yersinia_intermedia_ATCC_29909"]
	251787936[&251787936_Dickeya_zeae_Ech1591=true,gi_species_name="251787936_Dickeya_zeae_Ech1591",261225312_Escherichia_coli_O157:H7_str._FRIK2000="251787936_Dickeya_zeae_Ech1591"]
	242237579[&242237579_Dickeya_dadantii_Ech703=true,gi_species_name="242237579_Dickeya_dadantii_Ech703",261225312_Escherichia_coli_O157:H7_str._FRIK2000="242237579_Dickeya_dadantii_Ech703"]
	54301951_[&54301951_Photobacterium_profundum_SS9=true,gi_species_name="54301951_Photobacterium_profundum_SS9",261225312_Escherichia_coli_O157:H7_str._FRIK2000="54301951_Photobacterium_profundum_SS9"]
	237809800[&237809800_Tolumonas_auensis_DSM_9187=true,gi_species_name="237809800_Tolumonas_auensis_DSM_9187",261225312_Escherichia_coli_O157:H7_str._FRIK2000="237809800_Tolumonas_auensis_DSM_9187"]
	261346715[&261346715_Providencia_rustigianii_DSM_4541=true,gi_species_name="261346715_Providencia_rustigianii_DSM_4541",261225312_Escherichia_coli_O157:H7_str._FRIK2000="261346715_Providencia_rustigianii_DSM_4541"]
	212712639[&gi_species_name="212712639_Providencia_alcalifaciens_DSM_30120",261225312_Escherichia_coli_O157:H7_str._FRIK2000="212712639_Providencia_alcalifaciens_DSM_30120",212712639_Providencia_alcalifaciens_DSM_30120=true]
	268593234[&gi_species_name="268593234_Providencia_rettgeri_DSM_1131",268593234_Providencia_rettgeri_DSM_1131=true,261225312_Escherichia_coli_O157:H7_str._FRIK2000="268593234_Providencia_rettgeri_DSM_1131"]
	269959501[&!color=#-14648899,gi_species_name="269959501_Vibrio_harveyi_1DA3",269959501_Vibrio_harveyi_1DA3=true,261225312_Escherichia_coli_O157:H7_str._FRIK2000="269959501_Vibrio_harveyi_1DA3"]
	161501860[&!color=#-14648899,gi_species_name="161501860_Vibrio_vulnificus_CMCP6",161501860_Vibrio_vulnificus_CMCP6=true,261225312_Escherichia_coli_O157:H7_str._FRIK2000="161501860_Vibrio_vulnificus_CMCP6"]
	161486676[&!color=#-14648899,gi_species_name="161486676_Vibrio_vulnificus_YJ016",261225312_Escherichia_coli_O157:H7_str._FRIK2000="161486676_Vibrio_vulnificus_YJ016",161486676_Vibrio_vulnificus_YJ016=true]
	37201807_[&!color=#-14648899,gi_species_name="37201807_Vibrio_vulnificus_YJ016",37201807_Vibrio_vulnificus_YJ016=true,261225312_Escherichia_coli_O157:H7_str._FRIK2000="37201807_Vibrio_vulnificus_YJ016"]
	27359037_[&27359037_Vibrio_vulnificus_CMCP6=true,!color=#-14648899,gi_species_name="27359037_Vibrio_vulnificus_CMCP6",261225312_Escherichia_coli_O157:H7_str._FRIK2000="27359037_Vibrio_vulnificus_CMCP6"]
	149187852[&!color=#-14648899,149187852_Vibrio_shilonii_AK1=true,gi_species_name="149187852_Vibrio_shilonii_AK1",261225312_Escherichia_coli_O157:H7_str._FRIK2000="149187852_Vibrio_shilonii_AK1"]
	148974110[&148974110_Vibrionales_bacterium_SWAT-3=true,gi_species_name="148974110_Vibrionales_bacterium_SWAT-3",261225312_Escherichia_coli_O157:H7_str._FRIK2000="148974110_Vibrionales_bacterium_SWAT-3"]
	86144666_[&!color=#-14648899,gi_species_name="86144666_Vibrio_sp_MED222",261225312_Escherichia_coli_O157:H7_str._FRIK2000="86144666_Vibrio_sp_MED222",86144666_Vibrio_sp_MED222=true]
	153829420[&!color=#-14648899,gi_species_name="153829420_Vibrio_cholerae_623-39",153829420_Vibrio_cholerae_623-39=true,261225312_Escherichia_coli_O157:H7_str._FRIK2000="153829420_Vibrio_cholerae_623-39"]
	261212560[&!color=#-14648899,gi_species_name="261212560_Vibrio_sp_RC341",261212560_Vibrio_sp_RC341=true,261225312_Escherichia_coli_O157:H7_str._FRIK2000="261212560_Vibrio_sp_RC341"]
	254225972[&!color=#-14648899,gi_species_name="254225972_Vibrio_cholerae_V51",254225972_Vibrio_cholerae_V51=true,261225312_Escherichia_coli_O157:H7_str._FRIK2000="254225972_Vibrio_cholerae_V51"]
	229526131[&229526131_Vibrio_cholerae_bv._albensis_VL426=true,!color=#-14648899,gi_species_name="229526131_Vibrio_cholerae_bv._albensis_VL426",261225312_Escherichia_coli_O157:H7_str._FRIK2000="229526131_Vibrio_cholerae_bv._albensis_VL426"]
	15601016_[&!color=#-14648899,15601016_Vibrio_cholerae_O1_biovar_El_Tor_str._N16961=true,gi_species_name="15601016_Vibrio_cholerae_O1_biovar_El_Tor_str._N16961",261225312_Escherichia_coli_O157:H7_str._FRIK2000="15601016_Vibrio_cholerae_O1_biovar_El_Tor_str._N16961"]
	297579636[&!color=#-14648899,297579636_Vibrio_cholerae_RC385=true,gi_species_name="297579636_Vibrio_cholerae_RC385",261225312_Escherichia_coli_O157:H7_str._FRIK2000="297579636_Vibrio_cholerae_RC385"]
	262174029[&262174029_Vibrio_mimicus_MB-451=true,!color=#-14648899,gi_species_name="262174029_Vibrio_mimicus_MB-451",261225312_Escherichia_coli_O157:H7_str._FRIK2000="262174029_Vibrio_mimicus_MB-451"]
	258627162[&!color=#-14648899,gi_species_name="258627162_Vibrio_mimicus_VM603",258627162_Vibrio_mimicus_VM603=true,261225312_Escherichia_coli_O157:H7_str._FRIK2000="258627162_Vibrio_mimicus_VM603"]
	262164843[&262164843_Vibrio_mimicus_VM223=true,!color=#-14648899,gi_species_name="262164843_Vibrio_mimicus_VM223",261225312_Escherichia_coli_O157:H7_str._FRIK2000="262164843_Vibrio_mimicus_VM223"]
	260773763[&260773763_Vibrio_metschnikovii_CIP_69.14=true,!color=#-14648899,gi_species_name="260773763_Vibrio_metschnikovii_CIP_69.14",261225312_Escherichia_coli_O157:H7_str._FRIK2000="260773763_Vibrio_metschnikovii_CIP_69.14"]
	238753547[&gi_species_name="238753547_Yersinia_ruckeri_ATCC_29473",238753547_Yersinia_ruckeri_ATCC_29473=true,261225312_Escherichia_coli_O157:H7_str._FRIK2000="238753547_Yersinia_ruckeri_ATCC_29473"]
	269140631[&269140631_Edwardsiella_tarda_EIB202=true,gi_species_name="269140631_Edwardsiella_tarda_EIB202",261225312_Escherichia_coli_O157:H7_str._FRIK2000="269140631_Edwardsiella_tarda_EIB202"]
	238921505[&gi_species_name="238921505_Edwardsiella_ictaluri_93-146",238921505_Edwardsiella_ictaluri_93-146=true,261225312_Escherichia_coli_O157:H7_str._FRIK2000="238921505_Edwardsiella_ictaluri_93-146"]
	152973057[&!color=#-8930020,gi_species_name="152973057_Klebsiella_pneumoniae_subsp._pneumoniae_MGH_78578",152973057_Klebsiella_pneumoniae_subsp._pneumoniae_MGH_78578=true,261225312_Escherichia_coli_O157:H7_str._FRIK2000="152973057_Klebsiella_pneumoniae_subsp._pneumoniae_MGH_78578"]
	288937514[&288937514_Klebsiella_variicola_At-22=true,!color=#-8930020,gi_species_name="288937514_Klebsiella_variicola_At-22",261225312_Escherichia_coli_O157:H7_str._FRIK2000="288937514_Klebsiella_variicola_At-22"]
	206578410[&!color=#-8930020,206578410_Klebsiella_pneumoniae_342=true,gi_species_name="206578410_Klebsiella_pneumoniae_342",261225312_Escherichia_coli_O157:H7_str._FRIK2000="206578410_Klebsiella_pneumoniae_342"]
	283786865[&283786865_Citrobacter_rodentium_ICC168=true,gi_species_name="283786865_Citrobacter_rodentium_ICC168",261225312_Escherichia_coli_O157:H7_str._FRIK2000="283786865_Citrobacter_rodentium_ICC168"]
	311281262[&!color=#-4238829,gi_species_name="311281262_Enterobacter_cloacae_SCF1",261225312_Escherichia_coli_O157:H7_str._FRIK2000="311281262_Enterobacter_cloacae_SCF1",311281262_Enterobacter_cloacae_SCF1=true]
	296100955[&296100955_Enterobacter_cloacae_subsp._cloacae_ATCC_13047=true,!color=#-4238829,gi_species_name="296100955_Enterobacter_cloacae_subsp._cloacae_ATCC_13047",261225312_Escherichia_coli_O157:H7_str._FRIK2000="296100955_Enterobacter_cloacae_subsp._cloacae_ATCC_13047"]
	295098339[&295098339_Enterobacter_cloacae_subsp._cloacae_NCTC_9394=true,!color=#-4238829,gi_species_name="295098339_Enterobacter_cloacae_subsp._cloacae_NCTC_9394",261225312_Escherichia_coli_O157:H7_str._FRIK2000="295098339_Enterobacter_cloacae_subsp._cloacae_NCTC_9394"]
	261342849[&!color=#-4238829,gi_species_name="261342849_Enterobacter_cancerogenus_ATCC_35316",261342849_Enterobacter_cancerogenus_ATCC_35316=true,261225312_Escherichia_coli_O157:H7_str._FRIK2000="261342849_Enterobacter_cancerogenus_ATCC_35316"]
	213612489[&213612489_Salmonella_enterica_subsp._enterica_serovar_Typhi_str._E98-2068=true,!color=#-3046641,gi_species_name="213612489_Salmonella_enterica_subsp._enterica_serovar_Typhi_str._E98-2068",261225312_Escherichia_coli_O157:H7_str._FRIK2000="213612489_Salmonella_enterica_subsp._enterica_serovar_Typhi_str._E98-2068"]
	62130459_[&62130459_Salmonella_enterica_subsp._enterica_serovar_Choleraesuis_str._SC-B67=true,!color=#-3046641,gi_species_name="62130459_Salmonella_enterica_subsp._enterica_serovar_Choleraesuis_str._SC-B67",261225312_Escherichia_coli_O157:H7_str._FRIK2000="62130459_Salmonella_enterica_subsp._enterica_serovar_Choleraesuis_str._SC-B67"]
	205355137[&205355137_Salmonella_enterica_subsp._enterica_serovar_Gallinarum_str._287/91=true,!color=#-3046641,gi_species_name="205355137_Salmonella_enterica_subsp._enterica_serovar_Gallinarum_str._287/91",261225312_Escherichia_coli_O157:H7_str._FRIK2000="205355137_Salmonella_enterica_subsp._enterica_serovar_Gallinarum_str._287/91"]
	168245170[&!color=#-3046641,gi_species_name="168245170_Salmonella_enterica_subsp._enterica_serovar_Heidelberg_str._SL486",168245170_Salmonella_enterica_subsp._enterica_serovar_Heidelberg_str._SL486=true,261225312_Escherichia_coli_O157:H7_str._FRIK2000="168245170_Salmonella_enterica_subsp._enterica_serovar_Heidelberg_str._SL486"]
	16763199_[&!color=#-3046641,gi_species_name="16763199_Salmonella_enterica_subsp._enterica_serovar_Typhi_str._CT18",16763199_Salmonella_enterica_subsp._enterica_serovar_Typhi_str._CT18=true,261225312_Escherichia_coli_O157:H7_str._FRIK2000="16763199_Salmonella_enterica_subsp._enterica_serovar_Typhi_str._CT18"]
	224586221[&!color=#-3046641,224586221_Salmonella_enterica_subsp._enterica_serovar_Paratyphi_C_strain_RKS4594=true,gi_species_name="224586221_Salmonella_enterica_subsp._enterica_serovar_Paratyphi_C_strain_RKS4594",261225312_Escherichia_coli_O157:H7_str._FRIK2000="224586221_Salmonella_enterica_subsp._enterica_serovar_Paratyphi_C_strain_RKS4594"]
	161505118[&z23:--_str._RSK2980=true,161505118_Salmonella_enterica_subsp._arizonae_serovar_62:z4=true,!color=#-3046641,gi_species_name="161505118_Salmonella_enterica_subsp._arizonae_serovar_62:z4,z23:--_str._RSK2980",261225312_Escherichia_coli_O157:H7_str._FRIK2000="161505118_Salmonella_enterica_subsp._arizonae_serovar_62:z4,z23:--_str._RSK2980"]
	157147841[&gi_species_name="157147841_Citrobacter_koseri_ATCC_BAA-895",157147841_Citrobacter_koseri_ATCC_BAA-895=true,261225312_Escherichia_coli_O157:H7_str._FRIK2000="157147841_Citrobacter_koseri_ATCC_BAA-895"]
	291085977[&291085977_Citrobacter_youngae_ATCC_29220=true,gi_species_name="291085977_Citrobacter_youngae_ATCC_29220",261225312_Escherichia_coli_O157:H7_str._FRIK2000="291085977_Citrobacter_youngae_ATCC_29220"]
	237729120[&237729120_Citrobacter_sp_30_2=true,gi_species_name="237729120_Citrobacter_sp_30_2",261225312_Escherichia_coli_O157:H7_str._FRIK2000="237729120_Citrobacter_sp_30_2"]
	218551462[&!color=#-3362292,218551462_Escherichia_fergusonii_ATCC_35469=true,gi_species_name="218551462_Escherichia_fergusonii_ATCC_35469",261225312_Escherichia_coli_O157:H7_str._FRIK2000="218551462_Escherichia_fergusonii_ATCC_35469"]
	170766945[&!color=#-3362292,gi_species_name="170766945_Escherichia_albertii_TW07627",170766945_Escherichia_albertii_TW07627=true,261225312_Escherichia_coli_O157:H7_str._FRIK2000="170766945_Escherichia_albertii_TW07627"]
	170682852[&170682852_Escherichia_coli_SMS-3-5=true,!color=#-3362292,gi_species_name="170682852_Escherichia_coli_SMS-3-5",261225312_Escherichia_coli_O157:H7_str._FRIK2000="170682852_Escherichia_coli_SMS-3-5"]
	110644549[&!color=#-3362292,gi_species_name="110644549_Escherichia_coli_536",110644549_Escherichia_coli_536=true,261225312_Escherichia_coli_O157:H7_str._FRIK2000="110644549_Escherichia_coli_536"]
	218561351[&!color=#-3362292,gi_species_name="218561351_Escherichia_coli_S88",218561351_Escherichia_coli_S88=true,261225312_Escherichia_coli_O157:H7_str._FRIK2000="218561351_Escherichia_coli_S88"]
	307228898[&307228898_Escherichia_coli_TA206=true,!color=#-3362292,gi_species_name="307228898_Escherichia_coli_TA206",261225312_Escherichia_coli_O157:H7_str._FRIK2000="307228898_Escherichia_coli_TA206"]
	307146934[&307146934_Escherichia_coli_M605=true,!color=#-3362292,gi_species_name="307146934_Escherichia_coli_M605",261225312_Escherichia_coli_O157:H7_str._FRIK2000="307146934_Escherichia_coli_M605"]
	26251087_[&26251087_Escherichia_coli_CFT073=true,!color=#-3362292,gi_species_name="26251087_Escherichia_coli_CFT073",261225312_Escherichia_coli_O157:H7_str._FRIK2000="26251087_Escherichia_coli_CFT073"]
	307558360[&!color=#-3362292,gi_species_name="307558360_Escherichia_coli_H299",307558360_Escherichia_coli_H299=true,261225312_Escherichia_coli_O157:H7_str._FRIK2000="307558360_Escherichia_coli_H299"]
;
end;
begin trees;
	tree con_50_majrule = [&R] (261225312:0.005753,261255436:0.005544,193066001:0.010044,89110912_:0.004862,301325956:0.010086,300940679:0.007712,260450981:0.010063,15804781_:0.004835,91207972_:0.020061,(187730696:0.009984,82546566_:0.015195)[&BIPP/MLBP="1./100",BIPP=1.0]:0.010087,(110808107:0.015441,91207973_:0.004967,24115547_:0.005095)[&BIPP/MLBP=".96/84",BIPP=0.96]:0.01019,(194439543:0.005083,188…
	tree con_50_majrule = [&R] (261225312:0.005753,261255436:0.005544,193066001:0.010044,89110912_:0.004862,301325956:0.010086,300940679:0.007712,260450981:0.010063,15804781_:0.004835,91207972_:0.020061,(187730696:0.009984,82546566_:0.015195):0.010087,(110808107:0.015441,91207973_:0.004967,24115547_:0.005095):0.01019,(194439543:0.005083,188495101:0.010333,254037212:0.005029):0.010066,((((((((((((((19…
end;
begin figtree;
	set appearance.backgroundColorAttribute="User Selection";
	set appearance.backgroundColour=#-1;
	set appearance.branchColorAttribute="BIPP";
	set appearance.branchLineWidth=4.0;
	set appearance.foregroundColour=#-16777216;
	set appearance.selectionColour=#-2144520576;
	set branchLabels.colorAttribute="User Selection";
	set branchLabels.displayAttribute="Branch times";
	set branchLabels.fontName="Helvetica";
	set branchLabels.fontSize=20;
	set branchLabels.fontStyle=0;
	set branchLabels.isShown=false;
	set branchLabels.significantDigits=4;
	set layout.expansion=1800;
	set layout.layoutType="RECTILINEAR";
	set layout.zoom=500;
	set nodeBars.barWidth=4.0;
	set nodeLabels.colorAttribute="BIPP";
	set nodeLabels.displayAttribute="BIPP/MLBP";
	set nodeLabels.fontName="Helvetica";
	set nodeLabels.fontSize=20;
	set nodeLabels.fontStyle=0;
	set nodeLabels.isShown=true;
	set nodeLabels.significantDigits=2;
	set polarLayout.alignTipLabels=false;
	set polarLayout.angularRange=0;
	set polarLayout.rootAngle=0;
	set polarLayout.rootLength=100;
	set polarLayout.showRoot=true;
	set radialLayout.spread=0.0;
	set rectilinearLayout.alignTipLabels=true;
	set rectilinearLayout.curvature=0;
	set rectilinearLayout.rootLength=0;
	set scale.offsetAge=0.0;
	set scale.rootAge=1.0;
	set scale.scaleFactor=1.0;
	set scale.scaleRoot=false;
	set scaleAxis.automaticScale=false;
	set scaleAxis.fontSize=8.0;
	set scaleAxis.isShown=false;
	set scaleAxis.lineWidth=1.0;
	set scaleAxis.majorTicks=0.5;
	set scaleAxis.origin=0.0;
	set scaleAxis.reverseAxis=false;
	set scaleAxis.showGrid=false;
	set scaleAxis.significantDigits=4;
	set scaleBar.automaticScale=true;
	set scaleBar.fontSize=20.0;
	set scaleBar.isShown=true;
	set scaleBar.lineWidth=4.0;
	set scaleBar.scaleRange=3.0;
	set scaleBar.significantDigits=2;
	set tipLabels.colorAttribute="User Selection";
	set tipLabels.displayAttribute="gi_species_name";
	set tipLabels.fontName="Helvetica";
	set tipLabels.fontSize=20;
	set tipLabels.fontStyle=0;
	set tipLabels.isShown=true;
	set tipLabels.significantDigits=4;
	set trees.order=false;
	set trees.orderType="increasing";
	set trees.rooting=false;
	set trees.rootingType="Midpoint";
	set trees.transform=true;
	set trees.transformType="cladogram";
end;
