# Supplementary material for: The UlaG protein family defines novel structural and functional motifs grafted on an ancient RNase fold
Source: BMC Evol Biol. 2011 Sep 26;11:273. doi: 10.1186/1471-2148-11-273 (PMC3219644; doi:10.1186/1471-2148-11-273)
Supplement: Additional file 8 — Gammaproteobacterial species tree used for comparison with UlaGL tree. Phylogenetic tree constructed from a set of representative Gammaproteobacteria species that encode UlaGL, used for the evaluation of potential HGT events between related gammaproteobacterial species. Internal nodes are labeled with maximum-likelihood branch length support (MLBL). Tree was calculated with Tree-Puzzle v. 5.2 [file 1471-2148-11-273-S8.TREE]

#NEXUS
begin taxa;
	dimensions ntax=19;
	taxlabels
	VIBCH[&gi_species_name="Vibrio cholerae O1 biovar eltor str. N16961"]
	VIBVU[&gi_species_name="Vibrio vulnificus"]
	MANHA[&gi_species_name="Mannheimia haemolytica PH213"]
	PASMU[&gi_species_name="Pasteurella multocida Pm70"]
	PASDA[&gi_species_name="Pasteurella dagmatis ATCC 43325"]
	YRUCK[&gi_species_name="Yersinia ruckeri ATCC 29473"]
	YINT[&gi_species_name="Yersinia intermedia ATCC 29909"]
	KLEBP3[&gi_species_name="Klebsiella pneumoniae 342"]
	KLEBP7[&gi_species_name="Klebsiella pneumonia MCG 78578"]
	SALSL[&gi_species_name="Salmonella enterica"]
	SALTI[&gi_species_name="Salmonella enterica sv. Typhimurium"]
	SALCHO[&gi_species_name="Salmonella enterica sv. Cholerasuis"]
	SALPA[&gi_species_name="Salmonella enterica sv. Paratyphi A"]
	SALTY[&gi_species_name="Salmonella enterica sv. Typhi"]
	ECOLI[&gi_species_name="Escherichia coli K-12"]
	ECOSAKAI[&gi_species_name="Escherichia coli O157:H7 str. Sakai"]
	ECOEDL933[&gi_species_name="Escherichia coli O157:H7 EDL933"]
	SHIFL5[&gi_species_name="Shigella flexneri 5 str. 8401"]
	SHIFL2A[&gi_species_name="Shigella flexneri 2a str. 301"]
;
end;

begin trees;
	tree tree_1 = [&R] ((VIBCH:1.0,VIBVU:1.0)[&MLBL=100]:5.0,(MANHA:2.0,(PASMU:1.0,PASDA:1.0)[&MLBL=100]:1.0)[&MLBL=100]:4.0,((YRUCK:1.0,YINT:1.0)[&MLBL=100]:4.0,((KLEBP3:1.0,KLEBP7:1.0)[&MLBL=100]:3.0,((SALSL:2.0,SALTI:2.0,SALCHO:2.0,(SALPA:1.0,SALTY:1.0)[&MLBL=95]:1.0)[&MLBL=100]:1.0,(ECOLI:2.0,ECOSAKAI:2.0,ECOEDL933:2.0,(SHIFL5:1.0,SHIFL2A:1.0)[&MLBL=95]:1.0)[&MLBL=100]:1.0)[&MLBL=99]:1.0)[&MLBL=100]:1.0)[&MLBL=100]:1.0);
end;

begin figtree;
	set appearance.backgroundColorAttribute="User Selection";
	set appearance.backgroundColour=#-1;
	set appearance.branchColorAttribute="User Selection";
	set appearance.branchLineWidth=3.0;
	set appearance.foregroundColour=#-16777216;
	set appearance.selectionColour=#-2144520576;
	set branchLabels.colorAttribute="User Selection";
	set branchLabels.displayAttribute="MLBL";
	set branchLabels.fontName="Helvetica";
	set branchLabels.fontSize=20;
	set branchLabels.fontStyle=0;
	set branchLabels.isShown=false;
	set branchLabels.significantDigits=4;
	set layout.expansion=0;
	set layout.layoutType="RECTILINEAR";
	set layout.zoom=0;
	set nodeBars.barWidth=4.0;
	set nodeLabels.colorAttribute="MLBL";
	set nodeLabels.displayAttribute="MLBL";
	set nodeLabels.fontName="Helvetica";
	set nodeLabels.fontSize=16;
	set nodeLabels.fontStyle=0;
	set nodeLabels.isShown=true;
	set nodeLabels.significantDigits=4;
	set polarLayout.alignTipLabels=false;
	set polarLayout.angularRange=0;
	set polarLayout.rootAngle=0;
	set polarLayout.rootLength=100;
	set polarLayout.showRoot=true;
	set radialLayout.spread=0.0;
	set rectilinearLayout.alignTipLabels=false;
	set rectilinearLayout.curvature=0;
	set rectilinearLayout.rootLength=100;
	set scale.offsetAge=0.0;
	set scale.rootAge=1.0;
	set scale.scaleFactor=1.0;
	set scale.scaleRoot=false;
	set scaleAxis.automaticScale=true;
	set scaleAxis.fontSize=8.0;
	set scaleAxis.isShown=false;
	set scaleAxis.lineWidth=1.0;
	set scaleAxis.majorTicks=1.0;
	set scaleAxis.origin=0.0;
	set scaleAxis.reverseAxis=false;
	set scaleAxis.showGrid=true;
	set scaleAxis.significantDigits=4;
	set scaleBar.automaticScale=true;
	set scaleBar.fontSize=20.0;
	set scaleBar.isShown=true;
	set scaleBar.lineWidth=4.0;
	set scaleBar.scaleRange=0.0;
	set scaleBar.significantDigits=4;
	set tipLabels.colorAttribute="User Selection";
	set tipLabels.displayAttribute="gi_species_name";
	set tipLabels.fontName="Helvetica";
	set tipLabels.fontSize=20;
	set tipLabels.fontStyle=0;
	set tipLabels.isShown=true;
	set tipLabels.significantDigits=4;
	set trees.order=true;
	set trees.orderType="increasing";
	set trees.rooting=false;
	set trees.rootingType="User Selection";
	set trees.transform=true;
	set trees.transformType="cladogram";
end;
