# Supplementary material for: The UlaG protein family defines novel structural and functional motifs grafted on an ancient RNase fold
Source: BMC Evol Biol. 2011 Sep 26;11:273. doi: 10.1186/1471-2148-11-273 (PMC3219644; doi:10.1186/1471-2148-11-273)
Supplement: Additional file 9 — Archeal UlaGL sequences. FASTA file containing the set of archeal UlaGL sequences. [file 1471-2148-11-273-S9.FASTA]

>sp|P39300|ULAG_ECOLI Probable L-ascorbate-6-phosphate lactonase ulaG OS=Escherichia coli (strain K12) GN=ulaG PE=2 SV=2
MSKVKSITRESWILSTFPEWGSWLNEEIEQEQVAPGTFAMWWLGCTGIWLKSEGGTNVCV
DFWCGTGKQSHGNPLMKQGHQMQRMAGVKKLQPNLRTTPFVLDPFAIRQIDAVLATHDHN
DHIDVNVAAAVMQNCADDVPFIGPKTCVDLWIGWGVPKERCIVVKPGDVVKVKDIEIHAL
DAFDRTALITLPADQKAAGVLPDGMDDRAVNYLFKTPGGSLYHSGDSHYSNYYAKHGNEH
QIDVALGSYGENPRGITDKMTSADMLRMGEALNAKVVIPFHHDIWSNFQADPQEIRVLWE
MKKDRLKYGFKPFIWQVGGKFTWPLDKDNFEYHYPRGFDDCFTIEPDLPFKSFL
>tr|D2RSA9|D2RSA9_HALTV Zn-dependent hydrolase of the beta-lactamase fold-like protein OS=Haloterrigena turkmenica (strain ATCC 51198 / DSM 5511 / NCIMB 13204 / VKM B-1734) GN=Htur_1805 PE=4 SV=1
MVQSDWGDWLVRDIEDASPDSVGIWYLGCNGFVLKGREGTTVYIDPYLGLGTPPRTIRMI
PVPFDPEDVTEADAVLATHEHSDHVHGESQAPILESTDAPFYAPDDSLAVAREENWTDEW
ELDDDQFVDVSEGETIEIGEFTVHVETAHDPDSTQPVSYVFEHETGTIFHGGDTKPSDEF
DRLGEEYDIDLGILAFGTVGMIPDKETGEPKRTRWYNDENQIIEAAESLEFERLLPSHWD
MWKRLTTDPTVLHHHAKSFDHPQELAIVEIGDRIDL
>tr|Q18H42|Q18H42_HALWD Putative uncharacterized protein OS=Haloquadratum walsbyi (strain DSM 16790) GN=HQ2591A PE=4 SV=1
MLDVYIDNMSTIKTDWGSWLPRDVEAASPNTVAIWYLGCNGFFLKGNEGTTIAIDPYVGT
GDPPRTVRMIPVPFDPGDITTMDAVLATHEHTDHTHGPSQGPILESTDARFYAPDDSIDV
ARETEAWQDEYDINETQLQVISEGDTIDIGEFTVHVEYAHDPDSTHPVSYVIEHDTGTFF
HGGDTKPHEDFDALGNAYDIDLGVLAFGSIGNIDDKDTGEPVRTKWYATENEIIRAAAAL
NIDRLLPSHWDMWKGLTADPTALHAHAQSYTFPRVIEIAEIGDRIDI
>tr|B9LN75|B9LN75_HALLT Putative uncharacterized protein OS=Halorubrum lacusprofundi (strain ATCC 49239 / DSM 5036 / JCM 8891 / ACAM 34) GN=Hlac_1220 PE=4 SV=1
MHSQESDMTDSDWSDWLPRAVADADPDTVALWYLGCNGFAIKGSEGTVLWIDPYVGTGDP
PRTVRMIPVPFDPDDIDEADAVLATHEHTDHVHGPSQAPILANTDADFVAPDDSLAVARE
EERWTEEWEVDEEAFLEVTEGDELKIGEFTVHVVETEDADATHPVGYVIEHDSGTLFHAG
DSKPSASFPALADEFDIDLGILAFGSVGRVPDKETGEPVETKWYSDENEIAAAAEDLALD
RLIPTHWDMWKGLTADPTALHEHVRSRSHPNQLEIVEIGDRIDL
>tr|C7NN06|C7NN06_HALUD Putative uncharacterized protein OS=Halorhabdus utahensis (strain DSM 12940 / JCM 11049 / AX-2) GN=Huta_2540 PE=4 SV=1
MVSSDWGEWLPAAIESTTPDGVAIWYLGCNGFVLKGAGGTTIFIDPYLGTGDPPRTVRMI
PVPFDPRDVRAADAVLATHDHVDHVHGRSQAPILAETGAEFFAPDASLAVTDAEGWTDEW
DVADDQLSSVSIGDEIEVGEFTIHVADANDPDAEEPVSYVIQHEAGTFFHGGDARPGAFE
SVGGRFDIDLGVLAFGSVGMVPDAIGEEPVRTRWYNDENMIVEAANELQLDALLPSHWDM
WKGMTADPTALYDHVRSFPYPKRLDIVEIGDRIDM
>tr|Q3IQC9|Q3IQC9_NATPD Putative uncharacterized protein OS=Natronomonas pharaonis (strain DSM 2160 / ATCC 35678) GN=NP3152A PE=4 SV=1
MTIHSDWGDWLPTAIAAAEPDGLAVWYLGCNGFALKAADGTTVFIDPYLGTGDPPRTVRM
IPVPFEPTDVVEADAVLATHDHTDHTHGPSQAPILTGTDATFYGPPTSVATAEAWTDEHG
VDGNDIAEITEGETLEVGSLRIHVEPAHDPDADHPVGYVVEHESGTFFHGGDARPSEDFE
AIGGSYDIDLGAVAFGSAGMIPDKETREPKYTQWYSNENMAAEAAAQLQLDRLLPTHWDM
WKGLTADPTALRDHTRSFDHPRTLEILEIGDRTSV
>tr|E4NL10|E4NL10_9EURY Predicted Zn-dependent hydrolase of beta-lactamase fold family OS=Halogeometricum borinquense DSM 11551 GN=Hbor_15920 PE=4 SV=1
MSVSDWGDWLPRAVEDASPDTVSIWYLGCNGFFLKGSDGTTLAIDPYVGLGDPPRTVRMI
PVPFDPHDVAEMDAVLATHEHTDHVHGPSQAPILESTGAQYYAPDDSLDVALEDEAWVDD
YDISEEQFTEVTDGDTFEVGEFTIHVEHSYDPDATHPVSYVIEHESGTFFHGGDTKPDEE
FEALGEKYDIDLGVLAFGSIGNIDDKETGEPVRTKWYSTENEAVKAASDLQFDRFLPSHW
DMWKGLTADPTVLHHHAKSFAYPERLEIIEIGDRVEL
>tr|D2S1F1|D2S1F1_HALTV Zn-dependent hydrolase of the beta-lactamase fold-like protein OS=Haloterrigena turkmenica (strain ATCC 51198 / DSM 5511 / NCIMB 13204 / VKM B-1734) GN=Htur_4386 PE=4 SV=1
MAIHSDWSDWLPRAIASADPDGVAVWYLGCNGFVLKGRGGTTIFIDPYLGLGDPPRIIRM
IPVPFESDDVRSADAILATHEHVDHVHGPSQAPILANTGASFYGPDDAVAIARDDEAWPD
AYDVSDEQLVEVAEGDSFDVGEFEIHVEPAYDPDASHPVSYVVEHEGGTFFHGGDSRPAD
SFADIGERFDIDLGVLAFGTVGVMPHRETGTPTVTKWYNDENQLIEAASDLRLDRLLPSH
WDMWKRLTADPTVLHHHARSVEYPRRLEIAEIGDRIEL
>tr|Q9HR59|Q9HR59_HALSA Putative uncharacterized protein OS=Halobacterium salinarium GN=VNG0851C PE=4 SV=1
MRGDDIDSSAMTLITSYTCPRAVKCPGRTTERLGRGPPTAGMVHSDWGDWLPAAVAAADP
DGIAVWYLGCNGVILKASDGTTLFVDPYLGTGDPPRTVRMIPVPFDPRDVSDADAVLATH
EHTDHVHGPSQAPLLADTGCSLYAPEASIAVARDDERWQDDYAVTTDQYRRVAVGDTYDI
GSFTVHVTPAHDPDAVQPVSYVFEHDAGTVFHGGDTKPADALAEIGAAHDIDVGILAFGS
TGEIPDKQTREPSVTTWYNTETEVVACANALQLDRLVPTHWDMWKGLTADPTALHAHTRS
MASPQRLDVVEIGDRIDVS
>tr|B0R4A5|B0R4A5_HALS3 Putative uncharacterized protein OS=Halobacterium salinarum (strain ATCC 29341 / DSM 671 / R1) GN=OE2252R PE=4 SV=1
MHSDWGDWLPAAVAAADPDGIAVWYLGCNGVILKASDGTTLFVDPYLGTGDPPRTVRMIP
VPFDPRDVSDADAVLATHEHTDHVHGPSQAPLLADTGCSLYAPEASIAVARDDERWQDDY
AVTTDQYRRVAVGDTYDIGSFTVHVTPAHDPDAVQPVSYVFEHDAGTVFHGGDTKPADAL
AEIGAAHDIDVGILAFGSTGEIPDKQTREPSVTTWYNTETEVVACANALQLDRLVPTHWD
MWKGLTADPTALHAHTRSMASPQRLDVVEIGDRIDVS
>tr|D4GZ55|D4GZ55_HALVD Metallo-beta-lactamase OS=Haloferax volcanii (strain ATCC 29605 / DSM 3757 / IFO 14742 / NCIMB 2012 / DS2) GN=HVO_1626 PE=4 SV=1
MTVSDWSDWLPRAVESADPETVAIWYLGCNGFVIKGSEGTTLFVDPYVGIGDPPRTVRMI
PVPFDPEDVTEADAVLATHEHTDHVHGQSQAPILENTGATFVAPDDSLSVAYDDEAWFDD
YDLSEDQFEEVAEGDSVDIGEFTVHVEPAYDPDASHPVAYVFEHESGTFIHGGDTKPAEE
FAGIGERYDLDLGILAFGTVGNIPDKETGEPVRTTWYNDENQIIEAASDLDLDRLVPTHW
DMWKGMTADPKVLHHHAKSFEAPRSLDLVEIGDRVDL
>tr|C7NYR5|C7NYR5_HALMD Putative uncharacterized protein OS=Halomicrobium mukohataei (strain ATCC 700874 / DSM 12286 / JCM 9738 / NCIMB 13541) GN=Hmuk_2496 PE=4 SV=1
MTVDSDWGDWLVRAVEDADPDGLAIWYLGCNGFVLKSSGGSVVYVDPYLGIGDPPRTVRM
IPVPFDPDDVREADAVLATHEHTDHTHGPSQAPILAGTGATFYGTDASHDVVSAENWTET
WDVDDEQLREIGEGDTFEVGDLTVHVEPANDPDADHPVSYVFEHDAGTFFHGGDARPGAF
ESVGESYDIDVGVLAFGTVGMIPDKETREPERTKWYNDENMIVEAANELQLETLVPTHWD
MWKGMTTEPTVLHNHVNSFPAPAILDIVEIGDRIDLE
>tr|D3SU50|D3SU50_NATMM Beta-lactamase domain protein OS=Natrialba magadii (strain ATCC 43099 / DSM 3394 / NCIMB 2190 / MS3) GN=Nmag_3589 PE=4 SV=1
MIQSDWGDWLVRDVEDASPNGVSIWYLGCNGFILKGSDETTIYIDPYVGLGDPPRTVRMI
PVPFDPEDVDEADAVLATHEHTDHVHGPSQAPILANTGATFYAPDDSLAVAREEESWTDE
WDVDEEQFSEVSEGDTVEVGEFTIHVEVANDPDASHPVSYVIEHDAGTFFHGGDTKPSDE
FDRIGTAYDIDLGVLAFGTVGQIPDKETREPKRTRWYNDENQIVEAAAALELDRLAPSHW
DMWKGLTSDPTVLHHHAQSFEYPQRLDIIEIGDRIELEP
>tr|D8J3P2|D8J3P2_HALJB Beta-lactamase domain protein OS=Halalkalicoccus jeotgali (strain DSM 18796 / CECT 7217 / JCM 14584 / KCTC 4019 / B3) GN=HacjB3_09830 PE=4 SV=1
MPRSDWGDWLVREIEESSPDGVAVWYLGCNGFVLKAADGTTLFIDPYLGTGDPPRTVRMI
PVPFDPEDVGEADALLVTHEHTDHVHGESQAPILQNTGATMYAPEDSLDVVRTQEAWHEA
WDLTEEQFVDVYEDEVHNIGSFTVNVEPANDPDASHPVSYVIEHEAGTFFHGGDARPGEF
APIGEDYDIDLGVLAFGTVGTIPDKETGEPQRTKWYSDETQIIESANDLRLDRLLPSHWD
MWKGLTADPKNLHHHAASFEYPRRLELVEIGDRVDL
>tr|Q5V4W5|Q5V4W5_HALMA Putative uncharacterized protein OS=Haloarcula marismortui GN=rrnAC0400 PE=4 SV=1
MTVESDWDDWLPRAVESATPDGLAIWYLGCNGFIVKSSGGTTVFIDPYLGTGDPPRTVRM
VPVPFNPEDITECDAVLGTHEHTDHVHGPSQAPILAGTGADYYTTDSGHDVIREEAWLEN
YSVTDDQLHEVTEGDTLEIGDLTVHVEPANDPDAEHSVSYVFEHDAGTFFHGGDARPGEF
ESVGERYDIDAGVLAFGTVGMIDDKETGEPTRTQWYNDENMIIEAANELQLDTLIPTHWD
MWKGMTTEPTVLHNHANSFEHPSTFSIIEIGDRYDLD
>tr|Q5UY96|Q5UY96_HALMA Metallo-beta-lactamase OS=Haloarcula marismortui GN=rrnAC3033 PE=4 SV=1
MVQSTWDDWFVRDEIEATDPGDGVVIWYLGCNGFVLRSQSTTLYIDPYFGTGDPPNLIRM
IPVPMDPADATQCDATLVTHEHIDHMHPPSYGPLVEDLGADLYAPSASYDSPDYDGEMRV
PDEQRNEIAVGDEFAVGDFTVHVTGTNDPDAIEPVGYVIEHDAGTFFHAGDSRPAEAFSD
VGEQFDIDVGALAFGTVGSIYEPEPDSGVRTKWYMDENEIIEAANQLQLSRLLPSHHDMW
QGEAGDPKVLHEHAVSFDYPRVIEPLYIGCSVRLSEPGIRRLDALD
>tr|D2S1J6|D2S1J6_HALTV Zn-dependent hydrolase of the beta-lactamase fold-like protein OS=Haloterrigena turkmenica (strain ATCC 51198 / DSM 5511 / NCIMB 13204 / VKM B-1734) GN=Htur_4432 PE=4 SV=1
MTINSDWGEWWIREEINGADVDGVSLWFLGVAGWAIRTPETAVYIDPYFSTERDREYIAR
MPPVPMEPQWADACDAVFCTHDHRDHFWPPSFGPLLDHGGSIHAPAECYENHDVSEIADD
QQEIVEPGDSYEIGDLTIHVRDGRDPDADGSVTYVLEHEEGTIFHGGDNRPCEAFHEIGA
EFDIDMGMLSYGTSGRIRMDGEIERRKLYNDAQDVVEAANALEIDRLVPEHWRRWRSIQA
DPGALSAAATTFEYPRIIEEIEVGDRLRLGQPGIVPPTYLEDE
