# Supplementary material for: The UlaG protein family defines novel structural and functional motifs grafted on an ancient RNase fold
Source: BMC Evol Biol. 2011 Sep 26;11:273. doi: 10.1186/1471-2148-11-273 (PMC3219644; doi:10.1186/1471-2148-11-273)
Supplement: Additional file 10 — Unfiltered multiple sequence alignment of archeal UlaGL sequences. Multiple sequence alignment of archeal UlaGL sequences in FASTA format prior to Gblocks filtering. [file 1471-2148-11-273-S10.FASTA]

>tr|D2S1F1|D2S1F1_HALTV Zn-dependent hydrolase of the beta-lactamase fold-like protein OS=Haloterrigena turkmenica (strain ATCC 51198 / DSM 5511 / NCIMB 13204 / VKM B-1734) GN=Htur_4386 PE=4 SV=1
M----------------------------------------AIHSDWSDWLPR-AIAS--ADP-
DGVAVWYLGCNGFVLKGRGGTTIFIDPYLGLG-DPP----------------------RIIRMI
PVPFESDDVRSADAILATHEHVDHVHGPSQAPILANTG--ASFYGPDDAVAIARDDEAWPDAYD
VSDEQLVEVAEGDSFDVGEFEIHVEPAYDPDA-------------------SHPVSYVVEHEGG
TFFHGGDSRPADSFADIGERFDIDLGVLAFGTVGV-MPHRETGTPTVTKWYNDENQLIEAASDL
RLDRLLPSHWDMWKRLTADPTVLHHH------------------------------ARSVEYPR
RLEIA-----EIGDRIEL--------------
>tr|Q3IQC9|Q3IQC9_NATPD Putative uncharacterized protein OS=Natronomonas pharaonis (strain DSM 2160 / ATCC 35678) GN=NP3152A PE=4 SV=1
M----------------------------------------TIHSDWGDWLPT-AIAA--AEP-
DGLAVWYLGCNGFALKAADGTTVFIDPYLGTG-DPP----------------------RTVRMI
PVPFEPTDVVEADAVLATHDHTDHTHGPSQAPILTGTD--ATFYGPPTSVATA---EAWTDEHG
VDGNDIAEITEGETLEVGSLRIHVEPAHDPDA-------------------DHPVGYVVEHESG
TFFHGGDARPSEDFEAIGGSYDIDLGAVAFGSAGM-IPDKETREPKYTQWYSNENMAAEAAAQL
QLDRLLPTHWDMWKGLTADPTALRDH------------------------------TRSFDHPR
TLEIL-----EIGDRTSV--------------
>tr|Q18H42|Q18H42_HALWD Putative uncharacterized protein OS=Haloquadratum walsbyi (strain DSM 16790) GN=HQ2591A PE=4 SV=1
MLDVY-IDNMS------------------------------TIKTDWGSWLPR-DVEA--ASP-
NTVAIWYLGCNGFFLKGNEGTTIAIDPYVGTG-DPP----------------------RTVRMI
PVPFDPGDITTMDAVLATHEHTDHTHGPSQGPILESTD--ARFYAPDDSIDVARETEAWQDEYD
INETQLQVISEGDTIDIGEFTVHVEYAHDPDS-------------------THPVSYVIEHDTG
TFFHGGDTKPHEDFDALGNAYDIDLGVLAFGSIGN-IDDKDTGEPVRTKWYATENEIIRAAAAL
NIDRLLPSHWDMWKGLTADPTALHAH------------------------------AQSYTFPR
VIEIA-----EIGDRIDI--------------
>tr|C7NN06|C7NN06_HALUD Putative uncharacterized protein OS=Halorhabdus utahensis (strain DSM 12940 / JCM 11049 / AX-2) GN=Huta_2540 PE=4 SV=1
-----------------------------------------MVSSDWGEWLPA-AIES--TTP-
DGVAIWYLGCNGFVLKGAGGTTIFIDPYLGTG-DPP----------------------RTVRMI
PVPFDPRDVRAADAVLATHDHVDHVHGRSQAPILAETG--AEFFAPDASLAVT-DAEGWTDEWD
VADDQLSSVSIGDEIEVGEFTIHVADANDPDA-------------------EEPVSYVIQHEAG
TFFHGGDARPG-AFESVGGRFDIDLGVLAFGSVGM-VPDAIGEEPVRTRWYNDENMIVEAANEL
QLDALLPSHWDMWKGMTADPTALYDH------------------------------VRSFPYPK
RLDIV-----EIGDRIDM--------------
>tr|D2RSA9|D2RSA9_HALTV Zn-dependent hydrolase of the beta-lactamase fold-like protein OS=Haloterrigena turkmenica (strain ATCC 51198 / DSM 5511 / NCIMB 13204 / VKM B-1734) GN=Htur_1805 PE=4 SV=1
-----------------------------------------MVQSDWGDWLVR-DIED--ASP-
DSVGIWYLGCNGFVLKGREGTTVYIDPYLGLG-TPP----------------------RTIRMI
PVPFDPEDVTEADAVLATHEHSDHVHGESQAPILESTD--APFYAPDDSLAVAR-EENWTDEWE
LDDDQFVDVSEGETIEIGEFTVHVETAHDPDS-------------------TQPVSYVFEHETG
TIFHGGDTKPSDEFDRLGEEYDIDLGILAFGTVGM-IPDKETGEPKRTRWYNDENQIIEAAESL
EFERLLPSHWDMWKRLTTDPTVLHHH------------------------------AKSFDHPQ
ELAIV-----EIGDRIDL--------------
>tr|Q5V4W5|Q5V4W5_HALMA Putative uncharacterized protein OS=Haloarcula marismortui GN=rrnAC0400 PE=4 SV=1
M----------------------------------------TVESDWDDWLPR-AVES--ATP-
DGLAIWYLGCNGFIVKSSGGTTVFIDPYLGTG-DPP----------------------RTVRMV
PVPFNPEDITECDAVLGTHEHTDHVHGPSQAPILAGTG--ADYYTTDSGHDVIR-EEAWLENYS
VTDDQLHEVTEGDTLEIGDLTVHVEPANDPDA-------------------EHSVSYVFEHDAG
TFFHGGDARPGE-FESVGERYDIDAGVLAFGTVGM-IDDKETGEPTRTQWYNDENMIIEAANEL
QLDTLIPTHWDMWKGMTTEPTVLHNH------------------------------ANSFEHPS
TFSII-----EIGDRYDLD-------------
>tr|C7NYR5|C7NYR5_HALMD Putative uncharacterized protein OS=Halomicrobium mukohataei (strain ATCC 700874 / DSM 12286 / JCM 9738 / NCIMB 13541) GN=Hmuk_2496 PE=4 SV=1
M----------------------------------------TVDSDWGDWLVR-AVED--ADP-
DGLAIWYLGCNGFVLKSSGGSVVYVDPYLGIG-DPP----------------------RTVRMI
PVPFDPDDVREADAVLATHEHTDHTHGPSQAPILAGTG--ATFYGTDASHDVVS-AENWTETWD
VDDEQLREIGEGDTFEVGDLTVHVEPANDPDA-------------------DHPVSYVFEHDAG
TFFHGGDARPG-AFESVGESYDIDVGVLAFGTVGM-IPDKETREPERTKWYNDENMIVEAANEL
QLETLVPTHWDMWKGMTTEPTVLHNH------------------------------VNSFPAPA
ILDIV-----EIGDRIDLE-------------
>tr|D8J3P2|D8J3P2_HALJB Beta-lactamase domain protein OS=Halalkalicoccus jeotgali (strain DSM 18796 / CECT 7217 / JCM 14584 / KCTC 4019 / B3) GN=HacjB3_09830 PE=4 SV=1
-----------------------------------------MPRSDWGDWLVR-EIEE--SSP-
DGVAVWYLGCNGFVLKAADGTTLFIDPYLGTG-DPP----------------------RTVRMI
PVPFDPEDVGEADALLVTHEHTDHVHGESQAPILQNTG--ATMYAPEDSLDVVRTQEAWHEAWD
LTEEQFVDVYEDEVHNIGSFTVNVEPANDPDA-------------------SHPVSYVIEHEAG
TFFHGGDARPGE-FAPIGEDYDIDLGVLAFGTVGT-IPDKETGEPQRTKWYSDETQIIESANDL
RLDRLLPSHWDMWKGLTADPKNLHHH------------------------------AASFEYPR
RLELV-----EIGDRVDL--------------
>tr|D3SU50|D3SU50_NATMM Beta-lactamase domain protein OS=Natrialba magadii (strain ATCC 43099 / DSM 3394 / NCIMB 2190 / MS3) GN=Nmag_3589 PE=4 SV=1
-----------------------------------------MIQSDWGDWLVR-DVED--ASP-
NGVSIWYLGCNGFILKGSDETTIYIDPYVGLG-DPP----------------------RTVRMI
PVPFDPEDVDEADAVLATHEHTDHVHGPSQAPILANTG--ATFYAPDDSLAVAREEESWTDEWD
VDEEQFSEVSEGDTVEVGEFTIHVEVANDPDA-------------------SHPVSYVIEHDAG
TFFHGGDTKPSDEFDRIGTAYDIDLGVLAFGTVGQ-IPDKETREPKRTRWYNDENQIVEAAAAL
ELDRLAPSHWDMWKGLTSDPTVLHHH------------------------------AQSFEYPQ
RLDII-----EIGDRIELE-P-----------
>tr|B0R4A5|B0R4A5_HALS3 Putative uncharacterized protein OS=Halobacterium salinarum (strain ATCC 29341 / DSM 671 / R1) GN=OE2252R PE=4 SV=1
------------------------------------------MHSDWGDWLPA-AVAA--ADP-
DGIAVWYLGCNGVILKASDGTTLFVDPYLGTG-DPP----------------------RTVRMI
PVPFDPRDVSDADAVLATHEHTDHVHGPSQAPLLADTG--CSLYAPEASIAVARDDERWQDDYA
VTTDQYRRVAVGDTYDIGSFTVHVTPAHDPDA-------------------VQPVSYVFEHDAG
TVFHGGDTKPADALAEIGAAHDIDVGILAFGSTGE-IPDKQTREPSVTTWYNTETEVVACANAL
QLDRLVPTHWDMWKGLTADPTALHAH------------------------------TRSMASPQ
RLDVV-----EIGDRIDVS-------------
>tr|Q9HR59|Q9HR59_HALSA Putative uncharacterized protein OS=Halobacterium salinarium GN=VNG0851C PE=4 SV=1
MRGDDIDSSAMTLITSYTCPRAVKCPGRTTERLGRGPPTAGMVHSDWGDWLPA-AVAA--ADP-
DGIAVWYLGCNGVILKASDGTTLFVDPYLGTG-DPP----------------------RTVRMI
PVPFDPRDVSDADAVLATHEHTDHVHGPSQAPLLADTG--CSLYAPEASIAVARDDERWQDDYA
VTTDQYRRVAVGDTYDIGSFTVHVTPAHDPDA-------------------VQPVSYVFEHDAG
TVFHGGDTKPADALAEIGAAHDIDVGILAFGSTGE-IPDKQTREPSVTTWYNTETEVVACANAL
QLDRLVPTHWDMWKGLTADPTALHAH------------------------------TRSMASPQ
RLDVV-----EIGDRIDVS-------------
>tr|D4GZ55|D4GZ55_HALVD Metallo-beta-lactamase OS=Haloferax volcanii (strain ATCC 29605 / DSM 3757 / IFO 14742 / NCIMB 2012 / DS2) GN=HVO_1626 PE=4 SV=1
-----------------------------------------MTVSDWSDWLPR-AVES--ADP-
ETVAIWYLGCNGFVIKGSEGTTLFVDPYVGIG-DPP----------------------RTVRMI
PVPFDPEDVTEADAVLATHEHTDHVHGQSQAPILENTG--ATFVAPDDSLSVAYDDEAWFDDYD
LSEDQFEEVAEGDSVDIGEFTVHVEPAYDPDA-------------------SHPVAYVFEHESG
TFIHGGDTKPAEEFAGIGERYDLDLGILAFGTVGN-IPDKETGEPVRTTWYNDENQIIEAASDL
DLDRLVPTHWDMWKGMTADPKVLHHH------------------------------AKSFEAPR
SLDLV-----EIGDRVDL--------------
>tr|E4NL10|E4NL10_9EURY Predicted Zn-dependent hydrolase of beta-lactamase fold family OS=Halogeometricum borinquense DSM 11551 GN=Hbor_15920 PE=4 SV=1
-----------------------------------------MSVSDWGDWLPR-AVED--ASP-
DTVSIWYLGCNGFFLKGSDGTTLAIDPYVGLG-DPP----------------------RTVRMI
PVPFDPHDVAEMDAVLATHEHTDHVHGPSQAPILESTG--AQYYAPDDSLDVALEDEAWVDDYD
ISEEQFTEVTDGDTFEVGEFTIHVEHSYDPDA-------------------THPVSYVIEHESG
TFFHGGDTKPDEEFEALGEKYDIDLGVLAFGSIGN-IDDKETGEPVRTKWYSTENEAVKAASDL
QFDRFLPSHWDMWKGLTADPTVLHHH------------------------------AKSFAYPE
RLEII-----EIGDRVEL--------------
>tr|B9LN75|B9LN75_HALLT Putative uncharacterized protein OS=Halorubrum lacusprofundi (strain ATCC 49239 / DSM 5036 / JCM 8891 / ACAM 34) GN=Hlac_1220 PE=4 SV=1
MHSQESD----------------------------------MTDSDWSDWLPR-AVAD--ADP-
DTVALWYLGCNGFAIKGSEGTVLWIDPYVGTG-DPP----------------------RTVRMI
PVPFDPDDIDEADAVLATHEHTDHVHGPSQAPILANTD--ADFVAPDDSLAVAREEERWTEEWE
VDEEAFLEVTEGDELKIGEFTVHVVETEDADA-------------------THPVGYVIEHDSG
TLFHAGDSKPSASFPALADEFDIDLGILAFGSVGR-VPDKETGEPVETKWYSDENEIAAAAEDL
ALDRLIPTHWDMWKGLTADPTALHEH------------------------------VRSRSHPN
QLEIV-----EIGDRIDL--------------
>tr|D2S1J6|D2S1J6_HALTV Zn-dependent hydrolase of the beta-lactamase fold-like protein OS=Haloterrigena turkmenica (strain ATCC 51198 / DSM 5511 / NCIMB 13204 / VKM B-1734) GN=Htur_4432 PE=4 SV=1
M----------------------------------------TINSDWGEWWIREEING--ADV-
DGVSLWFLGVAGWAIRTP-ETAVYIDPYFSTERDRE----------------------YIARMP
PVPMEPQWADACDAVFCTHDHRDHFWPPSFGPLLDH-G--GSIHAPAECYEN-------HDVSE
IADDQQEIVEPGDSYEIGDLTIHVRDGRDPDA-------------------DGSVTYVLEHEEG
TIFHGGDNRPCEAFHEIGAEFDIDMGMLSYGTSGR-IR--MDGEIERRKLYNDAQDVVEAANAL
EIDRLVPEHWRRWRSIQADPGALSAA------------------------------ATTFEYPR
IIEEI-----EVGDRLRLGQPGIVPPTYLEDE
>tr|Q5UY96|Q5UY96_HALMA Metallo-beta-lactamase OS=Haloarcula marismortui GN=rrnAC3033 PE=4 SV=1
-----------------------------------------MVQSTWDDWFVRDEIEA--TDPG
DGVVIWYLGCNGFVLRSQ-STTLYIDPYFGTG-DPP----------------------NLIRMI
PVPMDPADATQCDATLVTHEHIDHMHPPSYGPLVEDLG--ADLYAPSASYDS----PDYDGEMR
VPDEQRNEIAVGDEFAVGDFTVHVTGTNDPDA-------------------IEPVGYVIEHDAG
TFFHAGDSRPAEAFSDVGEQFDIDVGALAFGTVGS-IYEPEPDSGVRTKWYMDENEIIEAANQL
QLSRLLPSHHDMWQGEAGDPKVLHEH------------------------------AVSFDYPR
VIEPL-----YIGCSVRLSEPGIRRLDALD--
>sp|P39300|ULAG_ECOLI Probable L-ascorbate-6-phosphate lactonase ulaG OS=Escherichia coli (strain K12) GN=ulaG PE=2 SV=2
MSKVKSITRESWIL---------------------------STFPEWGSWLNE-EIEQEQVAP-
GTFAMWWLGCTGIWLKSEGGTNVCVDFWCGTG-KQSHGNPLMKQGHQMQRMAGVKKLQPNLRTT
PFVLDPFAIRQIDAVLATHDHNDHIDVNVAAAVMQNCADDVPFIGPKTCVDL------W-IGWG
VPKERCIVVKPGDVVKVKDIEIHALDAFDRTALITLPADQKAAGVLPDGMDDRAVNYLFKTPGG
SLYHSGDSHYSNYYAKHGNEHQIDVALGSYGENPRGITDKM-----------TSADMLRMGEAL
NAKVVIPFHHDIWSNFQADPQEIRVLWEMKKDRLKYGFKPFIWQVGGKFTWPLDKDNFEYHYPR
GFDDCFTIEPDLPFKSFL--------------
