# Supplementary material for: The UlaG protein family defines novel structural and functional motifs grafted on an ancient RNase fold
Source: BMC Evol Biol. 2011 Sep 26;11:273. doi: 10.1186/1471-2148-11-273 (PMC3219644; doi:10.1186/1471-2148-11-273)
Supplement: Additional file 11 — Filtered multiple sequence alignment of archeal UlaGL sequences. Multiple sequence alignment of archeal UlaGL sequences in FASTA format after Gblocks filtering, used for phylogenetic reconstruction. [file 1471-2148-11-273-S11.FASTA]

>E.coli_K-12/17-344
PEWGSWLNEEGTFAMWWLGCTGIWLKSEGGTNVCVDFWCGTGNLRTTPFVLDPFAIRQIDAVLATHDHNDHI
DVNVAAAVMQNCDVPFIGPKTCVDL------WIG-WGVPKERCIVVKPGDVVKVKDIEIHALDAFDDDRAVN
YLFKTPGGSLYHSGDSHYSNYYAKHGNEHQIDV---ALGSYGENPRGITDK-------MTSADMLRMGEALN
AKVVIPFHHDIWSNFQADPQLDKDNFEYHYPRGFD-----DCFTI
>A.arabaticum/5-255
EE--------GNIAIFWLGNAGFVLKSAQGEIIYIDPYLSNCFQRIYPSLITEDEV-EADYVLISHEHGDHL
DVDSIPSIMEQEEIKLIAPQPCIDKCC-------NLGVNKDKLLQVEEGSEVELNSCKVRVVFADHAPQAVG
YMLDFAGTKVYYTGDTAYTP--DKMELAFGMEPEVLIAPINGKFNN------------LNPLEAALVTRDCK
VEVVIPSHFWMFAEHNGNPGFVEYVDYIAPEAESELITLGDYYLY
>H.walsbyi/14-287
TDWGSWLPRDNTVAIWYLGCNGFFLKGNEGTTIAIDPYVGTGTVRMIPVPFDPGDITTMDAVLATHEHTDHT
HGPSQGPILESTDARFYAPDDSIDVARETEAWQDEYDINETQLQVISEGDTIDIGEFTVHVEYAHDSTHPVS
YVIEHDTGTFFHGGDTKPHEDFDALGNAYDIDLGVLAFGSIGNIDDKDTGEPVRTKWYATENEIIRAAAALN
IDRLLPSHWDMWKGLTADPTLHAHAQSYTFPRVIEIAEIGDRIDI
>H.utahensis/4-275
SDWGEWLPAADGVAIWYLGCNGFVLKGAGGTTIFIDPYLGTGTVRMIPVPFDPRDVRAADAVLATHDHVDHV
HGRSQAPILAETGAEFFAPDASLAVTD-AEGWTDEWDVADDQLSSVSIGDEIEVGEFTIHVADANDAEEPVS
YVIQHEAGTFFHGGDARPGA-FESVGGRFDIDLGVLAFGSVGMVPDAIGEEPVRTRWYNDENMIVEAANELQ
LDALLPSHWDMWKGMTADPTLYDHVRSFPYPKRLDIVEIGDRIDM
>H.lacusprofundi/11-284
SDWSDWLPRADTVALWYLGCNGFAIKGSEGTVLWIDPYVGTGTVRMIPVPFDPDDIDEADAVLATHEHTDHV
HGPSQAPILANTDADFVAPDDSLAVAREEERWTEEWEVDEEAFLEVTEGDELKIGEFTVHVVETEDATHPVG
YVIEHDSGTLFHAGDSKPSASFPALADEFDIDLGILAFGSVGRVPDKETGEPVETKWYSDENEIAAAAEDLA
LDRLIPTHWDMWKGLTADPTLHEHVRSRSHPNQLEIVEIGDRIDL
>N.pharaonis/5-275
SDWGDWLPTADGLAVWYLGCNGFALKAADGTTVFIDPYLGTGTVRMIPVPFEPTDVVEADAVLATHDHTDHT
HGPSQAPILTGTDATFYGPPTSVAT---AEAWTDEHGVDGNDIAEITEGETLEVGSLRIHVEPAHDADHPVG
YVVEHESGTFFHGGDARPSEDFEAIGGSYDIDLGAVAFGSAGMIPDKETREPKYTQWYSNENMAAEAAAQLQ
LDRLLPTHWDMWKGLTADPTLRDHTRSFDHPRTLEILEIGDRTSV
>H.mukohataei/5-276
SDWGDWLVRADGLAIWYLGCNGFVLKSSGGSVVYVDPYLGIGTVRMIPVPFDPDDVREADAVLATHEHTDHT
HGPSQAPILAGTGATFYGTDASHDVVS-AENWTETWDVDDEQLREIGEGDTFEVGDLTVHVEPANDADHPVS
YVFEHDAGTFFHGGDARPGA-FESVGESYDIDVGVLAFGTVGMIPDKETREPERTKWYNDENMIVEAANELQ
LETLVPTHWDMWKGMTTEPTLHNHVNSFPAPAILDIVEIGDRIDL
>H.salinarum(gi|16923535718)/3-276
SDWGDWLPAADGIAVWYLGCNGVILKASDGTTLFVDPYLGTGTVRMIPVPFDPRDVSDADAVLATHEHTDHV
HGPSQAPLLADTGCSLYAPEASIAVARDDERWQDDYAVTTDQYRRVAVGDTYDIGSFTVHVTPAHDAVQPVS
YVFEHDAGTVFHGGDTKPADALAEIGAAHDIDVGILAFGSTGEIPDKQTREPSVTTWYNTETEVVACANALQ
LDRLVPTHWDMWKGLTADPTLHAHTRSMASPQRLDVVEIGDRIDV
>H.turkmenica(gi|284167593)/5-277
SDWSDWLPRADGVAVWYLGCNGFVLKGRGGTTIFIDPYLGLGIIRMIPVPFESDDVRSADAILATHEHVDHV
HGPSQAPILANTGASFYGPDDAVAIARDDEAWPDAYDVSDEQLVEVAEGDSFDVGEFEIHVEPAYDASHPVS
YVVEHEGGTFFHGGDSRPADSFADIGERFDIDLGVLAFGTVGVMPHRETGTPTVTKWYNDENQLIEAASDLR
LDRLLPSHWDMWKRLTADPTLHHHARSVEYPRRLEIAEIGDRIEL
>H.salinarum(gi|15789995)/45-318
SDWGDWLPAADGIAVWYLGCNGVILKASDGTTLFVDPYLGTGTVRMIPVPFDPRDVSDADAVLATHEHTDHV
HGPSQAPLLADTGCSLYAPEASIAVARDDERWQDDYAVTTDQYRRVAVGDTYDIGSFTVHVTPAHDAVQPVS
YVFEHDAGTVFHGGDTKPADALAEIGAAHDIDVGILAFGSTGEIPDKQTREPSVTTWYNTETEVVACANALQ
LDRLVPTHWDMWKGLTADPTLHAHTRSMASPQRLDVVEIGDRIDV
>N.magadii/4-277
SDWGDWLVRDNGVSIWYLGCNGFILKGSDETTIYIDPYVGLGTVRMIPVPFDPEDVDEADAVLATHEHTDHV
HGPSQAPILANTGATFYAPDDSLAVAREEESWTDEWDVDEEQFSEVSEGDTVEVGEFTIHVEVANDASHPVS
YVIEHDAGTFFHGGDTKPSDEFDRIGTAYDIDLGVLAFGTVGQIPDKETREPKRTRWYNDENQIVEAAAALE
LDRLAPSHWDMWKGLTSDPTLHHHAQSFEYPQRLDIIEIGDRIEL
>H.jeotgali/4-276
SDWGDWLVREDGVAVWYLGCNGFVLKAADGTTLFIDPYLGTGTVRMIPVPFDPEDVGEADALLVTHEHTDHV
HGESQAPILQNTGATMYAPEDSLDVVRTQEAWHEAWDLTEEQFVDVYEDEVHNIGSFTVNVEPANDASHPVS
YVIEHEAGTFFHGGDARPGE-FAPIGEDYDIDLGVLAFGTVGTIPDKETGEPQRTKWYSDETQIIESANDLR
LDRLLPSHWDMWKGLTADPKLHHHAASFEYPRRLELVEIGDRVDL
>H.turkmenica(gi|284165084)/4-276
SDWGDWLVRDDSVGIWYLGCNGFVLKGREGTTVYIDPYLGLGTIRMIPVPFDPEDVTEADAVLATHEHSDHV
HGESQAPILESTDAPFYAPDDSLAVAR-EENWTDEWELDDDQFVDVSEGETIEIGEFTVHVETAHDSTQPVS
YVFEHETGTIFHGGDTKPSDEFDRLGEEYDIDLGILAFGTVGMIPDKETGEPKRTRWYNDENQIIEAAESLE
FERLLPSHWDMWKRLTTDPTLHHHAKSFDHPQELAIVEIGDRIDL
>H.volcanii/4-277
SDWSDWLPRAETVAIWYLGCNGFVIKGSEGTTLFVDPYVGIGTVRMIPVPFDPEDVTEADAVLATHEHTDHV
HGQSQAPILENTGATFVAPDDSLSVAYDDEAWFDDYDLSEDQFEEVAEGDSVDIGEFTVHVEPAYDASHPVA
YVFEHESGTFIHGGDTKPAEEFAGIGERYDLDLGILAFGTVGNIPDKETGEPVRTTWYNDENQIIEAASDLD
LDRLVPTHWDMWKGMTADPKLHHHAKSFEAPRSLDLVEIGDRVDL
>H.borinquense/4-277
SDWGDWLPRADTVSIWYLGCNGFFLKGSDGTTLAIDPYVGLGTVRMIPVPFDPHDVAEMDAVLATHEHTDHV
HGPSQAPILESTGAQYYAPDDSLDVALEDEAWVDDYDISEEQFTEVTDGDTFEVGEFTIHVEHSYDATHPVS
YVIEHESGTFFHGGDTKPDEEFEALGEKYDIDLGVLAFGSIGNIDDKETGEPVRTKWYSTENEAVKAASDLQ
FDRFLPSHWDMWKGLTADPTLHHHAKSFAYPERLEIIEIGDRVEL
>H.marismortui(gi|55377293)/5-276
SDWDDWLPRADGLAIWYLGCNGFIVKSSGGTTVFIDPYLGTGTVRMVPVPFNPEDITECDAVLGTHEHTDHV
HGPSQAPILAGTGADYYTTDSGHDVIR-EEAWLENYSVTDDQLHEVTEGDTLEIGDLTVHVEPANDAEHSVS
YVFEHDAGTFFHGGDARPGE-FESVGERYDIDAGVLAFGTVGMIDDKETGEPTRTQWYNDENMIIEAANELQ
LDTLIPTHWDMWKGMTTEPTLHNHANSFEHPSTFSIIEIGDRYDL
>H.marismortui(gi|55379613)/4-272
STWDDWFVRDDGVVIWYLGCNGFVLRSQS-TTLYIDPYFGTGLIRMIPVPMDPADATQCDATLVTHEHIDHM
HPPSYGPLVEDLGADLYAPSASYDSPD----YDGEMRVPDEQRNEIAVGDEFAVGDFTVHVTGTNDAIEPVG
YVIEHDAGTFFHAGDSRPAEAFSDVGEQFDIDVGALAFGTVGSIYEPEPDSGVRTKWYMDENEIIEAANQLQ
LSRLLPSHHDMWQGEAGDPKLHEHAVSFDYPRVIEPLYIGCSVRL
>H.turkmenica(gi|284172534)/5-269
SDWGEWWIREDGVSLWFLGVAGWAIRTPE-TAVYIDPYFSTEIARMPPVPMEPQWADACDAVFCTHDHRDHF
WPPSFGPLLDH-GGSIHAPAECYEN-------HDVSEIADDQQEIVEPGDSYEIGDLTIHVRDGRDADGSVT
YVLEHEEGTIFHGGDNRPCEAFHEIGAEFDIDMGMLSYGTSGRI--RMDGEIERRKLYNDAQDVVEAANALE
IDRLVPEHWRRWRSIQADPGLSAAATTFEYPRIIEEIEVGDRLRL
