# Supplementary material for: The UlaG protein family defines novel structural and functional motifs grafted on an ancient RNase fold
Source: BMC Evol Biol. 2011 Sep 26;11:273. doi: 10.1186/1471-2148-11-273 (PMC3219644; doi:10.1186/1471-2148-11-273)
Supplement: Additional file 12 — Phylogenetic tree of archeal UlaGL. Majority rule consensus tree of archeal UlaGL sequences (using two eubacterial sequences as outgroups) calculated with MrBayes and RAxML (used to prepare Figure 5). Nodes are labeled with BIPP (Bayesian inference posterior probability) and MLBP (maximum-likelihood bootstrap percentage). [file 1471-2148-11-273-S12.TREE]

#NEXUS
begin taxa;
	dimensions ntax=18;
	taxlabels
	ECULAG_ECOLI[&taxaNames="89110912_Escherichia_coli_K-12"]
	ACETOH_HALOB[&taxaNames="302391726_Acetohalobium_arabaticum_DSM5501",Escherichia_coli_K-12="Acetohalobium_arabaticum_DSM5501"]
	D3SU50_NATMM[&taxaNames="289583235_Natrialba_magadii_ATCC_43099",Escherichia_coli_K-12="Natrialba_magadii_ATCC_43099"]
	D2RSA9_HALTV[&taxaNames="284165084_Haloterrigena_turkmenica_ATCC_51198",Escherichia_coli_K-12="Haloterrigena_turkmenica_ATCC_51198"]
	Q9HR59_HALSA[&taxaNames="15789995_Halobacterium_salinarium",Escherichia_coli_K-12="Halobacterium_salinarium"]
	B0R4A5_HALS3[&taxaNames="169235718_Halobacterium_salinarum_ATCC_29341",Escherichia_coli_K-12="Halobacterium_salinarum_ATCC_29341"]
	D4GZ55_HALVD[&taxaNames="292655776_Haloferax_volcanii_ATCC_29605",Escherichia_coli_K-12="Haloferax_volcanii_ATCC_29605"]
	Q5UY96_HALMA[&taxaNames="55379613_Haloarcula_marismortui",Escherichia_coli_K-12="Haloarcula_marismortui"]
	D2S1J6_HALTV[&taxaNames="284172534_Haloterrigena_turkmenican_ATCC_51198",Escherichia_coli_K-12="Haloterrigena_turkmenican_ATCC_51198"]
	D2S1F1_HALTV[&taxaNames="284167593_Haloterrigena_turkmenica_ATCC_51198",Escherichia_coli_K-12="Haloterrigena_turkmenica_ATCC_51198"]
	Q3IQC9_NATPD[&taxaNames="76802216_Natronomonas_pharaonis_DSM2160",Escherichia_coli_K-12="Natronomonas_pharaonis_DSM2160"]
	C7NYR5_HALMD[&taxaNames="257388538_Halomicrobium_mukohataei_ATCC_700874",Escherichia_coli_K-12="Halomicrobium_mukohataei_ATCC_700874"]
	Q5V4W5_HALMA[&taxaNames="55377293_Haloarcula_marismortui",Escherichia_coli_K-12="Haloarcula_marismortui"]
	C7NN06_HALUD[&taxaNames="257053604_Halorhabdus_utahensis_DSM12940",Escherichia_coli_K-12="Halorhabdus_utahensis_DSM12940"]
	D8J3P2_HALJB[&taxaNames="300711327_Halalkalicoccus_jeotgali_DSM18796",Escherichia_coli_K-12="Halalkalicoccus_jeotgali_DSM18796"]
	Q18H42_HALWD[&taxaNames="110668498_Haloquadratum_walsbyi_DSM16790",Escherichia_coli_K-12="Haloquadratum_walsbyi_DSM16790"]
	E4NL10_9EURY[&taxaNames="313126337_Halogeometricum_borinquense_DSM11551",Escherichia_coli_K-12="Halogeometricum_borinquense_DSM11551"]
	B9LN75_HALLT[&taxaNames="222479646_Halorubrum_lacusprofundi_ATCC_49239",Escherichia_coli_K-12="Halorubrum_lacusprofundi_ATCC_49239"]
;
end;

begin trees;
	tree con_50_majrule = [&R] (ECULAG_ECOLI:0.760441,ACETOH_HALOB:1.325717,(((D3SU50_NATMM:0.090515,D2RSA9_HALTV:0.162637)[&BIPP/MLBP="1./84",BIPP=1.0]:0.061933,(((Q9HR59_HALSA:0.003467,B0R4A5_HALS3:0.003395)[&BIPP/MLBP="1./100",BIPP=1.0]:0.289902,D4GZ55_HALVD:0.117209)[&BIPP/MLBP=".95/88",BIPP=0.95]:0.052245,((((Q5UY96_HALMA:0.311927,D2S1J6_HALTV:0.668609)[&BIPP/MLBP="1./90",BIPP=1.0]:0.1978,D2S1F1_HALTV:0.173124)[&BIPP/MLBP=".51/43",BIPP=0.51]:0.04058,((Q3IQC9_NATPD:0.253137,(C7NYR5_HALMD:0.100231,Q5V4W5_HALMA:0.148466)[&BIPP/MLBP="1./96",BIPP=1.0]:0.069585)[&BIPP/MLBP=".86/48",BIPP=0.86]:0.046851,C7NN06_HALUD:0.179443)[&BIPP/MLBP=".66/58",BIPP=0.66]:0.053525)[&BIPP/MLBP=".56/25",BIPP=0.56]:0.026507,D8J3P2_HALJB:0.167444)[&BIPP/MLBP=".56/44",BIPP=0.66]:0.022783)[&BIPP/MLBP=".62/37",BIPP=0.62]:0.029995)[&BIPP/MLBP=".72/44",BIPP=0.72]:0.047129,(Q18H42_HALWD:0.1691,E4NL10_9EURY:0.116902)[&BIPP/MLBP=".78/77",BIPP=0.78]:0.063674,B9LN75_HALLT:0.179837)[&BIPP/MLBP="1./77",BIPP=1.0]:0.638402);
end;

begin figtree;
	set appearance.backgroundColorAttribute="User Selection";
	set appearance.backgroundColour=#-1;
	set appearance.branchColorAttribute="BIPP";
	set appearance.branchLineWidth=4.0;
	set appearance.foregroundColour=#-16777216;
	set appearance.selectionColour=#-2144520576;
	set branchLabels.colorAttribute="User Selection";
	set branchLabels.displayAttribute="Branch times";
	set branchLabels.fontName="Helvetica";
	set branchLabels.fontSize=20;
	set branchLabels.fontStyle=0;
	set branchLabels.isShown=false;
	set branchLabels.significantDigits=4;
	set layout.expansion=100;
	set layout.layoutType="RECTILINEAR";
	set layout.zoom=300;
	set nodeBars.barWidth=4.0;
	set nodeLabels.colorAttribute="BIPP";
	set nodeLabels.displayAttribute="BIPP/MLBP";
	set nodeLabels.fontName="Helvetica";
	set nodeLabels.fontSize=20;
	set nodeLabels.fontStyle=0;
	set nodeLabels.isShown=true;
	set nodeLabels.significantDigits=4;
	set polarLayout.alignTipLabels=false;
	set polarLayout.angularRange=0;
	set polarLayout.rootAngle=0;
	set polarLayout.rootLength=100;
	set polarLayout.showRoot=true;
	set radialLayout.spread=0.0;
	set rectilinearLayout.alignTipLabels=false;
	set rectilinearLayout.curvature=0;
	set rectilinearLayout.rootLength=100;
	set scale.offsetAge=0.0;
	set scale.rootAge=1.0;
	set scale.scaleFactor=1.0;
	set scale.scaleRoot=false;
	set scaleAxis.automaticScale=true;
	set scaleAxis.fontSize=8.0;
	set scaleAxis.isShown=false;
	set scaleAxis.lineWidth=1.0;
	set scaleAxis.majorTicks=1.0;
	set scaleAxis.origin=0.0;
	set scaleAxis.reverseAxis=false;
	set scaleAxis.showGrid=true;
	set scaleAxis.significantDigits=4;
	set scaleBar.automaticScale=true;
	set scaleBar.fontSize=20.0;
	set scaleBar.isShown=true;
	set scaleBar.lineWidth=4.0;
	set scaleBar.scaleRange=0.0;
	set scaleBar.significantDigits=4;
	set tipLabels.colorAttribute="User Selection";
	set tipLabels.displayAttribute="taxaNames";
	set tipLabels.fontName="Helvetica";
	set tipLabels.fontSize=20;
	set tipLabels.fontStyle=0;
	set tipLabels.isShown=true;
	set tipLabels.significantDigits=4;
	set trees.order=true;
	set trees.orderType="increasing";
	set trees.rooting=false;
	set trees.rootingType="User Selection";
	set trees.transform=false;
	set trees.transformType="equal";
end;
